# Supplementary material for: Data Independent Acquisition Mass Spectrometry Enhanced Personalized Glycosylation Profiling of Haptoglobin in Hepatocellular Carcinoma
Source: J Proteome Res. 2024 Jul 12;23(8):3571–84. doi: 10.1021/acs.jproteome.4c00227 (PMC11301664; doi:10.1021/acs.jproteome.4c00227)
Supplement: Supplementary file 2 — pr4c00227_si_002.xlsx [file pr4c00227_si_002.xlsx]

## Sheet: Clinical characteristic
Table S1. Clinical characteristic of patients in this study
Disease diagnosis	HCC	HBV
Number	5	5
Gender (M/F)	5/0	2/3
Etiology	HBVa	HBV
AFP levelb (median, ng/mL)	2.25	2.29
aHBV : Hepatitis B Virus
bThe samples and their AFP level
