# Supplementary material for: Data Independent Acquisition Mass Spectrometry Enhanced Personalized Glycosylation Profiling of Haptoglobin in Hepatocellular Carcinoma
Source: J Proteome Res. 2024 Jul 12;23(8):3571–84. doi: 10.1021/acs.jproteome.4c00227 (PMC11301664; doi:10.1021/acs.jproteome.4c00227)
Supplement: Supplementary file 3 — pr4c00227_si_003.xlsx [file pr4c00227_si_003.xlsx]

## Sheet: Sheet1
Table S2. Haptoglobin recovery from HBV and HCC sample using Hb@MNPs
No.	Sample	1st run			2nd run
		Hp recovery		Hp amount in serum (μg/20μL serum)	Hp recovery		Hp amount in serum (μg/20μL serum)
		(%)	(μg)		(%)	(μg)
1	0.5ug std. Hp	100	0.5	4.5	100	0.5	4.5
2	HCC1	64.16	0.32	2.89	43.19	0.22	1.94
3	HCC2	56.47	0.28	2.54	49.44	0.25	2.22
4	HCC3	41.53	0.21	1.87	47.5	0.24	2.14
5	HCC4	44.09	0.22	1.98	37.52	0.19	1.69
6	HCC5	45.31	0.23	2.04	52.79	0.26	2.38
7	HBV1	46.76	0.23	2.1	58.08	0.29	2.61
8	HBV2	55.76	0.28	2.51	67.18	0.34	3.02
9	HBV3	54.57	0.27	2.46	74.87	0.37	3.37
10	HBV4	55.55	0.28	2.5	78.04	0.39	3.51
11	HBV5	56.5	0.28	2.54	60.78	0.3	2.74
