# Supplementary material for: Data Independent Acquisition Mass Spectrometry Enhanced Personalized Glycosylation Profiling of Haptoglobin in Hepatocellular Carcinoma
Source: J Proteome Res. 2024 Jul 12;23(8):3571–84. doi: 10.1021/acs.jproteome.4c00227 (PMC11301664; doi:10.1021/acs.jproteome.4c00227)
Supplement: Supplementary file 4 — pr4c00227_si_004.xlsx [file pr4c00227_si_004.xlsx]

## Sheet: DDA
Peptide Sequence	Glycan	Modifification	m/z	Charge state
MVSHHNLTTGATLINE	N4H5S1		1217.85	3
MVSHHNLTTGATLINE	N5H6F1S1		1041.44	4
MVSHHNLTTGATLINE	N1		647.651	3
MVSHHNLTTGATLINE	N5H6F3S1		1114.47	4
MVSHHNLTTGATLINE	N8H6		1084.46	4
MVSHHNLTTGATLINE	N4H5cF1S2		1363.57	3
MVSHHNLTTGATLINE	N4H5F1S1		950.154	4
MVSHHNLTTGATLINE	N4H5S2		1314.88	3
MVSHHNLTTGATLINE	N2		715.344	3
MVSHHNLTTGATLINE	N5H6F3S2		1582.65	3
MVSHHNLTTGATLINE	N3H4S1		1096.14	3
MVSHHNLTTGATLINE	N5H6F1S2		1485.28	3
MVSHHNLTTGATLINE	N5H6S3		1150.47	4
MVSHHNLTTGATLINE	N5H6F1S3		1582.31	3
MVSHHNLTTGATLINE	N4H5		1120.82	3
MVSHHNLTTGATLINE	N4H5cF1S1		950.154	4
MVSHHNLTTGATLINE	N5H6cF1S2		1485.28	3
MVSHHNLTTGATLINE	N4H5F1S2Na2		1033.92	4
MVSHHNLTTGATLINE	N4H5S2Na1		991.909	4
MVSHHNLTTGATLINE	N4H5S1	Oxidation [M]	1223.18	3
MVSHHNLTTGATLINE	N4H5F1	Oxidation [M]	1174.84	3
MVSHHNLTTGATLINE	N5H6F1S1	Oxidation [M]	1045.44	4
MVSHHNLTTGATLINE	N7H8S1	Oxidation [M]	1191.49	4
MVSHHNLTTGATLINE	N1	Oxidation [M]	978.97	2
MVSHHNLTTGATLINE	N5H6F2S1	Oxidation [M]	1442.26	3
MVSHHNLTTGATLINE	N5H6F3S1	Oxidation [M]	1490.95	3
MVSHHNLTTGATLINE	N8H6	Oxidation [M]	1088.46	4
MVSHHNLTTGATLINE	N5H6S1	Oxidation [M]	1344.89	3
MVSHHNLTTGATLINE	N4H5F1S1	Oxidation [M]	1271.87	3
MVSHHNLTTGATLINE	N5H6S2	Oxidation [M]	1441.92	3
MVSHHNLTTGATLINE	N4H5F3S1	Oxidation [M]	1369.24	3
MVSHHNLTTGATLINE	N4H5S2	Oxidation [M]	1979.82	2
MVSHHNLTTGATLINE	N2	Oxidation [M]	720.676	3
MVSHHNLTTGATLINE	N5H6F3S2	Oxidation [M]	1191.24	4
MVSHHNLTTGATLINE	N5H6F1S2	Oxidation [M]	1118.21	4
MVSHHNLTTGATLINE	N5H6S3	Oxidation [M]	1154.47	4
MVSHHNLTTGATLINE	N5H6F1S3	Oxidation [M]	1587.64	3
MVSHHNLTTGATLINE	N4H5	Oxidation [M]	1126.15	3
MVSHHNLTTGATLINE	N5H6F2S2	Oxidation [M]	1539.3	3
MVSHHNLTTGATLINE	N5H5S2	Oxidation [M]	1041.18	4
MVSHHNLTTGATLINE	N4H5cF1	Oxidation [M]	1174.84	3
MVSHHNLTTGATLINE	N4H5cF1S1	Oxidation [M]	1271.87	3
MVSHHNLTTGATLINE	N5H6cF1S2	Oxidation [M]	1118.21	4
MVSHHNLTTGATLINE	N4H5S2	Deamidation [N/Q]	986.659	4
MVSHHNLTTGATLINE	N3H4S1	Deamidation [N/Q]	1096.47	3
MVSHHNLTTGATLINE	N4H5	Deamidation [N/Q]	1121.15	3
MVSHHNLTTGATLINE	N4H5S1Na1	Oxidation [M]; Deamidation [N/Q]	923.38	4
MVSHHNLTTGATLINE	N7H3	Oxidation [M]; Deamidation [N/Q]	916.393	4
MVSHHNLTTGATLINEQWLLTTAK	N4H5F2S1	Oxidation [M]	1226.05	4
NLFLNHSENATAK	N5H6F3S2		1117.46	4
KVVLHPNYSQVD	N4H5S1		1104.81	3
KVVLHPNYSQVD	N4H5cF1S2		1250.53	3
KVVLHPNYSQVD	N3H5F1S2		887.378	4
KVVLHPNYSQVD	N6H9F1S2		1201.74	4
KVVLHPNYSQVD	N5H6S2		1323.55	3
KVVLHPNYSQVD	N4H5S2		1201.84	3
KVVLHPNYSQVD	N3H4S1		983.099	3
KVVLHPNYSQVD	N5H6S3		1420.58	3
KVVLHPNYSQVD	N4H5S2Na1		1209.17	3
KVVLHPNYSQVDIGLIK	N4H5S1		959.951	4
KVVLHPNYSQVDIGLIK	N5H6F3S1		1160.78	4
KVVLHPNYSQVDIGLIK	N4H5cF1S2		1069.24	4
KVVLHPNYSQVDIGLIK	N4H6S1		1000.46	4
KVVLHPNYSQVDIGLIK	N5H4F1S2		1079.5	4
KVVLHPNYSQVDIGLIK	N4H5F3S1		1069.49	4
KVVLHPNYSQVDIGLIK	N5H6S3		1196.78	4
KVVLHPNYSQVDIGLIK	N4H5F2S1		1376.97	3
KVVLHPNYSQVDIGLIK	N4H5F1S2Na1		1432.64	3
KVVLHPNYSQVDIGLIK	N5H5F1S1		1047.24	4
VVLHPNYSQVD	N4H5S1		1062.11	3
VVLHPNYSQVD	N1		737.365	2
VVLHPNYSQVD	N5H6F3S1		1329.88	3
VVLHPNYSQVD	N4H5cF1S2		1207.83	3
VVLHPNYSQVD	N5H6		1086.79	3
VVLHPNYSQVD	N5H6S1		1183.82	3
VVLHPNYSQVD	N5H6S2		1280.85	3
VVLHPNYSQVD	N4H5S2		1738.21	2
VVLHPNYSQVD	N6H5F1S2		1007.66	4
VVLHPNYSQVD	N5H6F3S2		1070.44	4
VVLHPNYSQVD	N3H4S1		1410.1	2
VVLHPNYSQVD	N5H6F1S2		1329.54	3
VVLHPNYSQVD	N5H6S3		1377.89	3
VVLHPNYSQVD	N4H5		965.08	3
VVLHPNYSQVD	N5H6F2S2		1033.92	4
VVLHPNYSQVD	N5H6cF1S2		1329.54	3
VVLHPNYSQVDIGLIK	N4H5S1		1236.9	3
VVLHPNYSQVDIGLIK	N5H6F1S1		1055.73	4
VVLHPNYSQVDIGLIK	N7H8S1		1602.03	3
VVLHPNYSQVDIGLIK	N1		666.702	3
VVLHPNYSQVDIGLIK	N5H6F2S1		1455.98	3
VVLHPNYSQVDIGLIK	N5H6F3S1		1504.67	3
VVLHPNYSQVDIGLIK	N8H6		1098.75	4
VVLHPNYSQVDIGLIK	N4H5cF1S2		1382.62	3
VVLHPNYSQVDIGLIK	N5H6		946.437	4
VVLHPNYSQVDIGLIK	N5H6S1		1358.61	3
VVLHPNYSQVDIGLIK	N4H5F1S1		1285.59	3
VVLHPNYSQVDIGLIK	N6H7F2S1		1183.52	4
VVLHPNYSQVDIGLIK	N4H5S1Na1		1244.23	3
VVLHPNYSQVDIGLIK	N4H6S1		968.441	4
VVLHPNYSQVDIGLIK	N6H7F1S3		1292.56	4
VVLHPNYSQVDIGLIK	N5H6S2		1455.64	3
VVLHPNYSQVDIGLIK	N3H4		1018.16	3
VVLHPNYSQVDIGLIK	N4H5F3S1		1382.96	3
VVLHPNYSQVDIGLIK	N4H5S2		1333.93	3
VVLHPNYSQVDIGLIK	N2		734.395	3
VVLHPNYSQVDIGLIK	N5H6F3S2		1201.53	4
VVLHPNYSQVDIGLIK	N3H4S1		1115.19	3
VVLHPNYSQVDIGLIK	N5H6F1S2		1504.33	3
VVLHPNYSQVDIGLIK	N5H6S3		1552.68	3
VVLHPNYSQVDIGLIK	N6H7S1		1110.49	4
VVLHPNYSQVDIGLIK	N5H6F1S3		1601.36	3
VVLHPNYSQVDIGLIK	N4H5		1139.87	3
VVLHPNYSQVDIGLIK	N5H6F2S2		1553.02	3
VVLHPNYSQVDIGLIK	N5H5F1		1256.25	3
VVLHPNYSQVDIGLIK	N5H5S2		1051.47	4
VVLHPNYSQVDIGLIK	N4H5cF1S1		1285.59	3
VVLHPNYSQVDIGLIK	N5H6cF1S2		1504.33	3
VVLHPNYSQVDIGLIK	N6H7F3S1		1220.04	4
VVLHPNYSQVDIGLIK	N4H5F1S1Sc1		1041.21	4
VVLHPNYSQVDIGLIK	N4H5S2Na1		1341.26	3
VVLHPNYSQVDIGLIK	N5H5F1S1		1353.28	3
VVLHPNYSQVDIGLIK	N4H5S1	Deamidation [N/Q]	1237.23	3
VVLHPNYSQVDIGLIK	N8H6	Deamidation [N/Q]	1098.99	4
VVLHPNYSQVDIGLIK	N4H5S1Na1	Deamidation [N/Q]	933.669	4
VVLHPNYSQVDIGLIK	N4H5S2	Deamidation [N/Q]	1334.26	3
VVLHPNYSQVDIGLIK	N4H5F2S1	Deamidation [N/Q]	1334.6	3
VVLHPNYSQVDIGLIKLK	N4H5S1		988.222	4
VVLHPNYSQVDIGLIKLK	N4H5S2		1061	4
MVSHHNLTTGATLINE	N4H4S1	Oxidation [M]	1169.16	3
MVSHHNLTTGATLINE	N5H5F2S2	Oxidation [M]	1114.21	4
MVSHHNLTTGATLINE	N6H5F1	Oxidation [M]; Deamidation [N/Q]	1310.55	3
KVVLHPNYSQVDIGLIK	N5H6F2S1		1124.26	4
KVVLHPNYSQVDIGLIK	N5H6S2		1124.01	4
VVLHPNYSQVDIGLIK	N4H4S1		887.414	4
VVLHPNYSQVDIGLIK	N6H7S2		1183.27	4
VVLHPNYSQVDIGLIK	N3H4S1	Deamidation [N/Q]	836.89	4
VVLHPNYSQVDIGLIK	N6H7F3S4	Deamidation [N/Q]	1438.6	4
MVSHHNLTTGATLINE	N4H4F1S1		1212.52	3
VVLHPNYSQVD	N4H4S1		1008.09	3
VVLHPNYSQVD	N2		838.904	2
VVLHPNYSQVDIGLIK	N6H7S3		1256.04	4
MVSHHNLTTGATLINE	N7H4F1		989.176	4
MVSHHNLTTGATLINE	N5H4F1	Oxidation [M]	1188.51	3
MVSHHNLTTGATLINE	N5H5	Oxidation [M]	1193.84	3
MVSHHNLTTGATLINE	N8H5F1	Oxidation [M]	1084.46	4
MVSHHNLTTGATLINE	N4H5S1	Oxidation [M]; Deamidation [N/Q]	1223.51	3
MVSHHNLTTGATLINE	N6H5F1S2	Oxidation [M]; Deamidation [N/Q]	1128.71	4
MVSHHNLTTGATLINE	N4H4S1	Oxidation [M]; Deamidation [N/Q]	1169.49	3
MVSHHNLTTGATLINE	N4H5S2	Oxidation [M]; Deamidation [N/Q]	990.658	4
MVSHHNLTTGATLINE	N7H8S1	Oxidation [M]; Deamidation [N/Q]	1191.73	4
MVSHHNLTTGATLINE	N5H6S1	Oxidation [M]; Deamidation [N/Q]	1009.17	4
MVSHHNLTTGATLINE	N6H3F1S2	Oxidation [M]; Deamidation [N/Q]	1047.69	4
MVSHHNLTTGATLINE	N3H4S1	Oxidation [M]; Deamidation [N/Q]	1101.8	3
MVSHHNLTTGATLINE	N4H4F1S1	Oxidation [M]; Deamidation [N/Q]	1218.18	3
MVSHHNLTTGATLINE	N4H5F1S1	Oxidation [M]; Deamidation [N/Q]	1272.2	3
MVSHHNLTTGATLINE	N5H6F1S1	Oxidation [M]; Deamidation [N/Q]	1393.91	3
MVSHHNLTTGATLINE	N7H4F1	Oxidation [M]; Deamidation [N/Q]	1324.23	3
MVSHHNLTTGATLINE	N8H6	Oxidation [M]; Deamidation [N/Q]	1451.27	3
MVSHHNLTTGATLINE	N5H4F4	Oxidation [M]; Deamidation [N/Q]	1082.45	4
MVSHHNLTTGATLINE	N8H5	Oxidation [M]; Deamidation [N/Q]	1048.19	4
MVSHHNLTTGATLINE	N6H5F2S1	Oxidation [M]; Deamidation [N/Q]	1092.45	4
MVSHHNLTTGATLINE	N10H7	Oxidation [M]; Deamidation [N/Q]	1230.76	4
MVSHHNLTTGATLINE	N6H6S1	Oxidation [M]; Deamidation [N/Q]	1059.94	4
MVSHHNLTTGATLINE	N5H6F2	Oxidation [M]; Deamidation [N/Q]	1009.42	4
MVSHHNLTTGATLINE	N6H6F2	Oxidation [M]; Deamidation [N/Q]	1060.19	4
MVSHHNLTTGATLINE	N8H8F1	Oxidation [M]; Deamidation [N/Q]	1206.24	4
MVSHHNLTTGATLINE	N4H3S1	Oxidation [M]; Deamidation [N/Q]	1115.47	3
MVSHHNLTTGATLINE	N6H6	Oxidation [M]; Deamidation [N/Q]	1315.88	3
MVSHHNLTTGATLINE	N5H4S2	Oxidation [M]; Deamidation [N/Q]	1334.22	3
NLFLNHSENATAK	N8H9F1S4		1463.83	4
NLFLNHSENATAK	N7H8F1S1		1154.22	4
NLFLNHSENATAK	N6H7F2S1	Deamidation [N/Q]	1465.93	3
NLFLNHSENATAKD	N5H6F2S3		1576.3	3
KVVLHPNYSQVD	N4H4S1		1050.79	3
VVLHPNYSQVD	N5H6cF1		1135.48	3
KVVLHPNYSQVDIGLIK	N7H8F1S2		1343.09	4
KVVLHPNYSQVDIGLIK	N6H4S1	Deamidation [N/Q]	1361.3	3
VVLHPNYSQVDIGLIK	N7H4F1		1337.62	3
VVLHPNYSQVDIGLIK	N7H7F1S3		1343.33	4
VVLHPNYSQVDIGLIK	N6H7F2S3		1329.07	4
VVLHPNYSQVDIGLIK	N6H6F1S2	Deamidation [N/Q]	1179.51	4
VVLHPNYSQVDIGLIKLK	N4H5S1Na1	Deamidation [N/Q]	1324.95	3
KVVLHPNYSQVD	N3H4		886.067	3
VVLHPNYSQVDIGLIK	N10H10F1		1398.85	4
MVSHHNLTTGATLINE	N5H4F1S2		1033.18	4
MVSHHNLTTGATLINE	N5H5		1188.51	3
MVSHHNLTTGATLINE	N3H5F1S2	Oxidation [M]	1301.21	3
MVSHHNLTTGATLINE	N3H4	Oxidation [M]	1004.44	3
MVSHHNLTTGATLINE	N5H6F3S3	Oxidation [M]	1264.01	4
MVSHHNLTTGATLINE	N3H3	Oxidation [M]; Deamidation [N/Q]	950.75	3
MVSHHNLTTGATLINE	N5H6F3S1	Oxidation [M]; Deamidation [N/Q]	1118.71	4
MVSHHNLTTGATLINE	N6H4S2	Oxidation [M]; Deamidation [N/Q]	1051.68	4
MVSHHNLTTGATLINE	N3H4	Oxidation [M]; Deamidation [N/Q]	1004.77	3
MVSHHNLTTGATLINE	N5H3F1	Oxidation [M]; Deamidation [N/Q]	1134.82	3
NLFLNHSENATAK	N6H4S2		1303.21	3
NLFLNHSENATAKD	N5H6S3		1478.93	3
KVVLHPNYSQVD	N5H6		1129.49	3
VVLHPNYSQVDIGLIK	N3H5F1S2		1314.93	3
VVLHPNYSQVDIGLIKLK	N5H6F1S3		1261.57	4
VVLHPNYSQVDIGLIKLK	N5H6F1S3	Deamidation [N/Q]	1261.81	4
IEKVVLHPNYSQVD	N3H4cF1S1		1112.49	3
IEKVVLHPNYSQVD	N4H5cF1S2		998.679	4
IEKVVLHPNYSQVD	N5H4F1S2		1344.91	3
IEKVVLHPNYSQVD	N5H6F1S3		1162.74	4
IEKVVLHPNYSQVD	N5H6F2S3		1199.25	4
KVVLHPNYSQVD	N3H4	Deamidation [N/Q]	1329.09	2
KVVLHPNYSQVD	N3H4cF1S1		1031.78	3
KVVLHPNYSQVD	N3H6		994.102	3
KVVLHPNYSQVD	N4H4F1S1	Deamidation [N/Q]	1099.81	3
KVVLHPNYSQVD	N4H5F3S1		1250.87	3
KVVLHPNYSQVD	N4H5F3S2		1347.9	3
KVVLHPNYSQVD	N4H7		1115.81	3
KVVLHPNYSQVD	N5H4F1S2		1264.2	3
KVVLHPNYSQVD	N5H6F1S2	Deamidation [N/Q]	1372.57	3
KVVLHPNYSQVD	N5H6F1S3		1469.27	3
KVVLHPNYSQVD	N5H6F2		1226.86	3
KVVLHPNYSQVD	N5H6F2S1		1323.89	3
KVVLHPNYSQVD	N5H6F4S1		1066.2	4
KVVLHPNYSQVD	N5H6S1		1226.52	3
KVVLHPNYSQVD	N6H5F1S2		1385.91	3
KVVLHPNYSQVD	N6H6F1	Deamidation [N/Q]	1246.2	3
KVVLHPNYSQVD	N6H6F1		1245.87	3
KVVLHPNYSQVD	N6H6F2S2		1488.62	3
KVVLHPNYSQVD	N6H6S1		1294.21	3
KVVLHPNYSQVD	N6H6S2		1391.25	3
KVVLHPNYSQVD	N6H7F1S1		1396.92	3
KVVLHPNYSQVD	N6H7F2S3	Deamidation [N/Q]	1230.25	4
KVVLHPNYSQVD	N6H7S1		1348.23	3
KVVLHPNYSQVD	N6H7S3		1156.97	4
KVVLHPNYSQVD	N6H8S1		1402.25	3
KVVLHPNYSQVD	N7H6F1S4		1276.52	4
KVVLHPNYSQVD	N7H8S1	Deamidation [N/Q]	1102.95	4
KVVLHPNYSQVD	N9H10F1S4	Deamidation [N/Q]	1540.36	4
KVVLHPNYSQVDIGLIK	N3H4		1060.86	3
KVVLHPNYSQVDIGLIK	N3H5		1114.87	3
KVVLHPNYSQVDIGLIK	N3H6		1168.89	3
KVVLHPNYSQVDIGLIK	N4H5S2	Deamidation [N/Q]	1032.97	4
KVVLHPNYSQVDIGLIK	N5H6cF1		1352.96	3
KVVLHPNYSQVDIGLIK	N5H6F1S3	Deamidation [N/Q]	1233.54	4
KVVLHPNYSQVDIGLIK	N5H6S1		1051.23	4
KVVLHPNYSQVDIGLIK	N5H8F1	Deamidation [N/Q]	1096.25	4
KVVLHPNYSQVDIGLIK	N5H8F1		1096	4
KVVLHPNYSQVDIGLIK	N6H5F1S2		1170.78	4
KVVLHPNYSQVDIGLIK	N6H7F1S3		1324.58	4
KVVLHPNYSQVDIGLIK	N6H7F2S3		1361.09	4
KVVLHPNYSQVDIGLIK	N6H7S3		1288.07	4
MVSHHNLTTGATLINE	N3H3	Deamidation [N/Q]	945.418	3
MVSHHNLTTGATLINE	N3H4cF1S1		1144.83	3
MVSHHNLTTGATLINE	N3H5		1053.13	3
MVSHHNLTTGATLINE	N3H5F1S2		1295.87	3
MVSHHNLTTGATLINE	N4H4S1Na1	Oxidation [M]; Deamidation [N/Q]	1176.82	3
MVSHHNLTTGATLINE	N4H4S1Na1		878.622	4
MVSHHNLTTGATLINE	N4H5F3S2		1095.96	4
MVSHHNLTTGATLINE	N4H6		1174.84	3
MVSHHNLTTGATLINE	N4H7		1228.85	3
MVSHHNLTTGATLINE	N5H6F1S1	Deamidation [N/Q]	1388.57	3
MVSHHNLTTGATLINE	N5H6F2S3		1223.5	4
MVSHHNLTTGATLINE	N5H6F4S1		1534.3	3
MVSHHNLTTGATLINE	N5H6S1	Deamidation [N/Q]	1339.89	3
MVSHHNLTTGATLINE	N5H6S3	Deamidation [N/Q]	1150.72	4
MVSHHNLTTGATLINE	N5H7F1S2		1154.72	4
MVSHHNLTTGATLINE	N6H4S2		1396.25	3
MVSHHNLTTGATLINE	N6H6S2		1128.47	4
MVSHHNLTTGATLINE	N6H7S1	Oxidation [M]	1100.2	4
MVSHHNLTTGATLINE	N6H7S3		1241.75	4
MVSHHNLTTGATLINE	N6H8S1		1515.29	3
MVSHHNLTTGATLINE	N7H8S1		1187.49	4
NATAK	N3H4		881.367	2
NATAK	N6H4S1		888.025	3
NATAK	N6H4S2		985.057	3
NATAK	N6H7F1S2		1195.8	3
NATAK	N6H7F1S3		1292.83	3
NATAK	N6H7F2		1050.42	3
NATAK	N6H7F2S1		1147.45	3
NATAK	N6H7F2S2		1244.48	3
NATAK	N6H7F2S3		1341.51	3
NATAK	N6H7F3S4		1115.68	4
NATAK	N6H7S1		1050.08	3
NATAK	N6H7S2		1147.11	3
NATAK	N6H7S3		1244.14	3
NATAK	N7H7F1S3		1360.52	3
NATAK	N7H8F1S1		1220.47	3
NATAK	N7H8S1		1171.79	3
NATAKD	N3H4cF1S1		1157.46	2
NATAKD	N4H5S2		942.031	3
NATAKD	N5H6F1S2		1112.43	3
NATAKD	N5H6F1S3		1209.46	3
NATAKD	N5H6F2S3		1258.14	3
NATAKD	N5H6F3S1		1112.77	3
NATAKD	N6H6S2		1131.43	3
NATAKD	N6H7S2		1185.45	3
NATAKD	N6H7S3		1282.48	3
NLFLNHSE	N3H4		1115.97	2
NLFLNHSE	N4H5F1S1		1517.11	2
NLFLNHSE	N4H5F3S1		1109.11	3
NLFLNHSE	N5H4F1S2		1122.45	3
NLFLNHSE	N5H6		987.734	3
NLFLNHSE	N5H6cF1		1036.42	3
NLFLNHSE	N5H6F2		1085.11	3
NLFLNHSE	N5H8F1		1144.46	3
NLFLNHSE	N6H6F1		1104.11	3
NLFLNHSE	N6H7S2		1303.51	3
NLFLNHSE	N6H7S3		1400.54	3
NLFLNHSE	N7H8F1S1		1376.87	3
NLFLNHSENATAK	N3H5F1S2		1202.83	3
NLFLNHSENATAK	N4H5cF1S2		1270.53	3
NLFLNHSENATAK	N4H5F1S1		1173.49	3
NLFLNHSENATAK	N4H5S1		1124.81	3
NLFLNHSENATAK	N4H5S2	Deamidation [N/Q]	1222.17	3
NLFLNHSENATAK	N5H4F4	Deamidation [N/Q]	1344.56	3
NLFLNHSENATAK	N5H4F4		1344.23	3
NLFLNHSENATAK	N6H7F1	Deamidation [N/Q]	1320.21	3
NLFLNHSENATAKD	N3H5F1S2	Deamidation [N/Q]	1241.5	3
NLFLNHSENATAKD	N3H5F1S2		1241.18	3
NLFLNHSENATAKD	N4H5cF1S2		1308.87	3
NLFLNHSENATAKD	N4H5F3S1		1309.21	3
NLFLNHSENATAKD	N4H5S1		1163.15	3
NLFLNHSENATAKD	N4H5S2		1260.18	3
NLFLNHSENATAKD	N4H6		1120.14	3
NLFLNHSENATAKD	N4H7		1174.15	3
NLFLNHSENATAKD	N5H6F1S1	Deamidation [N/Q]	1333.88	3
QWLLTTAKNLFLNHSE	N4H5cF1S2	Deamidation [N/Q]	1422.95	3
QWLLTTAKNLFLNHSE	N4H5cF1S2		1422.62	3
QWLLTTAKNLFLNHSE	N4H5F3S2		1519.99	3
QWLLTTAKNLFLNHSE	N4H5S1	Deamidation [N/Q]	1277.23	3
QWLLTTAKNLFLNHSE	N4H5S1		1276.9	3
QWLLTTAKNLFLNHSE	N5H6F1S3		1231.27	4
QWLLTTAKNLFLNHSE	N5H6F3S2		1231.53	4
VVLHPNYSQVD	N3H4		1264.55	2
VVLHPNYSQVD	N3H5		897.386	3
VVLHPNYSQVD	N3H6	Deamidation [N/Q]	951.732	3
VVLHPNYSQVD	N3H6		951.404	3
VVLHPNYSQVD	N4H5F1S1		1665.69	2
VVLHPNYSQVD	N4H5F3S1		1208.17	3
VVLHPNYSQVD	N4H5F3S2		1305.2	3
VVLHPNYSQVD	N4H6		1019.1	3
VVLHPNYSQVD	N4H6F2	Deamidation [N/Q]	1116.8	3
VVLHPNYSQVD	N4H6F2		1116.47	3
VVLHPNYSQVD	N5H6cF1	Deamidation [N/Q]	1135.8	3
VVLHPNYSQVD	N5H6F2		1184.16	3
VVLHPNYSQVD	N5H6F2S3		1106.7	4
VVLHPNYSQVD	N5H6F3S1	Deamidation [N/Q]	1330.21	3
VVLHPNYSQVD	N6H6F1		1203.17	3
VVLHPNYSQVD	N6H7F1		1257.19	3
VVLHPNYSQVD	N6H7F2		1305.87	3
VVLHPNYSQVD	N6H8F1S1	Deamidation [N/Q]	1056.68	4
VVLHPNYSQVD	N6H8F1S1		1408.24	3
VVLHPNYSQVDIGLIK	N3H6S1	Deamidation [N/Q]	1223.55	3
VVLHPNYSQVDIGLIK	N3H6S1		1223.23	3
VVLHPNYSQVDIGLIK	N4H5F3S1	Deamidation [N/Q]	1383.29	3
VVLHPNYSQVDIGLIK	N4H5F3S2		1479.99	3
VVLHPNYSQVDIGLIK	N4H6S1	Deamidation [N/Q]	1291.25	3
VVLHPNYSQVDIGLIK	N5H4F1S2		1396.29	3
VVLHPNYSQVDIGLIK	N5H6	Deamidation [N/Q]	1261.91	3
VVLHPNYSQVDIGLIK	N5H6F1S1	Deamidation [N/Q]	1407.63	3
VVLHPNYSQVDIGLIK	N5H6F2S3		1237.79	4
VVLHPNYSQVDIGLIK	N5H6S1	Deamidation [N/Q]	1358.94	3
VVLHPNYSQVDIGLIK	N5H6S3	Deamidation [N/Q]	1165	4
VVLHPNYSQVDIGLIK	N5H8F1	Deamidation [N/Q]	1418.63	3
VVLHPNYSQVDIGLIK	N5H8F1		1418.3	3
VVLHPNYSQVDIGLIK	N6H4S2		1061.73	4
VVLHPNYSQVDIGLIK	N6H6S1	Deamidation [N/Q]	1426.63	3
VVLHPNYSQVDIGLIK	N6H6S2		1523.34	3
VVLHPNYSQVDIGLIK	N6H7F2	Deamidation [N/Q]	1480.99	3
VVLHPNYSQVDIGLIK	N6H7S1	Deamidation [N/Q]	1480.65	3
VVLHPNYSQVDIGLIK	N6H8S1		1151.01	4
VVLHPNYSQVDIGLIK	N7H3		1234.91	3
VVLHPNYSQVDIGLIK	N7H4	Deamidation [N/Q]	1289.26	3
VVLHPNYSQVDIGLIK	N8H5	Deamidation [N/Q]	1058.48	4
VVLHPNYSQVDIGLIK	N8H5		1058.23	4
VVLHPNYSQVDIGLIK	N8H5F1		1094.75	4
VVLHPNYSQVDIGLIK	N8H9F1S4	Deamidation [N/Q]	1548.14	4
VVLHPNYSQVDIGLIK	N8H9F1S4		1547.9	4
VVLHPNYSQVDIGLIKLK	N4H5F1S1		1024.74	4
VVLHPNYSQVDIGLIKLK	N4H5F3S1		1097.77	4
VVLHPNYSQVDIGLIKLK	N4H5S1Na1		1324.62	3
VVLHPNYSQVDIGLIKLK	N5H6F2S1		1152.53	4
VVLHPNYSQVDIGLIKLK	N5H6F2S3		1298.08	4
VVLHPNYSQVDIGLIKLK	N5H6F3S3	Deamidation [N/Q]	1334.84	4
VVLHPNYSQVDIGLIKLK	N5H6S3		1225.05	4
VVLHPNYSQVDIGLIKLK	N6H9F1S2		1361.1	4
GSFPWQAKMVSHHNLTTGATLINE	N4H5S2	Oxidation [M]	1215.77	4
IEKVVLHPNYSQVD	N4H5S2		1282.55	3
KVVLHPNYSQVD	N3H6	Deamidation [N/Q]	994.43	3
KVVLHPNYSQVD	N4H5S1	Deamidation [N/Q]	1105.14	3
KVVLHPNYSQVD	N4H5F1S1		1153.5	3
KVVLHPNYSQVDIGLIK	N4H5S1	Deamidation [N/Q]	960.197	4
KVVLHPNYSQVDIGLIK	N4H5F1S1	Deamidation [N/Q]	996.712	4
MVSHHNLTTGATLINE	N5H6S1		1339.56	3
MVSHHNLTTGATLINE	N5H6S2		1436.59	3
MVSHHNLTTGATLINE	N6H7S1	Deamidation [N/Q]	1461.6	3
NATAK	N4H5S1		806.656	3
VVLHPNYSQVD	N6H5F2S1		1294.87	3
VVLHPNYSQVD	N6H7F1S1		1354.22	3

## Sheet: DIA
Peptide Sequence	Glycan	Modification	m/z	Charge state
MVSHHNLTTGATLINE	N4H5S1		1217.85	3
MVSHHNLTTGATLINE	N4H7F1		1277.54	3
MVSHHNLTTGATLINE	N8H8		1165.48	4
MVSHHNLTTGATLINE	N4H5F1		1169.5	3
MVSHHNLTTGATLINE	N5H6F2S1		1436.93	3
MVSHHNLTTGATLINE	N5H6F3S1		1485.62	3
MVSHHNLTTGATLINE	N8H6		1445.61	3
MVSHHNLTTGATLINE	N4H6F2		1272.21	3
MVSHHNLTTGATLINE	N4H5F1S1		1266.54	3
MVSHHNLTTGATLINE	N5H6cF1		1291.22	3
MVSHHNLTTGATLINE	N4H6S1		1271.87	3
MVSHHNLTTGATLINE	N6H7F1S1		1132.72	4
MVSHHNLTTGATLINE	N4H5F3S1		1363.91	3
MVSHHNLTTGATLINE	N4H5S2		1314.88	3
MVSHHNLTTGATLINE	N3H4S1		1096.14	3
MVSHHNLTTGATLINE	N5H6F1S2		1485.28	3
MVSHHNLTTGATLINE	N5H4S2		1328.56	3
MVSHHNLTTGATLINE	N6H7S1		1096.21	4
MVSHHNLTTGATLINE	N6H8F1S1		1173.23	4
MVSHHNLTTGATLINE	N4H5		840.866	4
MVSHHNLTTGATLINE	N6H7F1S2		1205.49	4
MVSHHNLTTGATLINE	N5H5S1		1285.54	3
MVSHHNLTTGATLINE	N4H5cF1		1169.5	3
MVSHHNLTTGATLINE	N4H5cF1S1		1266.54	3
MVSHHNLTTGATLINE	N5H6cF1S2		1485.28	3
MVSHHNLTTGATLINE	N5H6F1		1291.22	3
MVSHHNLTTGATLINE	N4H5F1S1Sc1		1368.9	3
MVSHHNLTTGATLINE	N4H6F1		1223.52	3
MVSHHNLTTGATLINE	N5H5F2S2		1110.21	4
MVSHHNLTTGATLINE	N4H5F1S2Na2		1378.22	3
MVSHHNLTTGATLINE	N4H5S2Na1		1322.21	3
MVSHHNLTTGATLINE	N5H5F1S1		1334.23	3
MVSHHNLTTGATLINE	N4H5S1Sc1		1320.21	3
MVSHHNLTTGATLINE	N3H3	Oxidation [M]	950.422	3
MVSHHNLTTGATLINE	N4H5S1	Oxidation [M]	1223.18	3
MVSHHNLTTGATLINE	N4H4	Oxidation [M]	1072.13	3
MVSHHNLTTGATLINE	N4H7F1	Oxidation [M]	1282.87	3
MVSHHNLTTGATLINE	N6H7S3	Oxidation [M]	1245.75	4
MVSHHNLTTGATLINE	N7H4F1	Oxidation [M]	1323.9	3
MVSHHNLTTGATLINE	N4H5F1	Oxidation [M]	1174.84	3
MVSHHNLTTGATLINE	N5H6F1S1	Oxidation [M]	1393.58	3
MVSHHNLTTGATLINE	N7H8S1	Oxidation [M]	1588.31	3
MVSHHNLTTGATLINE	N1	Oxidation [M]	978.97	2
MVSHHNLTTGATLINE	N6H7F2	Oxidation [M]	1100.46	4
MVSHHNLTTGATLINE	N3H4cF1S1	Oxidation [M]	1150.16	3
MVSHHNLTTGATLINE	N5H6F2S1	Oxidation [M]	1442.26	3
MVSHHNLTTGATLINE	N6H4S2	Oxidation [M]	1051.44	4
MVSHHNLTTGATLINE	N2H6Phos1	Oxidation [M]	1071.44	3
MVSHHNLTTGATLINE	N4H4S1	Oxidation [M]	1169.16	3
MVSHHNLTTGATLINE	N6H6S1	Oxidation [M]	1412.59	3
MVSHHNLTTGATLINE	N6H6	Oxidation [M]	1315.55	3
MVSHHNLTTGATLINE	N4H4F1S1	Oxidation [M]	1217.85	3
MVSHHNLTTGATLINE	N9H6	Oxidation [M]	1518.63	3
MVSHHNLTTGATLINE	N5H6F2	Oxidation [M]	1009.18	4
MVSHHNLTTGATLINE	N5H6F3S1	Oxidation [M]	1490.95	3
MVSHHNLTTGATLINE	N8H6	Oxidation [M]	1450.94	3
MVSHHNLTTGATLINE	N4H5cF1S2	Oxidation [M]	1368.9	3
MVSHHNLTTGATLINE	N5H6	Oxidation [M]	1247.86	3
MVSHHNLTTGATLINE	N5H6S1	Oxidation [M]	1344.89	3
MVSHHNLTTGATLINE	N4H6F2	Oxidation [M]	1277.54	3
MVSHHNLTTGATLINE	N4H7	Oxidation [M]	1234.19	3
MVSHHNLTTGATLINE	N6H6F1	Oxidation [M]	1364.24	3
MVSHHNLTTGATLINE	N6H7	Oxidation [M]	1369.57	3
MVSHHNLTTGATLINE	N4H5F1S1	Oxidation [M]	1271.87	3
MVSHHNLTTGATLINE	N5H6cF1	Oxidation [M]	1296.55	3
MVSHHNLTTGATLINE	N6H4S1	Oxidation [M]	1304.55	3
MVSHHNLTTGATLINE	N4H5S1Na1	Oxidation [M]	1230.51	3
MVSHHNLTTGATLINE	N4H6S1	Oxidation [M]	1277.2	3
MVSHHNLTTGATLINE	N6H6F1S2	Oxidation [M]	1168.98	4
MVSHHNLTTGATLINE	N5H7F1S2	Oxidation [M]	1158.72	4
MVSHHNLTTGATLINE	N5H6F2S3	Oxidation [M]	1227.5	4
MVSHHNLTTGATLINE	N6H6S2	Oxidation [M]	1132.46	4
MVSHHNLTTGATLINE	N5H6F4S1	Oxidation [M]	1539.64	3
MVSHHNLTTGATLINE	N5H6S2	Oxidation [M]	1441.92	3
MVSHHNLTTGATLINE	N5H4F1S2	Oxidation [M]	1037.18	4
MVSHHNLTTGATLINE	N6H7F1S1	Oxidation [M]	1136.72	4
MVSHHNLTTGATLINE	N4H5F3S1	Oxidation [M]	1369.24	3
MVSHHNLTTGATLINE	N4H5S2	Oxidation [M]	1320.21	3
MVSHHNLTTGATLINE	N6H5F1S2	Oxidation [M]	1128.47	4
MVSHHNLTTGATLINE	N5H6F3S2	Oxidation [M]	1191.24	4
MVSHHNLTTGATLINE	N3H4S1	Oxidation [M]	1101.47	3
MVSHHNLTTGATLINE	N5H6F1S2	Oxidation [M]	1490.61	3
MVSHHNLTTGATLINE	N5H4S2	Oxidation [M]	1333.89	3
MVSHHNLTTGATLINE	N4H6	Oxidation [M]	1180.17	3
MVSHHNLTTGATLINE	N5H6S3	Oxidation [M]	1538.96	3
MVSHHNLTTGATLINE	N3H2F1	Oxidation [M]	945.09	3
MVSHHNLTTGATLINE	N6H8F1S1	Oxidation [M]	1177.23	4
MVSHHNLTTGATLINE	N5H6F1S3	Oxidation [M]	1587.64	3
MVSHHNLTTGATLINE	N10H7	Oxidation [M]	1230.51	4
MVSHHNLTTGATLINE	N4H5	Oxidation [M]	1126.15	3
MVSHHNLTTGATLINE	N6H7S2	Oxidation [M]	1563.64	3
MVSHHNLTTGATLINE	N4H3S1	Oxidation [M]	1115.15	3
MVSHHNLTTGATLINE	N6H7F1S2	Oxidation [M]	1209.49	4
MVSHHNLTTGATLINE	N3H4F1	Oxidation [M]	1053.13	3
MVSHHNLTTGATLINE	N5H5S1	Oxidation [M]	1290.87	3
MVSHHNLTTGATLINE	N5H6F2S2	Oxidation [M]	1539.3	3
MVSHHNLTTGATLINE	N3H4F1S1	Oxidation [M]	1150.16	3
MVSHHNLTTGATLINE	N5H5F1	Oxidation [M]	1242.53	3
MVSHHNLTTGATLINE	N5H5S2	Oxidation [M]	1387.91	3
MVSHHNLTTGATLINE	N5H8	Oxidation [M]	1355.9	3
MVSHHNLTTGATLINE	N4H5cF1	Oxidation [M]	1174.84	3
MVSHHNLTTGATLINE	N4H5cF1S1	Oxidation [M]	1271.87	3
MVSHHNLTTGATLINE	N5H6cF1S2	Oxidation [M]	1490.61	3
MVSHHNLTTGATLINE	N5H6F1	Oxidation [M]	1296.55	3
MVSHHNLTTGATLINE	N5H5F2S1	Oxidation [M]	1388.25	3
MVSHHNLTTGATLINE	N6H7F3S1	Oxidation [M]	1209.75	4
MVSHHNLTTGATLINE	N4H5F2S1	Oxidation [M]	1320.55	3
MVSHHNLTTGATLINE	N4H5F1S1Sc1	Oxidation [M]	1374.23	3
MVSHHNLTTGATLINE	N4H6F1	Oxidation [M]	1228.85	3
MVSHHNLTTGATLINE	N5H4S1	Oxidation [M]	1236.86	3
MVSHHNLTTGATLINE	N5H3F1S1	Oxidation [M]	1231.53	3
MVSHHNLTTGATLINE	N4H5F1S2Na1	Oxidation [M]	1032.42	4
MVSHHNLTTGATLINE	N4H5F1S1Na1	Oxidation [M]	959.648	4
MVSHHNLTTGATLINE	N6H5F1	Oxidation [M]	1310.22	3
MVSHHNLTTGATLINE	N4H6F1S1	Oxidation [M]	1325.89	3
MVSHHNLTTGATLINE	N6H7S4	Oxidation [M]	1318.53	4
MVSHHNLTTGATLINE	N6H9	Oxidation [M]	1108.46	4
MVSHHNLTTGATLINE	N9H3	Oxidation [M]	1017.69	4
MVSHHNLTTGATLINE	N5H4F1S1	Oxidation [M]	1285.54	3
MVSHHNLTTGATLINE	N6H6F3S3	Oxidation [M]	1314.78	4
MVSHHNLTTGATLINE	N4H5S2Na1	Oxidation [M]	1327.54	3
MVSHHNLTTGATLINE	N6H5F1S3	Oxidation [M]	1201.24	4
MVSHHNLTTGATLINE	N5H5F1S1	Oxidation [M]	1339.56	3
MVSHHNLTTGATLINE	N5H9F1	Oxidation [M]	1094.2	4
MVSHHNLTTGATLINE	N6H5F2	Oxidation [M]	1019.43	4
MVSHHNLTTGATLINE	N5H7F1	Oxidation [M]	1350.56	3
MVSHHNLTTGATLINE	N4H5S1Sc1	Oxidation [M]	1325.55	3
MVSHHNLTTGATLINE	N3H5S1	Oxidation [M]	1155.49	3
MVSHHNLTTGATLINE	N4H5Sc2	Oxidation [M]	1330.88	3
MVSHHNLTTGATLINE	N6H5F1S1	Oxidation [M]	1055.69	4
MVSHHNLTTGATLINE	N8H7	Oxidation [M]	1128.97	4
MVSHHNLTTGATLINE	N4H5S1	Deamidation [N/Q]	1218.18	3
MVSHHNLTTGATLINE	N4H7F1	Deamidation [N/Q]	958.652	4
MVSHHNLTTGATLINE	N5H6F2S1	Deamidation [N/Q]	1437.26	3
MVSHHNLTTGATLINE	N4H4S1	Deamidation [N/Q]	1164.16	3
MVSHHNLTTGATLINE	N6H5F2S1	Deamidation [N/Q]	1088.45	4
MVSHHNLTTGATLINE	N4H6F2	Deamidation [N/Q]	954.654	4
MVSHHNLTTGATLINE	N4H5F1S1	Deamidation [N/Q]	1266.86	3
MVSHHNLTTGATLINE	N4H6S1	Deamidation [N/Q]	954.399	4
MVSHHNLTTGATLINE	N4H5F3S1	Deamidation [N/Q]	1364.24	3
MVSHHNLTTGATLINE	N4H5S2	Deamidation [N/Q]	986.659	4
MVSHHNLTTGATLINE	N3H4S1	Deamidation [N/Q]	1096.47	3
MVSHHNLTTGATLINE	N5H4S2	Deamidation [N/Q]	1328.89	3
MVSHHNLTTGATLINE	N4H5	Deamidation [N/Q]	841.112	4
MVSHHNLTTGATLINE	N3H4F1	Deamidation [N/Q]	1048.12	3
MVSHHNLTTGATLINE	N4H5cF1S1	Deamidation [N/Q]	1266.86	3
MVSHHNLTTGATLINE	N4H6F1	Deamidation [N/Q]	1223.85	3
MVSHHNLTTGATLINE	N4H5F1S2Na1	Deamidation [N/Q]	1028.67	4
MVSHHNLTTGATLINE	N4H6F1S1	Deamidation [N/Q]	990.913	4
MVSHHNLTTGATLINE	N5H4F1S1	Deamidation [N/Q]	1280.54	3
MVSHHNLTTGATLINE	N6H5F1S3	Deamidation [N/Q]	1197.49	4
MVSHHNLTTGATLINE	N6H3F2	Deamidation [N/Q]	1245.87	3
MVSHHNLTTGATLINE	N8H7	Deamidation [N/Q]	1125.22	4
MVSHHNLTTGATLINE	N4H5S1	Oxidation [M]; Deamidated [N/Q]	1223.51	3
MVSHHNLTTGATLINE	N7H4F1	Oxidation [M]; Deamidated [N/Q]	1324.23	3
MVSHHNLTTGATLINE	N4H5F1	Oxidation [M]; Deamidated [N/Q]	1175.16	3
MVSHHNLTTGATLINE	N5H6F1S1	Oxidation [M]; Deamidated [N/Q]	1393.91	3
MVSHHNLTTGATLINE	N7H8S1	Oxidation [M]; Deamidated [N/Q]	1191.73	4
MVSHHNLTTGATLINE	N8H8F1	Oxidation [M]; Deamidated [N/Q]	1206.24	4
MVSHHNLTTGATLINE	N6H3F1S2	Oxidation [M]; Deamidated [N/Q]	1047.69	4
MVSHHNLTTGATLINE	N6H4S2	Oxidation [M]; Deamidated [N/Q]	1051.68	4
MVSHHNLTTGATLINE	N4H4S1	Oxidation [M]; Deamidated [N/Q]	1169.49	3
MVSHHNLTTGATLINE	N6H6S1	Oxidation [M]; Deamidated [N/Q]	1059.94	4
MVSHHNLTTGATLINE	N6H6	Oxidation [M]; Deamidated [N/Q]	1315.88	3
MVSHHNLTTGATLINE	N4H4F1S1	Oxidation [M]; Deamidated [N/Q]	1218.18	3
MVSHHNLTTGATLINE	N5H6F2	Oxidation [M]; Deamidated [N/Q]	1009.42	4
MVSHHNLTTGATLINE	N8H5	Oxidation [M]; Deamidated [N/Q]	1048.19	4
MVSHHNLTTGATLINE	N5H6F3S1	Oxidation [M]; Deamidated [N/Q]	1118.71	4
MVSHHNLTTGATLINE	N6H5F2S1	Oxidation [M]; Deamidated [N/Q]	1092.45	4
MVSHHNLTTGATLINE	N8H6	Oxidation [M]; Deamidated [N/Q]	1451.27	3
MVSHHNLTTGATLINE	N5H4F4	Oxidation [M]; Deamidated [N/Q]	1082.45	4
MVSHHNLTTGATLINE	N5H6S1	Oxidation [M]; Deamidated [N/Q]	1009.17	4
MVSHHNLTTGATLINE	N4H5F1S1	Oxidation [M]; Deamidated [N/Q]	1272.2	3
MVSHHNLTTGATLINE	N6H4S1	Oxidation [M]; Deamidated [N/Q]	978.911	4
MVSHHNLTTGATLINE	N4H5S1Na1	Oxidation [M]; Deamidated [N/Q]	923.38	4
MVSHHNLTTGATLINE	N6H6F2	Oxidation [M]; Deamidated [N/Q]	1060.19	4
MVSHHNLTTGATLINE	N7H3	Oxidation [M]; Deamidated [N/Q]	1221.52	3
MVSHHNLTTGATLINE	N3H4	Oxidation [M]; Deamidated [N/Q]	1004.77	3
MVSHHNLTTGATLINE	N4H4F1	Oxidation [M]; Deamidated [N/Q]	1121.15	3
MVSHHNLTTGATLINE	N4H5S2	Oxidation [M]; Deamidated [N/Q]	990.658	4
MVSHHNLTTGATLINE	N6H5F1S2	Oxidation [M]; Deamidated [N/Q]	1128.71	4
MVSHHNLTTGATLINE	N7H7F1	Oxidation [M]; Deamidated [N/Q]	1114.96	4
MVSHHNLTTGATLINE	N5H4S2	Oxidation [M]; Deamidated [N/Q]	1334.22	3
MVSHHNLTTGATLINE	N4H5	Oxidation [M]; Deamidated [N/Q]	1126.48	3
MVSHHNLTTGATLINE	N2H2	Oxidation [M]; Deamidated [N/Q]	1243.05	2
MVSHHNLTTGATLINE	N4H3S1	Oxidation [M]; Deamidated [N/Q]	1115.47	3
MVSHHNLTTGATLINE	N5H5S1	Oxidation [M]; Deamidated [N/Q]	1291.2	3
MVSHHNLTTGATLINE	N5H5F1	Oxidation [M]; Deamidated [N/Q]	1242.86	3
MVSHHNLTTGATLINE	N5H5F2	Oxidation [M]; Deamidated [N/Q]	968.909	4
MVSHHNLTTGATLINE	N5H8	Oxidation [M]; Deamidated [N/Q]	1017.42	4
MVSHHNLTTGATLINE	N4H5cF1	Oxidation [M]; Deamidated [N/Q]	1175.16	3
MVSHHNLTTGATLINE	N4H5cF1S1	Oxidation [M]; Deamidated [N/Q]	1272.2	3
MVSHHNLTTGATLINE	N5H5F2S1	Oxidation [M]; Deamidated [N/Q]	1388.57	3
MVSHHNLTTGATLINE	N4H5F2S1	Oxidation [M]; Deamidated [N/Q]	1320.88	3
MVSHHNLTTGATLINE	N3H4F2S1	Oxidation [M]; Deamidated [N/Q]	1199.17	3
MVSHHNLTTGATLINE	N5H4S1	Oxidation [M]; Deamidated [N/Q]	1237.19	3
MVSHHNLTTGATLINE	N5H3F1S1	Oxidation [M]; Deamidated [N/Q]	924.142	4
MVSHHNLTTGATLINE	N6H4F2	Oxidation [M]; Deamidated [N/Q]	1305.22	3
MVSHHNLTTGATLINE	N5H5F2S2	Oxidation [M]; Deamidated [N/Q]	1114.46	4
MVSHHNLTTGATLINE	N4H5F1S1Na1	Oxidation [M]; Deamidated [N/Q]	959.894	4
MVSHHNLTTGATLINE	N4H5F1S2Na2	Oxidation [M]; Deamidated [N/Q]	1038.16	4
MVSHHNLTTGATLINE	N6H5F1	Oxidation [M]; Deamidated [N/Q]	983.164	4
MVSHHNLTTGATLINE	N4H6F1S1	Oxidation [M]; Deamidated [N/Q]	1326.21	3
MVSHHNLTTGATLINE	N6H9	Oxidation [M]; Deamidated [N/Q]	1108.7	4
MVSHHNLTTGATLINE	N9H3	Oxidation [M]; Deamidated [N/Q]	1017.93	4
MVSHHNLTTGATLINE	N5H4F1S1	Oxidation [M]; Deamidated [N/Q]	964.655	4
MVSHHNLTTGATLINE	N4H5S2Na1	Oxidation [M]; Deamidated [N/Q]	1327.87	3
MVSHHNLTTGATLINE	N6H5F1S3	Oxidation [M]; Deamidated [N/Q]	1201.49	4
MVSHHNLTTGATLINE	N3H3F1	Oxidation [M]; Deamidated [N/Q]	999.435	3
MVSHHNLTTGATLINE	N5H5F1S1	Oxidation [M]; Deamidated [N/Q]	1339.89	3
MVSHHNLTTGATLINE	N5H9F1	Oxidation [M]; Deamidated [N/Q]	1094.45	4
MVSHHNLTTGATLINE	N2H8	Oxidation [M]; Deamidated [N/Q]	1153.14	3
MVSHHNLTTGATLINE	N6H5F2	Oxidation [M]; Deamidated [N/Q]	1019.68	4
MVSHHNLTTGATLINE	N5H7F1	Oxidation [M]; Deamidated [N/Q]	1013.42	4
MVSHHNLTTGATLINE	N6H3F2	Oxidation [M]; Deamidated [N/Q]	1251.2	3
MVSHHNLTTGATLINE	N6H6S3	Oxidation [M]; Deamidated [N/Q]	1205.48	4
MVSHHNLTTGATLINEQWLLTTAK	N5H6F2S1	Oxidation [M]	1317.33	4
MVSHHNLTTGATLINEQWLLTTAK	N4H6F1S1	Oxidation [M]	1230.05	4
MVSHHNLTTGATLINEQWLLTTAKNLFLNHSE	N3H4F2S1	Oxidation [M]	1373.38	4
MVSHHNLTTGATLINEQWLLTTAKNLFLNHSE	N3H4cF1S1	Deamidation [N/Q]	1333.11	4
MVSHHNLTTGATLINEQWLLTTAKNLFLNHSE	N3H4F1S1	Deamidation [N/Q]	1333.11	4
NLFLNHSENATAK	N6H6S1		1314.21	3
NLFLNHSENATAK	N9H6		1420.26	3
NLFLNHSENATAK	N6H7		1271.2	3
NLFLNHSENATAK	N5H6cF1		1198.17	3
NLFLNHSENATAK	N4H5S2		1221.84	3
NLFLNHSENATAK	N10H7		1541.97	3
NLFLNHSENATAK	N5H5S1		1192.5	3
NLFLNHSENATAK	N5H5F2S1		1289.87	3
NLFLNHSENATAK	N6H9		1379.23	3
NLFLNHSENATAK	N6H5		1163.16	3
NLFLNHSENATAK	N5H4F1S1		1187.17	3
NLFLNHSENATAK	N5H6F1S3		1489.27	3
NLFLNHSENATAK	N5H5S2		1289.53	3
NLFLNHSENATAK	N6H6F1S3		1167.97	4
NLFLNHSENATAK	N4H5S1	Deamidation [N/Q]	1125.14	3
NLFLNHSENATAK	N8H8F1	Deamidation [N/Q]	1509.62	3
NLFLNHSENATAK	N6H6S1	Deamidation [N/Q]	1314.54	3
NLFLNHSENATAK	N4H4F1S1	Deamidation [N/Q]	1119.8	3
NLFLNHSENATAK	N5H6	Deamidation [N/Q]	1149.82	3
NLFLNHSENATAK	N5H5F2	Deamidation [N/Q]	1193.17	3
NLFLNHSENATAK	N5H5F2S1	Deamidation [N/Q]	1290.2	3
NLFLNHSENATAK	N5H4F1S1	Deamidation [N/Q]	1187.5	3
NLFLNHSENATAK	N6H4S1	Deamidation [N/Q]	1206.51	3
NLFLNHSENATAK	N4H5S1Na1	Deamidation [N/Q]	1132.46	3
NLFLNHSENATAK	N6H6F2	Deamidation [N/Q]	1314.88	3
NLFLNHSENATAK	N4H5F2S1	Deamidation [N/Q]	1222.51	3
NLFLNHSENATAKD	N4H7F1		1222.84	3
NLFLNHSENATAKD	N6H6F1		1304.21	3
NLFLNHSENATAKD	N5H6F1S2		1430.58	3
NLFLNHSENATAKD	N5H6F4S3		1255.5	4
NLFLNHSENATAKD	N5H6F2S2		1109.7	4
NLFLNHSENATAKD	N7H8F1S3		1328.53	4
NLFLNHSENATAKD	N5H7F1		1290.53	3
NLFLNHSENATAKD	N6H6S3		1546.62	3
NLFLNHSENATAKD	N8H9F1S4	Deamidation [N/Q]	1492.83	4
NLFLNHSENATAKD	N3H4F2S1	Deamidation [N/Q]	1139.14	3
NLFLNHSENATAKD	N4H5F1S1Na1	Deamidation [N/Q]	1219.49	3
NLFLNHSENATAKD	N7H8F1S3	Deamidation [N/Q]	1328.77	4
IEKVVLHPNYSQVD	N2H9		1169.17	3
IEKVVLHPNYSQVD	N4H5S1Na1		1192.85	3
KVVLHPNYSQVD	N4H5S1		1104.81	3
KVVLHPNYSQVD	N8H8		1080.7	4
KVVLHPNYSQVD	N5H6F1S1		1275.21	3
KVVLHPNYSQVD	N7H8S1		1102.71	4
KVVLHPNYSQVD	N3H6S1		1091.13	3
KVVLHPNYSQVD	N5H6F3S1		1372.58	3
KVVLHPNYSQVD	N8H6		999.678	4
KVVLHPNYSQVD	N4H5cF1S2		1250.53	3
KVVLHPNYSQVD	N6H7F1S3		1590.98	3
KVVLHPNYSQVD	N6H6F1S2		1080.2	4
KVVLHPNYSQVD	N5H7F1S2		1069.94	4
KVVLHPNYSQVD	N5H6F2S3		1517.96	3
KVVLHPNYSQVD	N5H6S2		992.916	4
KVVLHPNYSQVD	N5H7		1183.51	3
KVVLHPNYSQVD	N4H5S2		1201.84	3
KVVLHPNYSQVD	N5H6F3S2		1469.61	3
KVVLHPNYSQVD	N7H7F1		1025.94	4
KVVLHPNYSQVD	N5H6F1S2		1372.24	3
KVVLHPNYSQVD	N6H7F2S3		1230	4
KVVLHPNYSQVD	N5H6S3		1420.58	3
KVVLHPNYSQVD	N6H8F1S1		1088.45	4
KVVLHPNYSQVD	N4H5		1007.78	3
KVVLHPNYSQVD	N6H7S2		1084.2	4
KVVLHPNYSQVD	N6H7F2S2		1157.23	4
KVVLHPNYSQVD	N6H7F1S2		1120.71	4
KVVLHPNYSQVD	N5H6F2S2		1420.92	3
KVVLHPNYSQVD	N5H5F1		1124.16	3
KVVLHPNYSQVD	N5H8		928.395	4
KVVLHPNYSQVD	N5H6cF1S2		1372.24	3
KVVLHPNYSQVD	N4H5F1S2Na1		1257.85	3
KVVLHPNYSQVD	N5H5F2S2		1025.43	4
KVVLHPNYSQVD	N5H6F3		1275.55	3
KVVLHPNYSQVD	N8H4		1224.53	3
KVVLHPNYSQVD	N4H5S2Na1		1209.17	3
KVVLHPNYSQVD	N5H9F1		1340.23	3
KVVLHPNYSQVD	N6H10F1S1		1558.97	3
KVVLHPNYSQVD	N7H8F1S3		1284.77	4
KVVLHPNYSQVD	N5H7F1		1232.19	3
KVVLHPNYSQVD	N6H6F1S3		1152.97	4
KVVLHPNYSQVD	N5H4S2	Deamidation [N/Q]	1215.85	3
KVVLHPNYSQVD	N4H5F2S1	Deamidation [N/Q]	1202.51	3
KVVLHPNYSQVDIGLIK	N3H3		1006.84	3
KVVLHPNYSQVDIGLIK	N4H5S1		959.951	4
KVVLHPNYSQVDIGLIK	N5H6F1S1		1087.75	4
KVVLHPNYSQVDIGLIK	N7H8S1		1233.8	4
KVVLHPNYSQVDIGLIK	N5H6F2S1		1124.26	4
KVVLHPNYSQVDIGLIK	N5H6F3S1		1160.78	4
KVVLHPNYSQVDIGLIK	N4H5cF1S2		1069.24	4
KVVLHPNYSQVDIGLIK	N4H5F1S1		996.466	4
KVVLHPNYSQVDIGLIK	N4H6S1		1000.46	4
KVVLHPNYSQVDIGLIK	N4H5S2		1376.63	3
KVVLHPNYSQVDIGLIK	N5H6F3S2		1233.55	4
KVVLHPNYSQVDIGLIK	N5H6F1S2		1547.03	3
KVVLHPNYSQVDIGLIK	N4H6		1236.59	3
KVVLHPNYSQVDIGLIK	N5H6S3		1595.37	3
KVVLHPNYSQVDIGLIK	N5H6F1S3		1233.3	4
KVVLHPNYSQVDIGLIK	N6H7F1S2		1251.81	4
KVVLHPNYSQVDIGLIK	N4H5cF1S1		996.466	4
KVVLHPNYSQVDIGLIK	N5H6cF1S2		1547.03	3
KVVLHPNYSQVDIGLIK	N4H5F2S1		1376.97	3
KVVLHPNYSQVDIGLIK	N6H4F2		1021.23	4
KVVLHPNYSQVDIGLIK	N4H5F1S2Na1		1432.64	3
KVVLHPNYSQVDIGLIK	N6H7S4		1360.84	4
KVVLHPNYSQVDIGLIK	N4H5S2Na1		1038.22	4
KVVLHPNYSQVDIGLIK	N6H10F1S1		1300.57	4
KVVLHPNYSQVDIGLIK	N7H4F1	Deamidation [N/Q]	1035.73	4
KVVLHPNYSQVDIGLIK	N3H6S1	Deamidation [N/Q]	1266.25	3
KVVLHPNYSQVDIGLIK	N3H4	Deamidation [N/Q]	1061.18	3
KVVLHPNYSQVDIGLIK	N5H6F3S3	Deamidation [N/Q]	1306.57	4
KVVLHPNYSQVDIGLIK	N7H6F1S4	Deamidation [N/Q]	1407.86	4
KVVLHPNYSQVDIGLIK	N3H4F2S1	Deamidation [N/Q]	941.943	4
KVVLHPNYSQVDIGLIK	N6H5F1	Deamidation [N/Q]	1025.48	4
KVVLHPNYSQVDIGLIK	N4H5S2Na1	Deamidation [N/Q]	1038.47	4
VVLHPNYSQVD	N4H5S1		1062.11	3
VVLHPNYSQVD	N6H7S3		1499.6	3
VVLHPNYSQVD	N5H6F1S1		1232.51	3
VVLHPNYSQVD	N5H6F2S1		961.147	4
VVLHPNYSQVD	N6H6S1		1251.52	3
VVLHPNYSQVD	N9H6		1357.56	3
VVLHPNYSQVD	N5H6F3S1		1329.88	3
VVLHPNYSQVD	N4H5cF1S2		1207.83	3
VVLHPNYSQVD	N5H4F4		1281.53	3
VVLHPNYSQVD	N5H6S1		1183.82	3
VVLHPNYSQVD	N9H4		1249.53	3
VVLHPNYSQVD	N4H5S1Na1		1069.44	3
VVLHPNYSQVD	N6H6S2		1348.55	3
VVLHPNYSQVD	N3H5F1S2		1140.14	3
VVLHPNYSQVD	N7H7F1		1324.88	3
VVLHPNYSQVD	N6H7S1		979.401	4
VVLHPNYSQVD	N5H6F1S3		1426.57	3
VVLHPNYSQVD	N8H5F1		1284.54	3
VVLHPNYSQVD	N6H7F1S2		1088.69	4
VVLHPNYSQVD	N3H4F1		892.055	3
VVLHPNYSQVD	N5H5S1		1129.8	3
VVLHPNYSQVD	N5H6F2S2		1378.23	3
VVLHPNYSQVD	N5H5F1		1081.46	3
VVLHPNYSQVD	N5H8		1194.83	3
VVLHPNYSQVD	N5H6F1		1135.48	3
VVLHPNYSQVD	N4H5F1S1Sc1		910.122	4
VVLHPNYSQVD	N4H6F1		1067.78	3
VVLHPNYSQVD	N4H5F1S1Na1		1118.12	3
VVLHPNYSQVD	N6H6F2S3		1157.46	4
VVLHPNYSQVD	N6H5F1		1149.15	3
VVLHPNYSQVD	N4H6F1S1		1164.82	3
VVLHPNYSQVD	N6H5F1S3		1440.25	3
VVLHPNYSQVD	N5H5F1S1		1178.49	3
VVLHPNYSQVDIGLIK	N4H5S1		1236.9	3
VVLHPNYSQVDIGLIK	N6H7S3		1256.04	4
VVLHPNYSQVDIGLIK	N8H8		1179.77	4
VVLHPNYSQVDIGLIK	N7H8S1		1201.78	4
VVLHPNYSQVDIGLIK	N8H8F1		1216.29	4
VVLHPNYSQVDIGLIK	N5H6F2S1		1455.98	3
VVLHPNYSQVDIGLIK	N4H4S1		1182.88	3
VVLHPNYSQVDIGLIK	N4H4F1S1		1231.57	3
VVLHPNYSQVDIGLIK	N5H6F3S1		1504.67	3
VVLHPNYSQVDIGLIK	N8H6		1098.75	4
VVLHPNYSQVDIGLIK	N4H5cF1S2		1382.62	3
VVLHPNYSQVDIGLIK	N5H4F4		1456.32	3
VVLHPNYSQVDIGLIK	N5H6S1		1358.61	3
VVLHPNYSQVDIGLIK	N6H6F1		1033.72	4
VVLHPNYSQVDIGLIK	N4H5F1S1		1285.59	3
VVLHPNYSQVDIGLIK	N4H5S1Na1		933.423	4
VVLHPNYSQVDIGLIK	N4H6S1		1290.92	3
VVLHPNYSQVDIGLIK	N6H6F1S2		1179.27	4
VVLHPNYSQVDIGLIK	N7H4		966.95	4
VVLHPNYSQVDIGLIK	N5H7F1S2		1169.01	4
VVLHPNYSQVDIGLIK	N5H6F4S1		1165.27	4
VVLHPNYSQVDIGLIK	N5H6S2		1455.64	3
VVLHPNYSQVDIGLIK	N4H5F3S1		1382.96	3
VVLHPNYSQVDIGLIK	N4H5S2		1333.93	3
VVLHPNYSQVDIGLIK	N5H6F3S2		1201.53	4
VVLHPNYSQVDIGLIK	N3H4S1		1115.19	3
VVLHPNYSQVDIGLIK	N5H6F1S2		1504.33	3
VVLHPNYSQVDIGLIK	N5H4S2		1347.61	3
VVLHPNYSQVDIGLIK	N5H6S3		1552.68	3
VVLHPNYSQVDIGLIK	N6H7S1		1110.49	4
VVLHPNYSQVDIGLIK	N4H5		1139.87	3
VVLHPNYSQVDIGLIK	N5H5S1		1304.59	3
VVLHPNYSQVDIGLIK	N5H6F2S2		1165.01	4
VVLHPNYSQVDIGLIK	N5H5S2		1051.47	4
VVLHPNYSQVDIGLIK	N5H8		1027.46	4
VVLHPNYSQVDIGLIK	N4H5cF1S1		1285.59	3
VVLHPNYSQVDIGLIK	N5H6cF1S2		1504.33	3
VVLHPNYSQVDIGLIK	N4H5F2S1		1334.27	3
VVLHPNYSQVDIGLIK	N4H5F1S1Sc1		1387.95	3
VVLHPNYSQVDIGLIK	N5H4S1		1250.58	3
VVLHPNYSQVDIGLIK	N4H5F1S1Na1		969.938	4
VVLHPNYSQVDIGLIK	N4H6F1S1		1339.6	3
VVLHPNYSQVDIGLIK	N9H3		1027.98	4
VVLHPNYSQVDIGLIK	N4H5S2Na1		1341.26	3
VVLHPNYSQVDIGLIK	N6H5F1S3		1211.53	4
VVLHPNYSQVDIGLIK	N5H5F1S1		1353.28	3
VVLHPNYSQVDIGLIK	N4H5Sc2		1344.6	3
VVLHPNYSQVDIGLIK	N6H6S3		1215.53	4
VVLHPNYSQVDIGLIK	N4H5S1	Deamidation [N/Q]	1237.23	3
VVLHPNYSQVDIGLIK	N6H7S3	Deamidation [N/Q]	1256.29	4
VVLHPNYSQVDIGLIK	N7H4F1	Deamidation [N/Q]	1003.71	4
VVLHPNYSQVDIGLIK	N8H8F1	Deamidation [N/Q]	1216.53	4
VVLHPNYSQVDIGLIK	N5H6F2S1	Deamidation [N/Q]	1456.31	3
VVLHPNYSQVDIGLIK	N6H4S2	Deamidation [N/Q]	1061.97	4
VVLHPNYSQVDIGLIK	N8H6	Deamidation [N/Q]	1464.99	3
VVLHPNYSQVDIGLIK	N6H6F1	Deamidation [N/Q]	1033.97	4
VVLHPNYSQVDIGLIK	N4H5F1S1	Deamidation [N/Q]	1285.91	3
VVLHPNYSQVDIGLIK	N4H5F3S2	Deamidation [N/Q]	1110.49	4
VVLHPNYSQVDIGLIK	N6H6S2	Deamidation [N/Q]	1143	4
VVLHPNYSQVDIGLIK	N4H5S2	Deamidation [N/Q]	1334.26	3
VVLHPNYSQVDIGLIK	N3H4S1	Deamidation [N/Q]	1115.52	3
VVLHPNYSQVDIGLIK	N6H7F3S4	Deamidation [N/Q]	1438.6	4
VVLHPNYSQVDIGLIK	N4H5	Deamidation [N/Q]	1140.2	3
VVLHPNYSQVDIGLIK	N4H5cF1S1	Deamidation [N/Q]	1285.91	3
VVLHPNYSQVDIGLIK	N4H5F2S1	Deamidation [N/Q]	1334.6	3
VVLHPNYSQVDIGLIK	N5H3F1S1	Deamidation [N/Q]	934.432	4
VVLHPNYSQVDIGLIK	N5H6F3	Deamidation [N/Q]	1407.97	3
VVLHPNYSQVDIGLIK	N6H7S4	Deamidation [N/Q]	1329.06	4
VVLHPNYSQVDIGLIK	N6H9	Deamidation [N/Q]	1118.99	4
VVLHPNYSQVDIGLIK	N5H5F1S1	Deamidation [N/Q]	1015.46	4
VVLHPNYSQVDIGLIK	N4H5S1Sc1	Deamidation [N/Q]	1004.95	4
VVLHPNYSQVDIGLIK	N6H6S3	Deamidation [N/Q]	1215.77	4
VVLHPNYSQVDIGLIKLK	N4H7F1		1032.99	4
VVLHPNYSQVDIGLIKLK	N7H8S1		1262.07	4
VVLHPNYSQVDIGLIKLK	N4H5S2		1061	4
VVLHPNYSQVDIGLIKLK	N5H6F2S2		1225.31	4
VVLHPNYSQVDIGLIKLK	N9H4F1		1553.4	3
VVLHPNYSQVDIGLIKLK	N4H7F1	Deamidation [N/Q]	1377.31	3
VVLHPNYSQVDIGLIKLK	N2H2	Deamidation [N/Q]	1384.22	2
MVSHHNLTTGATLINE	N6H7F2		1096.46	4
MVSHHNLTTGATLINE	N7H3		1215.86	3
MVSHHNLTTGATLINE	N4H5F1S2Na2	Oxidation [M]	1037.92	4
MVSHHNLTTGATLINE	N5H3F1S1	Deamidation [N/Q]	1226.52	3
MVSHHNLTTGATLINE	N3H5S1	Oxidation [M]; Deamidated [N/Q]	1155.82	3
NLFLNHSENATAK	N5H6F2S1		1343.89	3
NLFLNHSENATAK	N5H6F3S3		1190.23	4
NLFLNHSENATAK	N6H7F1		1319.88	3
NLFLNHSENATAK	N9H10F1S4		1555.11	4
NLFLNHSENATAK	N5H4S1		1138.48	3
NLFLNHSENATAK	N6H3F1S2	Deamidation [N/Q]	1298.21	3
NLFLNHSENATAKD	N5H6F3S1		1430.92	3
NLFLNHSENATAKD	N8H9F1S4		1492.58	4
KVVLHPNYSQVD	N4H7F1		1164.5	3
KVVLHPNYSQVD	N7H4F1		1205.53	3
KVVLHPNYSQVD	N4H5S1Na1		834.355	4
KVVLHPNYSQVDIGLIK	N6H5F2S1		1134.52	4
KVVLHPNYSQVDIGLIK	N5H6F2S3		1269.81	4
KVVLHPNYSQVDIGLIK	N6H6S2		1174.78	4
KVVLHPNYSQVDIGLIK	N5H6F4S1		1197.29	4
KVVLHPNYSQVDIGLIK	N5H6S2		1124.01	4
KVVLHPNYSQVDIGLIK	N8H7		1171.28	4
KVVLHPNYSQVDIGLIK	N8H7	Deamidation [N/Q]	1171.53	4
VVLHPNYSQVD	N6H7F2S3		1596.97	3
VVLHPNYSQVD	N5H6S3		1377.89	3
VVLHPNYSQVD	N7H8F1S3		1252.75	4
VVLHPNYSQVD	N6H6F1S3		1494.26	3
VVLHPNYSQVDIGLIK	N5H6F1S1		1407.3	3
VVLHPNYSQVDIGLIK	N6H6S1		1069.98	4
VVLHPNYSQVDIGLIK	N6H6F2S2		1215.78	4
VVLHPNYSQVDIGLIK	N6H7F2S1		1577.69	3
VVLHPNYSQVDIGLIK	N6H6F2		1070.24	4
VVLHPNYSQVDIGLIK	N3H4		1526.73	2
VVLHPNYSQVDIGLIK	N10H7		1240.8	4
VVLHPNYSQVDIGLIK	N6H7F3S4		1438.36	4
VVLHPNYSQVDIGLIK	N4H5F1S2Na2		1048.21	4
VVLHPNYSQVDIGLIK	N6H7S4		1328.82	4
VVLHPNYSQVDIGLIK	N6H5F2		1029.72	4
VVLHPNYSQVDIGLIK	N7H8F1S3		1383.84	4
VVLHPNYSQVDIGLIK	N9H4F1		1105	4
VVLHPNYSQVDIGLIK	N7H8F1S1	Deamidation [N/Q]	1238.54	4
VVLHPNYSQVDIGLIK	N6H6F2S2	Deamidation [N/Q]	1216.03	4
VVLHPNYSQVDIGLIK	N6H9F1S2	Deamidation [N/Q]	1301.05	4
VVLHPNYSQVDIGLIK	N3H4	Deamidation [N/Q]	1018.49	3
VVLHPNYSQVDIGLIK	N8H9	Deamidation [N/Q]	1220.53	4
VVLHPNYSQVDIGLIK	N6H7F1S2	Deamidation [N/Q]	1220.03	4
VVLHPNYSQVDIGLIK	N5H5S1	Deamidation [N/Q]	1304.92	3
VVLHPNYSQVDIGLIK	N4H5F1S2Na1	Deamidation [N/Q]	1390.27	3
VVLHPNYSQVDIGLIK	N4H6F1S1	Deamidation [N/Q]	1005.2	4
VVLHPNYSQVDIGLIK	N3H5F1S1	Deamidation [N/Q]	1218.22	3
VVLHPNYSQVDIGLIKLK	N4H5Sc2	Deamidation [N/Q]	1069.24	4
MVSHHNLTTGATLINE	N6H6		1310.22	3
MVSHHNLTTGATLINE	N2H9		1201.5	3
MVSHHNLTTGATLINE	N6H7S2		1558.3	3
MVSHHNLTTGATLINE	N5H5S2		1382.58	3
MVSHHNLTTGATLINE	N7H8F1S1	Oxidation [M]	1228	4
MVSHHNLTTGATLINE	N6H5F2S1	Oxidation [M]	1092.21	4
MVSHHNLTTGATLINE	N6H7F2S1	Oxidation [M]	1173.23	4
MVSHHNLTTGATLINE	N6H7F2S2	Oxidation [M]	1246.01	4
MVSHHNLTTGATLINE	N5H5F2	Oxidation [M]	968.663	4
MVSHHNLTTGATLINE	N6H6F1S3	Oxidation [M]	1241.75	4
MVSHHNLTTGATLINE	N8H8F1	Deamidation [N/Q]	1202.25	4
MVSHHNLTTGATLINE	N3H3	Oxidation [M]; Deamidated [N/Q]	950.75	3
MVSHHNLTTGATLINE	N3H4S1	Oxidation [M]; Deamidated [N/Q]	1101.8	3
MVSHHNLTTGATLINE	N5H3F1	Oxidation [M]; Deamidated [N/Q]	1134.82	3
MVSHHNLTTGATLINE	N5H6F3	Oxidation [M]; Deamidated [N/Q]	1394.25	3
NLFLNHSENATAK	N6H5F2S1		1357.57	3
NLFLNHSENATAK	N5H6		1149.49	3
NLFLNHSENATAK	N7H7F1		1387.58	3
NLFLNHSENATAK	N9H3		1258.21	3
NLFLNHSENATAK	N7H8S1		1117.71	4
NLFLNHSENATAK	N6H7F3S4	Deamidation [N/Q]	1354.54	4
NLFLNHSENATAK	N6H7	Deamidation [N/Q]	1271.53	3
NLFLNHSENATAK	N5H4S1	Deamidation [N/Q]	1138.81	3
NLFLNHSENATAKD	N5H6cF1S2		1430.58	3
KVVLHPNYSQVD	N4H6S1		1158.83	3
KVVLHPNYSQVD	N3H4S1		1474.14	2
KVVLHPNYSQVD	N6H7F3S4		1339.29	4
KVVLHPNYSQVDIGLIK	N5H6F3S3		1306.33	4
KVVLHPNYSQVDIGLIK	N6H7S1		1142.52	4
KVVLHPNYSQVDIGLIK	N7H6F1S4		1407.61	4
KVVLHPNYSQVDIGLIK	N5H7F1		1055.49	4
KVVLHPNYSQVDIGLIK	N6H5F1S2	Deamidation [N/Q]	1171.03	4
KVVLHPNYSQVDIGLIK	N5H4F1S1	Deamidation [N/Q]	1342.29	3
VVLHPNYSQVD	N3H6S1		1048.44	3
VVLHPNYSQVD	N8H3		1127.82	3
VVLHPNYSQVD	N5H3F1		973.423	3
VVLHPNYSQVD	N8H4		1181.83	3
VVLHPNYSQVD	N9H3		1195.51	3
VVLHPNYSQVD	N3H5F1S1		1043.1	3
VVLHPNYSQVDIGLIK	N6H7S2		1183.27	4
VVLHPNYSQVDIGLIK	N6H4F1	Deamidation [N/Q]	1270.25	3
VVLHPNYSQVDIGLIK	N7H8F1S3	Deamidation [N/Q]	1384.08	4
MVSHHNLTTGATLINE	N7H4F1		989.176	4
MVSHHNLTTGATLINE	N5H4F1	Oxidation [M]	1188.51	3
MVSHHNLTTGATLINE	N5H5	Oxidation [M]	1193.84	3
MVSHHNLTTGATLINE	N8H5F1	Oxidation [M]	1084.46	4
MVSHHNLTTGATLINE	N4H5S1	Oxidation [M]; Deamidation [N/Q]	1223.51	3
MVSHHNLTTGATLINE	N6H5F1S2	Oxidation [M]; Deamidation [N/Q]	1128.71	4
MVSHHNLTTGATLINE	N4H4S1	Oxidation [M]; Deamidation [N/Q]	1169.49	3
MVSHHNLTTGATLINE	N4H5S2	Oxidation [M]; Deamidation [N/Q]	990.658	4
MVSHHNLTTGATLINE	N7H8S1	Oxidation [M]; Deamidation [N/Q]	1191.73	4
MVSHHNLTTGATLINE	N5H6S1	Oxidation [M]; Deamidation [N/Q]	1009.17	4
MVSHHNLTTGATLINE	N6H3F1S2	Oxidation [M]; Deamidation [N/Q]	1047.69	4
MVSHHNLTTGATLINE	N3H4S1	Oxidation [M]; Deamidation [N/Q]	1101.8	3
MVSHHNLTTGATLINE	N4H4F1S1	Oxidation [M]; Deamidation [N/Q]	1218.18	3
MVSHHNLTTGATLINE	N4H5F1S1	Oxidation [M]; Deamidation [N/Q]	1272.2	3
MVSHHNLTTGATLINE	N5H6F1S1	Oxidation [M]; Deamidation [N/Q]	1393.91	3
MVSHHNLTTGATLINE	N7H4F1	Oxidation [M]; Deamidation [N/Q]	1324.23	3
MVSHHNLTTGATLINE	N8H6	Oxidation [M]; Deamidation [N/Q]	1451.27	3
MVSHHNLTTGATLINE	N5H4F4	Oxidation [M]; Deamidation [N/Q]	1082.45	4
MVSHHNLTTGATLINE	N8H5	Oxidation [M]; Deamidation [N/Q]	1048.19	4
MVSHHNLTTGATLINE	N6H5F2S1	Oxidation [M]; Deamidation [N/Q]	1092.45	4
MVSHHNLTTGATLINE	N10H7	Oxidation [M]; Deamidation [N/Q]	1230.76	4
MVSHHNLTTGATLINE	N6H6S1	Oxidation [M]; Deamidation [N/Q]	1059.94	4
MVSHHNLTTGATLINE	N5H6F2	Oxidation [M]; Deamidation [N/Q]	1009.42	4
MVSHHNLTTGATLINE	N6H6F2	Oxidation [M]; Deamidation [N/Q]	1060.19	4
MVSHHNLTTGATLINE	N8H8F1	Oxidation [M]; Deamidation [N/Q]	1206.24	4
MVSHHNLTTGATLINE	N4H3S1	Oxidation [M]; Deamidation [N/Q]	1115.47	3
MVSHHNLTTGATLINE	N6H6	Oxidation [M]; Deamidation [N/Q]	1315.88	3
MVSHHNLTTGATLINE	N5H4S2	Oxidation [M]; Deamidation [N/Q]	1334.22	3
NLFLNHSENATAK	N8H9F1S4		1463.83	4
NLFLNHSENATAK	N7H8F1S1		1154.22	4
NLFLNHSENATAK	N6H7F2S1	Deamidation [N/Q]	1465.93	3
NLFLNHSENATAKD	N5H6F2S3		1576.3	3
KVVLHPNYSQVD	N4H4S1		1050.79	3
VVLHPNYSQVD	N5H6cF1		1135.48	3
KVVLHPNYSQVDIGLIK	N7H8F1S2		1343.09	4
KVVLHPNYSQVDIGLIK	N6H4S1	Deamidation [N/Q]	1361.3	3
VVLHPNYSQVDIGLIK	N7H4F1		1337.62	3
VVLHPNYSQVDIGLIK	N7H7F1S3		1343.33	4
VVLHPNYSQVDIGLIK	N6H7F2S3		1329.07	4
VVLHPNYSQVDIGLIK	N6H6F1S2	Deamidation [N/Q]	1179.51	4
VVLHPNYSQVDIGLIKLK	N4H5S1Na1	Deamidation [N/Q]	1324.95	3
KVVLHPNYSQVD	N3H4		886.067	3
VVLHPNYSQVDIGLIK	N10H10F1		1398.85	4
MVSHHNLTTGATLINE	N5H4F1S2		1033.18	4
MVSHHNLTTGATLINE	N5H5		1188.51	3
MVSHHNLTTGATLINE	N3H5F1S2	Oxidation [M]	1301.21	3
MVSHHNLTTGATLINE	N3H4	Oxidation [M]	1004.44	3
MVSHHNLTTGATLINE	N5H6F3S3	Oxidation [M]	1264.01	4
MVSHHNLTTGATLINE	N3H3	Oxidation [M]; Deamidation [N/Q]	950.75	3
MVSHHNLTTGATLINE	N5H6F3S1	Oxidation [M]; Deamidation [N/Q]	1118.71	4
MVSHHNLTTGATLINE	N6H4S2	Oxidation [M]; Deamidation [N/Q]	1051.68	4
MVSHHNLTTGATLINE	N3H4	Oxidation [M]; Deamidation [N/Q]	1004.77	3
MVSHHNLTTGATLINE	N5H3F1	Oxidation [M]; Deamidation [N/Q]	1134.82	3
NLFLNHSENATAK	N6H4S2		1303.21	3
NLFLNHSENATAKD	N5H6S3		1478.93	3
KVVLHPNYSQVD	N5H6		1129.49	3
VVLHPNYSQVDIGLIK	N3H5F1S2		1314.93	3
VVLHPNYSQVDIGLIKLK	N5H6F1S3		1261.57	4
VVLHPNYSQVDIGLIKLK	N5H6F1S3	Deamidation [N/Q]	1261.81	4
IEKVVLHPNYSQVD	N3H4cF1S1		1112.49	3
IEKVVLHPNYSQVD	N4H5cF1S2		998.679	4
IEKVVLHPNYSQVD	N5H4F1S2		1344.91	3
IEKVVLHPNYSQVD	N5H6F1S3		1162.74	4
IEKVVLHPNYSQVD	N5H6F2S3		1199.25	4
KVVLHPNYSQVD	N3H4	Deamidation [N/Q]	1329.09	2
KVVLHPNYSQVD	N3H4cF1S1		1031.78	3
KVVLHPNYSQVD	N3H6		994.102	3
KVVLHPNYSQVD	N4H4F1S1	Deamidation [N/Q]	1099.81	3
KVVLHPNYSQVD	N4H5F3S1		1250.87	3
KVVLHPNYSQVD	N4H5F3S2		1347.9	3
KVVLHPNYSQVD	N4H7		1115.81	3
KVVLHPNYSQVD	N5H4F1S2		1264.2	3
KVVLHPNYSQVD	N5H6F1S2	Deamidation [N/Q]	1372.57	3
KVVLHPNYSQVD	N5H6F1S3		1469.27	3
KVVLHPNYSQVD	N5H6F2		1226.86	3
KVVLHPNYSQVD	N5H6F2S1		1323.89	3
KVVLHPNYSQVD	N5H6F4S1		1066.2	4
KVVLHPNYSQVD	N5H6S1		1226.52	3
KVVLHPNYSQVD	N6H5F1S2		1385.91	3
KVVLHPNYSQVD	N6H6F1	Deamidation [N/Q]	1246.2	3
KVVLHPNYSQVD	N6H6F1		1245.87	3
KVVLHPNYSQVD	N6H6F2S2		1488.62	3
KVVLHPNYSQVD	N6H6S1		1294.21	3
KVVLHPNYSQVD	N6H6S2		1391.25	3
KVVLHPNYSQVD	N6H7F1S1		1396.92	3
KVVLHPNYSQVD	N6H7F2S3	Deamidation [N/Q]	1230.25	4
KVVLHPNYSQVD	N6H7S1		1348.23	3
KVVLHPNYSQVD	N6H7S3		1156.97	4
KVVLHPNYSQVD	N6H8S1		1402.25	3
KVVLHPNYSQVD	N7H6F1S4		1276.52	4
KVVLHPNYSQVD	N7H8S1	Deamidation [N/Q]	1102.95	4
KVVLHPNYSQVD	N9H10F1S4	Deamidation [N/Q]	1540.36	4
KVVLHPNYSQVDIGLIK	N3H4		1060.86	3
KVVLHPNYSQVDIGLIK	N3H5		1114.87	3
KVVLHPNYSQVDIGLIK	N3H6		1168.89	3
KVVLHPNYSQVDIGLIK	N4H5S2	Deamidation [N/Q]	1032.97	4
KVVLHPNYSQVDIGLIK	N5H6cF1		1352.96	3
KVVLHPNYSQVDIGLIK	N5H6F1S3	Deamidation [N/Q]	1233.54	4
KVVLHPNYSQVDIGLIK	N5H6S1		1051.23	4
KVVLHPNYSQVDIGLIK	N5H8F1	Deamidation [N/Q]	1096.25	4
KVVLHPNYSQVDIGLIK	N5H8F1		1096	4
KVVLHPNYSQVDIGLIK	N6H5F1S2		1170.78	4
KVVLHPNYSQVDIGLIK	N6H7F1S3		1324.58	4
KVVLHPNYSQVDIGLIK	N6H7F2S3		1361.09	4
KVVLHPNYSQVDIGLIK	N6H7S3		1288.07	4
MVSHHNLTTGATLINE	N3H3	Deamidation [N/Q]	945.418	3
MVSHHNLTTGATLINE	N3H4cF1S1		1144.83	3
MVSHHNLTTGATLINE	N3H5		1053.13	3
MVSHHNLTTGATLINE	N3H5F1S2		1295.87	3
MVSHHNLTTGATLINE	N4H4S1Na1	Oxidation [M]; Deamidation [N/Q]	1176.82	3
MVSHHNLTTGATLINE	N4H4S1Na1		878.622	4
MVSHHNLTTGATLINE	N4H5F3S2		1095.96	4
MVSHHNLTTGATLINE	N4H6		1174.84	3
MVSHHNLTTGATLINE	N4H7		1228.85	3
MVSHHNLTTGATLINE	N5H6F1S1	Deamidation [N/Q]	1388.57	3
MVSHHNLTTGATLINE	N5H6F2S3		1223.5	4
MVSHHNLTTGATLINE	N5H6F4S1		1534.3	3
MVSHHNLTTGATLINE	N5H6S1	Deamidation [N/Q]	1339.89	3
MVSHHNLTTGATLINE	N5H6S3	Deamidation [N/Q]	1150.72	4
MVSHHNLTTGATLINE	N5H7F1S2		1154.72	4
MVSHHNLTTGATLINE	N6H4S2		1396.25	3
MVSHHNLTTGATLINE	N6H6S2		1128.47	4
MVSHHNLTTGATLINE	N6H7S1	Oxidation [M]	1100.2	4
MVSHHNLTTGATLINE	N6H7S3		1241.75	4
MVSHHNLTTGATLINE	N6H8S1		1515.29	3
MVSHHNLTTGATLINE	N7H8S1		1187.49	4
NATAK	N3H4		881.367	2
NATAK	N6H4S1		888.025	3
NATAK	N6H4S2		985.057	3
NATAK	N6H7F1S2		1195.8	3
NATAK	N6H7F1S3		1292.83	3
NATAK	N6H7F2		1050.42	3
NATAK	N6H7F2S1		1147.45	3
NATAK	N6H7F2S2		1244.48	3
NATAK	N6H7F2S3		1341.51	3
NATAK	N6H7F3S4		1115.68	4
NATAK	N6H7S1		1050.08	3
NATAK	N6H7S2		1147.11	3
NATAK	N6H7S3		1244.14	3
NATAK	N7H7F1S3		1360.52	3
NATAK	N7H8F1S1		1220.47	3
NATAK	N7H8S1		1171.79	3
NATAKD	N3H4cF1S1		1157.46	2
NATAKD	N4H5S2		942.031	3
NATAKD	N5H6F1S2		1112.43	3
NATAKD	N5H6F1S3		1209.46	3
NATAKD	N5H6F2S3		1258.14	3
NATAKD	N5H6F3S1		1112.77	3
NATAKD	N6H6S2		1131.43	3
NATAKD	N6H7S2		1185.45	3
NATAKD	N6H7S3		1282.48	3
NLFLNHSE	N3H4		1115.97	2
NLFLNHSE	N4H5F1S1		1517.11	2
NLFLNHSE	N4H5F3S1		1109.11	3
NLFLNHSE	N5H4F1S2		1122.45	3
NLFLNHSE	N5H6		987.734	3
NLFLNHSE	N5H6cF1		1036.42	3
NLFLNHSE	N5H6F2		1085.11	3
NLFLNHSE	N5H8F1		1144.46	3
NLFLNHSE	N6H6F1		1104.11	3
NLFLNHSE	N6H7S2		1303.51	3
NLFLNHSE	N6H7S3		1400.54	3
NLFLNHSE	N7H8F1S1		1376.87	3
NLFLNHSENATAK	N3H5F1S2		1202.83	3
NLFLNHSENATAK	N4H5cF1S2		1270.53	3
NLFLNHSENATAK	N4H5F1S1		1173.49	3
NLFLNHSENATAK	N4H5S1		1124.81	3
NLFLNHSENATAK	N4H5S2	Deamidation [N/Q]	1222.17	3
NLFLNHSENATAK	N5H4F4	Deamidation [N/Q]	1344.56	3
NLFLNHSENATAK	N5H4F4		1344.23	3
NLFLNHSENATAK	N6H7F1	Deamidation [N/Q]	1320.21	3
NLFLNHSENATAKD	N3H5F1S2	Deamidation [N/Q]	1241.5	3
NLFLNHSENATAKD	N3H5F1S2		1241.18	3
NLFLNHSENATAKD	N4H5cF1S2		1308.87	3
NLFLNHSENATAKD	N4H5F3S1		1309.21	3
NLFLNHSENATAKD	N4H5S1		1163.15	3
NLFLNHSENATAKD	N4H5S2		1260.18	3
NLFLNHSENATAKD	N4H6		1120.14	3
NLFLNHSENATAKD	N4H7		1174.15	3
NLFLNHSENATAKD	N5H6F1S1	Deamidation [N/Q]	1333.88	3
QWLLTTAKNLFLNHSE	N4H5cF1S2	Deamidation [N/Q]	1422.95	3
QWLLTTAKNLFLNHSE	N4H5cF1S2		1422.62	3
QWLLTTAKNLFLNHSE	N4H5F3S2		1519.99	3
QWLLTTAKNLFLNHSE	N4H5S1	Deamidation [N/Q]	1277.23	3
QWLLTTAKNLFLNHSE	N4H5S1		1276.9	3
QWLLTTAKNLFLNHSE	N5H6F1S3		1231.27	4
QWLLTTAKNLFLNHSE	N5H6F3S2		1231.53	4
VVLHPNYSQVD	N3H4		1264.55	2
VVLHPNYSQVD	N3H5		897.386	3
VVLHPNYSQVD	N3H6	Deamidation [N/Q]	951.732	3
VVLHPNYSQVD	N3H6		951.404	3
VVLHPNYSQVD	N4H5F1S1		1665.69	2
VVLHPNYSQVD	N4H5F3S1		1208.17	3
VVLHPNYSQVD	N4H5F3S2		1305.2	3
VVLHPNYSQVD	N4H6		1019.1	3
VVLHPNYSQVD	N4H6F2	Deamidation [N/Q]	1116.8	3
VVLHPNYSQVD	N4H6F2		1116.47	3
VVLHPNYSQVD	N5H6cF1	Deamidation [N/Q]	1135.8	3
VVLHPNYSQVD	N5H6F2		1184.16	3
VVLHPNYSQVD	N5H6F2S3		1106.7	4
VVLHPNYSQVD	N5H6F3S1	Deamidation [N/Q]	1330.21	3
VVLHPNYSQVD	N6H6F1		1203.17	3
VVLHPNYSQVD	N6H7F1		1257.19	3
VVLHPNYSQVD	N6H7F2		1305.87	3
VVLHPNYSQVD	N6H8F1S1	Deamidation [N/Q]	1056.68	4
VVLHPNYSQVD	N6H8F1S1		1408.24	3
VVLHPNYSQVDIGLIK	N3H6S1	Deamidation [N/Q]	1223.55	3
VVLHPNYSQVDIGLIK	N3H6S1		1223.23	3
VVLHPNYSQVDIGLIK	N4H5F3S1	Deamidation [N/Q]	1383.29	3
VVLHPNYSQVDIGLIK	N4H5F3S2		1479.99	3
VVLHPNYSQVDIGLIK	N4H6S1	Deamidation [N/Q]	1291.25	3
VVLHPNYSQVDIGLIK	N5H4F1S2		1396.29	3
VVLHPNYSQVDIGLIK	N5H6	Deamidation [N/Q]	1261.91	3
VVLHPNYSQVDIGLIK	N5H6F1S1	Deamidation [N/Q]	1407.63	3
VVLHPNYSQVDIGLIK	N5H6F2S3		1237.79	4
VVLHPNYSQVDIGLIK	N5H6S1	Deamidation [N/Q]	1358.94	3
VVLHPNYSQVDIGLIK	N5H6S3	Deamidation [N/Q]	1165	4
VVLHPNYSQVDIGLIK	N5H8F1	Deamidation [N/Q]	1418.63	3
VVLHPNYSQVDIGLIK	N5H8F1		1418.3	3
VVLHPNYSQVDIGLIK	N6H4S2		1061.73	4
VVLHPNYSQVDIGLIK	N6H6S1	Deamidation [N/Q]	1426.63	3
VVLHPNYSQVDIGLIK	N6H6S2		1523.34	3
VVLHPNYSQVDIGLIK	N6H7F2	Deamidation [N/Q]	1480.99	3
VVLHPNYSQVDIGLIK	N6H7S1	Deamidation [N/Q]	1480.65	3
VVLHPNYSQVDIGLIK	N6H8S1		1151.01	4
VVLHPNYSQVDIGLIK	N7H3		1234.91	3
VVLHPNYSQVDIGLIK	N7H4	Deamidation [N/Q]	1289.26	3
VVLHPNYSQVDIGLIK	N8H5	Deamidation [N/Q]	1058.48	4
VVLHPNYSQVDIGLIK	N8H5		1058.23	4
VVLHPNYSQVDIGLIK	N8H5F1		1094.75	4
VVLHPNYSQVDIGLIK	N8H9F1S4	Deamidation [N/Q]	1548.14	4
VVLHPNYSQVDIGLIK	N8H9F1S4		1547.9	4
VVLHPNYSQVDIGLIKLK	N4H5F1S1		1024.74	4
VVLHPNYSQVDIGLIKLK	N4H5F3S1		1097.77	4
VVLHPNYSQVDIGLIKLK	N4H5S1Na1		1324.62	3
VVLHPNYSQVDIGLIKLK	N5H6F2S1		1152.53	4
VVLHPNYSQVDIGLIKLK	N5H6F2S3		1298.08	4
VVLHPNYSQVDIGLIKLK	N5H6F3S3	Deamidation [N/Q]	1334.84	4
VVLHPNYSQVDIGLIKLK	N5H6S3		1225.05	4
VVLHPNYSQVDIGLIKLK	N6H9F1S2		1361.1	4
IEKVVLHPNYSQVD	N6H7F2		1072.21	4
KVVLHPNYSQVD	N4H6		1592.19	2
KVVLHPNYSQVD	N5H4F1		1070.14	3
KVVLHPNYSQVD	N5H5		1075.47	3
KVVLHPNYSQVD	N4H6F2		1159.17	3
KVVLHPNYSQVD	N5H6cF1		1178.17	3
KVVLHPNYSQVD	N4H5S2	Deamidation [N/Q]	1202.17	3
KVVLHPNYSQVD	N5H4S2		1215.52	3
KVVLHPNYSQVD	N7H8F1S1		1518.63	3
KVVLHPNYSQVD	N6H7		938.651	4
KVVLHPNYSQVD	N6H5F2S1		1003.43	4
KVVLHPNYSQVD	N5H6F3S3		1175.23	4
KVVLHPNYSQVD	N6H9F1S2	Deamidation [N/Q]	1201.99	4
KVVLHPNYSQVDIGLIK	N4H7		1290.6	3
KVVLHPNYSQVDIGLIK	N3H5F1S2		1357.62	3
KVVLHPNYSQVDIGLIK	N5H6		978.46	4
KVVLHPNYSQVDIGLIK	N6H6S2	Deamidation [N/Q]	1175.02	4
KVVLHPNYSQVDIGLIK	N6H7F1S1		1179.03	4
KVVLHPNYSQVDIGLIK	N6H7S2		1215.29	4
KVVLHPNYSQVDIGLIK	N6H9F1S2		1332.83	4
KVVLHPNYSQVDIGLIK	N6H9F1S2	Deamidation [N/Q]	1333.08	4
MVSHHNLTTGATLINE	N3H4		999.108	3
MVSHHNLTTGATLINE	N5H4F1		1183.18	3
MVSHHNLTTGATLINE	N3H6S1		1204.17	3
MVSHHNLTTGATLINE	N5H6		1242.53	3
MVSHHNLTTGATLINE	N7H4F1	Deamidation [N/Q]	1318.89	3
MVSHHNLTTGATLINE	N6H6S1		1407.25	3
MVSHHNLTTGATLINE	N6H6S1	Deamidation [N/Q]	1407.58	3
MVSHHNLTTGATLINE	N3H6	Oxidation [M]; Deamidation [N/Q]	1112.8	3
MVSHHNLTTGATLINE	N5H4F1	Oxidation [M]; Deamidation [N/Q]	1188.84	3
MVSHHNLTTGATLINE	N6H9F1S2		1286.52	4
MVSHHNLTTGATLINE	N7H7F1S3	Deamidation [N/Q]	1329.28	4
MVSHHNLTTGATLINE	N6H7F3S4		1424.07	4
MVSHHNLTTGATLINE	N8H9F1S4		1533.61	4
NATAK	N4H5S1Na1		1220.47	2
NATAK	N5H6F2		1392.56	2
NATAK	N5H6		831.335	3
NATAK	N3H5F1S2		884.681	3
NATAK	N6H7F1S1		1098.76	3
NATAK	N5H7F1S2		1128.1	3
NATAK	N6H6F1S2		1141.78	3
NATAKD	N5H6S2		1063.74	3
NATAKD	N6H7F2		1088.76	3
NATAKD	N5H6S3		1160.77	3
NLFLNHSE	N6H7		1109.44	3
NLFLNHSE	N6H7F1		1158.13	3
NLFLNHSE	N4H5F3S2		1206.14	3
NLFLNHSE	N6H5F1S2		1244.16	3
NLFLNHSE	N5H6F4S1		1279.51	3
NLFLNHSE	N6H6F1S2		1298.18	3
NLFLNHSE	N4H5S1	Deamidation [N/Q]	963.383	3
NLFLNHSENATAK	N7H4		1176.84	3
NLFLNHSENATAK	N8H5F1		1347.24	3
NLFLNHSENATAK	N9H6	Deamidation [N/Q]	1065.69	4
NLFLNHSENATAKD	N3H6		1052.44	3
NLFLNHSENATAKD	N10H7		1185.49	4
VVLHPNYSQVD	N3H4	Deamidation [N/Q]	1265.04	2
VVLHPNYSQVD	N4H4F1S1		1584.67	2
VVLHPNYSQVD	N7H3	Deamidation [N/Q]	1060.45	3
VVLHPNYSQVD	N5H6	Deamidation [N/Q]	1087.12	3
VVLHPNYSQVD	N7H4F1	Deamidation [N/Q]	1163.16	3
VVLHPNYSQVD	N5H6F2	Deamidation [N/Q]	1184.49	3
VVLHPNYSQVD	N5H4F1S2		1221.5	3
VVLHPNYSQVD	N5H6F1S1	Deamidation [N/Q]	1232.84	3
VVLHPNYSQVD	N8H5		1235.85	3
VVLHPNYSQVD	N5H6S3	Deamidation [N/Q]	1378.21	3
VVLHPNYSQVD	N5H6F4S1	Deamidation [N/Q]	1378.89	3
VVLHPNYSQVD	N5H7F1S2		1383.56	3
VVLHPNYSQVD	N7H8S1	Deamidation [N/Q]	1427.57	3
VVLHPNYSQVDIGLIK	N4H6		1193.89	3
VVLHPNYSQVDIGLIK	N5H4F1		1202.23	3
VVLHPNYSQVDIGLIK	N4H4F1S1	Deamidation [N/Q]	1231.9	3
VVLHPNYSQVDIGLIK	N4H5cF1S2	Deamidation [N/Q]	1382.95	3
VVLHPNYSQVDIGLIK	N6H3F1S2		1409.97	3
VVLHPNYSQVDIGLIK	N6H3F1S2	Deamidation [N/Q]	1410.3	3
VVLHPNYSQVDIGLIK	N5H6cF1		982.951	4
VVLHPNYSQVDIGLIK	N6H7F2S1	Deamidation [N/Q]	1183.77	4
VVLHPNYSQVDIGLIK	N7H8S1	Deamidation [N/Q]	1202.02	4
VVLHPNYSQVDIGLIKLK	N8H5		1118.53	4
VVLHPNYSQVDIGLIKLK	N5H6S2		1152.28	4
IEKVVLHPNYSQVD	N6H7S1		1071.96	4

## Sheet: Hybrid DDA+DIA
Peptide Sequence	Glycan	Modifification	m/z	Charge state
MVSHHNLTTGATLINE	N4H5S1		1217.85	3
MVSHHNLTTGATLINE	N5H6F1S1		1041.44	4
MVSHHNLTTGATLINE	N1		647.651	3
MVSHHNLTTGATLINE	N5H6F3S1		1114.47	4
MVSHHNLTTGATLINE	N8H6		1084.46	4
MVSHHNLTTGATLINE	N4H5cF1S2		1363.57	3
MVSHHNLTTGATLINE	N4H5F1S1		950.154	4
MVSHHNLTTGATLINE	N4H5S2		1314.88	3
MVSHHNLTTGATLINE	N2		715.344	3
MVSHHNLTTGATLINE	N5H6F3S2		1582.65	3
MVSHHNLTTGATLINE	N3H4S1		1096.14	3
MVSHHNLTTGATLINE	N5H6F1S2		1485.28	3
MVSHHNLTTGATLINE	N5H6S3		1150.47	4
MVSHHNLTTGATLINE	N5H6F1S3		1582.31	3
MVSHHNLTTGATLINE	N4H5		1120.82	3
MVSHHNLTTGATLINE	N4H5cF1S1		950.154	4
MVSHHNLTTGATLINE	N5H6cF1S2		1485.28	3
MVSHHNLTTGATLINE	N4H5F1S2Na2		1033.92	4
MVSHHNLTTGATLINE	N4H5S2Na1		991.909	4
MVSHHNLTTGATLINE	N4H5S1	Oxidation [M]	1223.18	3
MVSHHNLTTGATLINE	N4H5F1	Oxidation [M]	1174.84	3
MVSHHNLTTGATLINE	N5H6F1S1	Oxidation [M]	1045.44	4
MVSHHNLTTGATLINE	N7H8S1	Oxidation [M]	1191.49	4
MVSHHNLTTGATLINE	N1	Oxidation [M]	978.97	2
MVSHHNLTTGATLINE	N5H6F2S1	Oxidation [M]	1442.26	3
MVSHHNLTTGATLINE	N5H6F3S1	Oxidation [M]	1490.95	3
MVSHHNLTTGATLINE	N8H6	Oxidation [M]	1088.46	4
MVSHHNLTTGATLINE	N5H6S1	Oxidation [M]	1344.89	3
MVSHHNLTTGATLINE	N4H5F1S1	Oxidation [M]	1271.87	3
MVSHHNLTTGATLINE	N5H6S2	Oxidation [M]	1441.92	3
MVSHHNLTTGATLINE	N4H5F3S1	Oxidation [M]	1369.24	3
MVSHHNLTTGATLINE	N4H5S2	Oxidation [M]	1979.82	2
MVSHHNLTTGATLINE	N2	Oxidation [M]	720.676	3
MVSHHNLTTGATLINE	N5H6F3S2	Oxidation [M]	1191.24	4
MVSHHNLTTGATLINE	N5H6F1S2	Oxidation [M]	1118.21	4
MVSHHNLTTGATLINE	N5H6S3	Oxidation [M]	1154.47	4
MVSHHNLTTGATLINE	N5H6F1S3	Oxidation [M]	1587.64	3
MVSHHNLTTGATLINE	N4H5	Oxidation [M]	1126.15	3
MVSHHNLTTGATLINE	N5H6F2S2	Oxidation [M]	1539.3	3
MVSHHNLTTGATLINE	N5H5S2	Oxidation [M]	1041.18	4
MVSHHNLTTGATLINE	N4H5cF1	Oxidation [M]	1174.84	3
MVSHHNLTTGATLINE	N4H5cF1S1	Oxidation [M]	1271.87	3
MVSHHNLTTGATLINE	N5H6cF1S2	Oxidation [M]	1118.21	4
MVSHHNLTTGATLINE	N4H5S2	Deamidation [N/Q]	986.659	4
MVSHHNLTTGATLINE	N3H4S1	Deamidation [N/Q]	1096.47	3
MVSHHNLTTGATLINE	N4H5	Deamidation [N/Q]	1121.15	3
MVSHHNLTTGATLINE	N4H5S1Na1	Oxidation [M]; Deamidation [N/Q]	923.38	4
MVSHHNLTTGATLINE	N7H3	Oxidation [M]; Deamidation [N/Q]	916.393	4
MVSHHNLTTGATLINEQWLLTTAK	N4H5F2S1	Oxidation [M]	1226.05	4
NLFLNHSENATAK	N5H6F3S2		1117.46	4
KVVLHPNYSQVD	N4H5S1		1104.81	3
KVVLHPNYSQVD	N4H5cF1S2		1250.53	3
KVVLHPNYSQVD	N3H5F1S2		887.378	4
KVVLHPNYSQVD	N6H9F1S2		1201.74	4
KVVLHPNYSQVD	N5H6S2		1323.55	3
KVVLHPNYSQVD	N4H5S2		1201.84	3
KVVLHPNYSQVD	N3H4S1		983.099	3
KVVLHPNYSQVD	N5H6S3		1420.58	3
KVVLHPNYSQVD	N4H5S2Na1		1209.17	3
KVVLHPNYSQVDIGLIK	N4H5S1		959.951	4
KVVLHPNYSQVDIGLIK	N5H6F3S1		1160.78	4
KVVLHPNYSQVDIGLIK	N4H5cF1S2		1069.24	4
KVVLHPNYSQVDIGLIK	N4H6S1		1000.46	4
KVVLHPNYSQVDIGLIK	N5H4F1S2		1079.5	4
KVVLHPNYSQVDIGLIK	N4H5F3S1		1069.49	4
KVVLHPNYSQVDIGLIK	N5H6S3		1196.78	4
KVVLHPNYSQVDIGLIK	N4H5F2S1		1376.97	3
KVVLHPNYSQVDIGLIK	N4H5F1S2Na1		1432.64	3
KVVLHPNYSQVDIGLIK	N5H5F1S1		1047.24	4
VVLHPNYSQVD	N4H5S1		1062.11	3
VVLHPNYSQVD	N1		737.365	2
VVLHPNYSQVD	N5H6F3S1		1329.88	3
VVLHPNYSQVD	N4H5cF1S2		1207.83	3
VVLHPNYSQVD	N5H6		1086.79	3
VVLHPNYSQVD	N5H6S1		1183.82	3
VVLHPNYSQVD	N5H6S2		1280.85	3
VVLHPNYSQVD	N4H5S2		1738.21	2
VVLHPNYSQVD	N6H5F1S2		1007.66	4
VVLHPNYSQVD	N5H6F3S2		1070.44	4
VVLHPNYSQVD	N3H4S1		1410.1	2
VVLHPNYSQVD	N5H6F1S2		1329.54	3
VVLHPNYSQVD	N5H6S3		1377.89	3
VVLHPNYSQVD	N4H5		965.08	3
VVLHPNYSQVD	N5H6F2S2		1033.92	4
VVLHPNYSQVD	N5H6cF1S2		1329.54	3
VVLHPNYSQVDIGLIK	N4H5S1		1236.9	3
VVLHPNYSQVDIGLIK	N5H6F1S1		1055.73	4
VVLHPNYSQVDIGLIK	N7H8S1		1602.03	3
VVLHPNYSQVDIGLIK	N1		666.702	3
VVLHPNYSQVDIGLIK	N5H6F2S1		1455.98	3
VVLHPNYSQVDIGLIK	N5H6F3S1		1504.67	3
VVLHPNYSQVDIGLIK	N8H6		1098.75	4
VVLHPNYSQVDIGLIK	N4H5cF1S2		1382.62	3
VVLHPNYSQVDIGLIK	N5H6		946.437	4
VVLHPNYSQVDIGLIK	N5H6S1		1358.61	3
VVLHPNYSQVDIGLIK	N4H5F1S1		1285.59	3
VVLHPNYSQVDIGLIK	N6H7F2S1		1183.52	4
VVLHPNYSQVDIGLIK	N4H5S1Na1		1244.23	3
VVLHPNYSQVDIGLIK	N4H6S1		968.441	4
VVLHPNYSQVDIGLIK	N6H7F1S3		1292.56	4
VVLHPNYSQVDIGLIK	N5H6S2		1455.64	3
VVLHPNYSQVDIGLIK	N3H4		1018.16	3
VVLHPNYSQVDIGLIK	N4H5F3S1		1382.96	3
VVLHPNYSQVDIGLIK	N4H5S2		1333.93	3
VVLHPNYSQVDIGLIK	N2		734.395	3
VVLHPNYSQVDIGLIK	N5H6F3S2		1201.53	4
VVLHPNYSQVDIGLIK	N3H4S1		1115.19	3
VVLHPNYSQVDIGLIK	N5H6F1S2		1504.33	3
VVLHPNYSQVDIGLIK	N5H6S3		1552.68	3
VVLHPNYSQVDIGLIK	N6H7S1		1110.49	4
VVLHPNYSQVDIGLIK	N5H6F1S3		1601.36	3
VVLHPNYSQVDIGLIK	N4H5		1139.87	3
VVLHPNYSQVDIGLIK	N5H6F2S2		1553.02	3
VVLHPNYSQVDIGLIK	N5H5F1		1256.25	3
VVLHPNYSQVDIGLIK	N5H5S2		1051.47	4
VVLHPNYSQVDIGLIK	N4H5cF1S1		1285.59	3
VVLHPNYSQVDIGLIK	N5H6cF1S2		1504.33	3
VVLHPNYSQVDIGLIK	N6H7F3S1		1220.04	4
VVLHPNYSQVDIGLIK	N4H5F1S1Sc1		1041.21	4
VVLHPNYSQVDIGLIK	N4H5S2Na1		1341.26	3
VVLHPNYSQVDIGLIK	N5H5F1S1		1353.28	3
VVLHPNYSQVDIGLIK	N4H5S1	Deamidation [N/Q]	1237.23	3
VVLHPNYSQVDIGLIK	N8H6	Deamidation [N/Q]	1098.99	4
VVLHPNYSQVDIGLIK	N4H5S1Na1	Deamidation [N/Q]	933.669	4
VVLHPNYSQVDIGLIK	N4H5S2	Deamidation [N/Q]	1334.26	3
VVLHPNYSQVDIGLIK	N4H5F2S1	Deamidation [N/Q]	1334.6	3
VVLHPNYSQVDIGLIKLK	N4H5S1		988.222	4
VVLHPNYSQVDIGLIKLK	N4H5S2		1061	4
MVSHHNLTTGATLINE	N4H4S1	Oxidation [M]	1169.16	3
MVSHHNLTTGATLINE	N5H5F2S2	Oxidation [M]	1114.21	4
MVSHHNLTTGATLINE	N6H5F1	Oxidation [M]; Deamidation [N/Q]	1310.55	3
KVVLHPNYSQVDIGLIK	N5H6F2S1		1124.26	4
KVVLHPNYSQVDIGLIK	N5H6S2		1124.01	4
VVLHPNYSQVDIGLIK	N4H4S1		887.414	4
VVLHPNYSQVDIGLIK	N6H7S2		1183.27	4
VVLHPNYSQVDIGLIK	N3H4S1	Deamidation [N/Q]	836.89	4
VVLHPNYSQVDIGLIK	N6H7F3S4	Deamidation [N/Q]	1438.6	4
MVSHHNLTTGATLINE	N4H4F1S1		1212.52	3
VVLHPNYSQVD	N4H4S1		1008.09	3
VVLHPNYSQVD	N2		838.904	2
VVLHPNYSQVDIGLIK	N6H7S3		1256.04	4
MVSHHNLTTGATLINE	N4H7F1		1277.54	3
MVSHHNLTTGATLINE	N8H8		1165.48	4
MVSHHNLTTGATLINE	N4H5F1		1169.5	3
MVSHHNLTTGATLINE	N5H6F2S1		1436.93	3
MVSHHNLTTGATLINE	N4H6F2		1272.21	3
MVSHHNLTTGATLINE	N5H6cF1		1291.22	3
MVSHHNLTTGATLINE	N4H6S1		1271.87	3
MVSHHNLTTGATLINE	N6H7F1S1		1132.72	4
MVSHHNLTTGATLINE	N4H5F3S1		1363.91	3
MVSHHNLTTGATLINE	N5H4S2		1328.56	3
MVSHHNLTTGATLINE	N6H7S1		1096.21	4
MVSHHNLTTGATLINE	N6H8F1S1		1173.23	4
MVSHHNLTTGATLINE	N6H7F1S2		1205.49	4
MVSHHNLTTGATLINE	N5H5S1		1285.54	3
MVSHHNLTTGATLINE	N4H5cF1		1169.5	3
MVSHHNLTTGATLINE	N5H6F1		1291.22	3
MVSHHNLTTGATLINE	N4H5F1S1Sc1		1368.9	3
MVSHHNLTTGATLINE	N4H6F1		1223.52	3
MVSHHNLTTGATLINE	N5H5F2S2		1110.21	4
MVSHHNLTTGATLINE	N5H5F1S1		1334.23	3
MVSHHNLTTGATLINE	N4H5S1Sc1		1320.21	3
MVSHHNLTTGATLINE	N3H3	Oxidation [M]	950.422	3
MVSHHNLTTGATLINE	N4H4	Oxidation [M]	1072.13	3
MVSHHNLTTGATLINE	N4H7F1	Oxidation [M]	1282.87	3
MVSHHNLTTGATLINE	N6H7S3	Oxidation [M]	1245.75	4
MVSHHNLTTGATLINE	N7H4F1	Oxidation [M]	1323.9	3
MVSHHNLTTGATLINE	N6H7F2	Oxidation [M]	1100.46	4
MVSHHNLTTGATLINE	N3H4cF1S1	Oxidation [M]	1150.16	3
MVSHHNLTTGATLINE	N6H4S2	Oxidation [M]	1051.44	4
MVSHHNLTTGATLINE	N2H6Phos1	Oxidation [M]	1071.44	3
MVSHHNLTTGATLINE	N6H6S1	Oxidation [M]	1412.59	3
MVSHHNLTTGATLINE	N6H6	Oxidation [M]	1315.55	3
MVSHHNLTTGATLINE	N4H4F1S1	Oxidation [M]	1217.85	3
MVSHHNLTTGATLINE	N9H6	Oxidation [M]	1518.63	3
MVSHHNLTTGATLINE	N5H6F2	Oxidation [M]	1009.18	4
MVSHHNLTTGATLINE	N4H5cF1S2	Oxidation [M]	1368.9	3
MVSHHNLTTGATLINE	N5H6	Oxidation [M]	1247.86	3
MVSHHNLTTGATLINE	N4H6F2	Oxidation [M]	1277.54	3
MVSHHNLTTGATLINE	N4H7	Oxidation [M]	1234.19	3
MVSHHNLTTGATLINE	N6H6F1	Oxidation [M]	1364.24	3
MVSHHNLTTGATLINE	N6H7	Oxidation [M]	1369.57	3
MVSHHNLTTGATLINE	N5H6cF1	Oxidation [M]	1296.55	3
MVSHHNLTTGATLINE	N6H4S1	Oxidation [M]	1304.55	3
MVSHHNLTTGATLINE	N4H5S1Na1	Oxidation [M]	1230.51	3
MVSHHNLTTGATLINE	N4H6S1	Oxidation [M]	1277.2	3
MVSHHNLTTGATLINE	N6H6F1S2	Oxidation [M]	1168.98	4
MVSHHNLTTGATLINE	N5H7F1S2	Oxidation [M]	1158.72	4
MVSHHNLTTGATLINE	N5H6F2S3	Oxidation [M]	1227.5	4
MVSHHNLTTGATLINE	N6H6S2	Oxidation [M]	1132.46	4
MVSHHNLTTGATLINE	N5H6F4S1	Oxidation [M]	1539.64	3
MVSHHNLTTGATLINE	N5H4F1S2	Oxidation [M]	1037.18	4
MVSHHNLTTGATLINE	N6H7F1S1	Oxidation [M]	1136.72	4
MVSHHNLTTGATLINE	N6H5F1S2	Oxidation [M]	1128.47	4
MVSHHNLTTGATLINE	N3H4S1	Oxidation [M]	1101.47	3
MVSHHNLTTGATLINE	N5H4S2	Oxidation [M]	1333.89	3
MVSHHNLTTGATLINE	N4H6	Oxidation [M]	1180.17	3
MVSHHNLTTGATLINE	N3H2F1	Oxidation [M]	945.09	3
MVSHHNLTTGATLINE	N6H8F1S1	Oxidation [M]	1177.23	4
MVSHHNLTTGATLINE	N10H7	Oxidation [M]	1230.51	4
MVSHHNLTTGATLINE	N6H7S2	Oxidation [M]	1563.64	3
MVSHHNLTTGATLINE	N4H3S1	Oxidation [M]	1115.15	3
MVSHHNLTTGATLINE	N6H7F1S2	Oxidation [M]	1209.49	4
MVSHHNLTTGATLINE	N3H4F1	Oxidation [M]	1053.13	3
MVSHHNLTTGATLINE	N5H5S1	Oxidation [M]	1290.87	3
MVSHHNLTTGATLINE	N3H4F1S1	Oxidation [M]	1150.16	3
MVSHHNLTTGATLINE	N5H5F1	Oxidation [M]	1242.53	3
MVSHHNLTTGATLINE	N5H8	Oxidation [M]	1355.9	3
MVSHHNLTTGATLINE	N5H6F1	Oxidation [M]	1296.55	3
MVSHHNLTTGATLINE	N5H5F2S1	Oxidation [M]	1388.25	3
MVSHHNLTTGATLINE	N6H7F3S1	Oxidation [M]	1209.75	4
MVSHHNLTTGATLINE	N4H5F2S1	Oxidation [M]	1320.55	3
MVSHHNLTTGATLINE	N4H5F1S1Sc1	Oxidation [M]	1374.23	3
MVSHHNLTTGATLINE	N4H6F1	Oxidation [M]	1228.85	3
MVSHHNLTTGATLINE	N5H4S1	Oxidation [M]	1236.86	3
MVSHHNLTTGATLINE	N5H3F1S1	Oxidation [M]	1231.53	3
MVSHHNLTTGATLINE	N4H5F1S2Na1	Oxidation [M]	1032.42	4
MVSHHNLTTGATLINE	N4H5F1S1Na1	Oxidation [M]	959.648	4
MVSHHNLTTGATLINE	N6H5F1	Oxidation [M]	1310.22	3
MVSHHNLTTGATLINE	N4H6F1S1	Oxidation [M]	1325.89	3
MVSHHNLTTGATLINE	N6H7S4	Oxidation [M]	1318.53	4
MVSHHNLTTGATLINE	N6H9	Oxidation [M]	1108.46	4
MVSHHNLTTGATLINE	N9H3	Oxidation [M]	1017.69	4
MVSHHNLTTGATLINE	N5H4F1S1	Oxidation [M]	1285.54	3
MVSHHNLTTGATLINE	N6H6F3S3	Oxidation [M]	1314.78	4
MVSHHNLTTGATLINE	N4H5S2Na1	Oxidation [M]	1327.54	3
MVSHHNLTTGATLINE	N6H5F1S3	Oxidation [M]	1201.24	4
MVSHHNLTTGATLINE	N5H5F1S1	Oxidation [M]	1339.56	3
MVSHHNLTTGATLINE	N5H9F1	Oxidation [M]	1094.2	4
MVSHHNLTTGATLINE	N6H5F2	Oxidation [M]	1019.43	4
MVSHHNLTTGATLINE	N5H7F1	Oxidation [M]	1350.56	3
MVSHHNLTTGATLINE	N4H5S1Sc1	Oxidation [M]	1325.55	3
MVSHHNLTTGATLINE	N3H5S1	Oxidation [M]	1155.49	3
MVSHHNLTTGATLINE	N4H5Sc2	Oxidation [M]	1330.88	3
MVSHHNLTTGATLINE	N6H5F1S1	Oxidation [M]	1055.69	4
MVSHHNLTTGATLINE	N8H7	Oxidation [M]	1128.97	4
MVSHHNLTTGATLINE	N4H5S1	Deamidation [N/Q]	1218.18	3
MVSHHNLTTGATLINE	N4H7F1	Deamidation [N/Q]	958.652	4
MVSHHNLTTGATLINE	N5H6F2S1	Deamidation [N/Q]	1437.26	3
MVSHHNLTTGATLINE	N4H4S1	Deamidation [N/Q]	1164.16	3
MVSHHNLTTGATLINE	N6H5F2S1	Deamidation [N/Q]	1088.45	4
MVSHHNLTTGATLINE	N4H6F2	Deamidation [N/Q]	954.654	4
MVSHHNLTTGATLINE	N4H5F1S1	Deamidation [N/Q]	1266.86	3
MVSHHNLTTGATLINE	N4H6S1	Deamidation [N/Q]	954.399	4
MVSHHNLTTGATLINE	N4H5F3S1	Deamidation [N/Q]	1364.24	3
MVSHHNLTTGATLINE	N5H4S2	Deamidation [N/Q]	1328.89	3
MVSHHNLTTGATLINE	N3H4F1	Deamidation [N/Q]	1048.12	3
MVSHHNLTTGATLINE	N4H5cF1S1	Deamidation [N/Q]	1266.86	3
MVSHHNLTTGATLINE	N4H6F1	Deamidation [N/Q]	1223.85	3
MVSHHNLTTGATLINE	N4H5F1S2Na1	Deamidation [N/Q]	1028.67	4
MVSHHNLTTGATLINE	N4H6F1S1	Deamidation [N/Q]	990.913	4
MVSHHNLTTGATLINE	N5H4F1S1	Deamidation [N/Q]	1280.54	3
MVSHHNLTTGATLINE	N6H5F1S3	Deamidation [N/Q]	1197.49	4
MVSHHNLTTGATLINE	N6H3F2	Deamidation [N/Q]	1245.87	3
MVSHHNLTTGATLINE	N8H7	Deamidation [N/Q]	1125.22	4
MVSHHNLTTGATLINE	N4H5S1	Oxidation [M]; Deamidated [N/Q]	1223.51	3
MVSHHNLTTGATLINE	N7H4F1	Oxidation [M]; Deamidated [N/Q]	1324.23	3
MVSHHNLTTGATLINE	N4H5F1	Oxidation [M]; Deamidated [N/Q]	1175.16	3
MVSHHNLTTGATLINE	N5H6F1S1	Oxidation [M]; Deamidated [N/Q]	1393.91	3
MVSHHNLTTGATLINE	N7H8S1	Oxidation [M]; Deamidated [N/Q]	1191.73	4
MVSHHNLTTGATLINE	N8H8F1	Oxidation [M]; Deamidated [N/Q]	1206.24	4
MVSHHNLTTGATLINE	N6H3F1S2	Oxidation [M]; Deamidated [N/Q]	1047.69	4
MVSHHNLTTGATLINE	N6H4S2	Oxidation [M]; Deamidated [N/Q]	1051.68	4
MVSHHNLTTGATLINE	N4H4S1	Oxidation [M]; Deamidated [N/Q]	1169.49	3
MVSHHNLTTGATLINE	N6H6S1	Oxidation [M]; Deamidated [N/Q]	1059.94	4
MVSHHNLTTGATLINE	N6H6	Oxidation [M]; Deamidated [N/Q]	1315.88	3
MVSHHNLTTGATLINE	N4H4F1S1	Oxidation [M]; Deamidated [N/Q]	1218.18	3
MVSHHNLTTGATLINE	N5H6F2	Oxidation [M]; Deamidated [N/Q]	1009.42	4
MVSHHNLTTGATLINE	N8H5	Oxidation [M]; Deamidated [N/Q]	1048.19	4
MVSHHNLTTGATLINE	N5H6F3S1	Oxidation [M]; Deamidated [N/Q]	1118.71	4
MVSHHNLTTGATLINE	N6H5F2S1	Oxidation [M]; Deamidated [N/Q]	1092.45	4
MVSHHNLTTGATLINE	N8H6	Oxidation [M]; Deamidated [N/Q]	1451.27	3
MVSHHNLTTGATLINE	N5H4F4	Oxidation [M]; Deamidated [N/Q]	1082.45	4
MVSHHNLTTGATLINE	N5H6S1	Oxidation [M]; Deamidated [N/Q]	1009.17	4
MVSHHNLTTGATLINE	N4H5F1S1	Oxidation [M]; Deamidated [N/Q]	1272.2	3
MVSHHNLTTGATLINE	N6H4S1	Oxidation [M]; Deamidated [N/Q]	978.911	4
MVSHHNLTTGATLINE	N4H5S1Na1	Oxidation [M]; Deamidated [N/Q]	923.38	4
MVSHHNLTTGATLINE	N6H6F2	Oxidation [M]; Deamidated [N/Q]	1060.19	4
MVSHHNLTTGATLINE	N7H3	Oxidation [M]; Deamidated [N/Q]	1221.52	3
MVSHHNLTTGATLINE	N3H4	Oxidation [M]; Deamidated [N/Q]	1004.77	3
MVSHHNLTTGATLINE	N4H4F1	Oxidation [M]; Deamidated [N/Q]	1121.15	3
MVSHHNLTTGATLINE	N4H5S2	Oxidation [M]; Deamidated [N/Q]	990.658	4
MVSHHNLTTGATLINE	N6H5F1S2	Oxidation [M]; Deamidated [N/Q]	1128.71	4
MVSHHNLTTGATLINE	N7H7F1	Oxidation [M]; Deamidated [N/Q]	1114.96	4
MVSHHNLTTGATLINE	N5H4S2	Oxidation [M]; Deamidated [N/Q]	1334.22	3
MVSHHNLTTGATLINE	N4H5	Oxidation [M]; Deamidated [N/Q]	1126.48	3
MVSHHNLTTGATLINE	N2H2	Oxidation [M]; Deamidated [N/Q]	1243.05	2
MVSHHNLTTGATLINE	N4H3S1	Oxidation [M]; Deamidated [N/Q]	1115.47	3
MVSHHNLTTGATLINE	N5H5S1	Oxidation [M]; Deamidated [N/Q]	1291.2	3
MVSHHNLTTGATLINE	N5H5F1	Oxidation [M]; Deamidated [N/Q]	1242.86	3
MVSHHNLTTGATLINE	N5H5F2	Oxidation [M]; Deamidated [N/Q]	968.909	4
MVSHHNLTTGATLINE	N5H8	Oxidation [M]; Deamidated [N/Q]	1017.42	4
MVSHHNLTTGATLINE	N4H5cF1	Oxidation [M]; Deamidated [N/Q]	1175.16	3
MVSHHNLTTGATLINE	N4H5cF1S1	Oxidation [M]; Deamidated [N/Q]	1272.2	3
MVSHHNLTTGATLINE	N5H5F2S1	Oxidation [M]; Deamidated [N/Q]	1388.57	3
MVSHHNLTTGATLINE	N4H5F2S1	Oxidation [M]; Deamidated [N/Q]	1320.88	3
MVSHHNLTTGATLINE	N3H4F2S1	Oxidation [M]; Deamidated [N/Q]	1199.17	3
MVSHHNLTTGATLINE	N5H4S1	Oxidation [M]; Deamidated [N/Q]	1237.19	3
MVSHHNLTTGATLINE	N5H3F1S1	Oxidation [M]; Deamidated [N/Q]	924.142	4
MVSHHNLTTGATLINE	N6H4F2	Oxidation [M]; Deamidated [N/Q]	1305.22	3
MVSHHNLTTGATLINE	N5H5F2S2	Oxidation [M]; Deamidated [N/Q]	1114.46	4
MVSHHNLTTGATLINE	N4H5F1S1Na1	Oxidation [M]; Deamidated [N/Q]	959.894	4
MVSHHNLTTGATLINE	N4H5F1S2Na2	Oxidation [M]; Deamidated [N/Q]	1038.16	4
MVSHHNLTTGATLINE	N6H5F1	Oxidation [M]; Deamidated [N/Q]	983.164	4
MVSHHNLTTGATLINE	N4H6F1S1	Oxidation [M]; Deamidated [N/Q]	1326.21	3
MVSHHNLTTGATLINE	N6H9	Oxidation [M]; Deamidated [N/Q]	1108.7	4
MVSHHNLTTGATLINE	N9H3	Oxidation [M]; Deamidated [N/Q]	1017.93	4
MVSHHNLTTGATLINE	N5H4F1S1	Oxidation [M]; Deamidated [N/Q]	964.655	4
MVSHHNLTTGATLINE	N4H5S2Na1	Oxidation [M]; Deamidated [N/Q]	1327.87	3
MVSHHNLTTGATLINE	N6H5F1S3	Oxidation [M]; Deamidated [N/Q]	1201.49	4
MVSHHNLTTGATLINE	N3H3F1	Oxidation [M]; Deamidated [N/Q]	999.435	3
MVSHHNLTTGATLINE	N5H5F1S1	Oxidation [M]; Deamidated [N/Q]	1339.89	3
MVSHHNLTTGATLINE	N5H9F1	Oxidation [M]; Deamidated [N/Q]	1094.45	4
MVSHHNLTTGATLINE	N2H8	Oxidation [M]; Deamidated [N/Q]	1153.14	3
MVSHHNLTTGATLINE	N6H5F2	Oxidation [M]; Deamidated [N/Q]	1019.68	4
MVSHHNLTTGATLINE	N5H7F1	Oxidation [M]; Deamidated [N/Q]	1013.42	4
MVSHHNLTTGATLINE	N6H3F2	Oxidation [M]; Deamidated [N/Q]	1251.2	3
MVSHHNLTTGATLINE	N6H6S3	Oxidation [M]; Deamidated [N/Q]	1205.48	4
MVSHHNLTTGATLINEQWLLTTAK	N5H6F2S1	Oxidation [M]	1317.33	4
MVSHHNLTTGATLINEQWLLTTAK	N4H6F1S1	Oxidation [M]	1230.05	4
MVSHHNLTTGATLINEQWLLTTAKNLFLNHSE	N3H4F2S1	Oxidation [M]	1373.38	4
MVSHHNLTTGATLINEQWLLTTAKNLFLNHSE	N3H4cF1S1	Deamidation [N/Q]	1333.11	4
MVSHHNLTTGATLINEQWLLTTAKNLFLNHSE	N3H4F1S1	Deamidation [N/Q]	1333.11	4
NLFLNHSENATAK	N6H6S1		1314.21	3
NLFLNHSENATAK	N9H6		1420.26	3
NLFLNHSENATAK	N6H7		1271.2	3
NLFLNHSENATAK	N5H6cF1		1198.17	3
NLFLNHSENATAK	N4H5S2		1221.84	3
NLFLNHSENATAK	N10H7		1541.97	3
NLFLNHSENATAK	N5H5S1		1192.5	3
NLFLNHSENATAK	N5H5F2S1		1289.87	3
NLFLNHSENATAK	N6H9		1379.23	3
NLFLNHSENATAK	N6H5		1163.16	3
NLFLNHSENATAK	N5H4F1S1		1187.17	3
NLFLNHSENATAK	N5H6F1S3		1489.27	3
NLFLNHSENATAK	N5H5S2		1289.53	3
NLFLNHSENATAK	N6H6F1S3		1167.97	4
NLFLNHSENATAK	N4H5S1	Deamidation [N/Q]	1125.14	3
NLFLNHSENATAK	N8H8F1	Deamidation [N/Q]	1509.62	3
NLFLNHSENATAK	N6H6S1	Deamidation [N/Q]	1314.54	3
NLFLNHSENATAK	N4H4F1S1	Deamidation [N/Q]	1119.8	3
NLFLNHSENATAK	N5H6	Deamidation [N/Q]	1149.82	3
NLFLNHSENATAK	N5H5F2	Deamidation [N/Q]	1193.17	3
NLFLNHSENATAK	N5H5F2S1	Deamidation [N/Q]	1290.2	3
NLFLNHSENATAK	N5H4F1S1	Deamidation [N/Q]	1187.5	3
NLFLNHSENATAK	N6H4S1	Deamidation [N/Q]	1206.51	3
NLFLNHSENATAK	N4H5S1Na1	Deamidation [N/Q]	1132.46	3
NLFLNHSENATAK	N6H6F2	Deamidation [N/Q]	1314.88	3
NLFLNHSENATAK	N4H5F2S1	Deamidation [N/Q]	1222.51	3
NLFLNHSENATAKD	N4H7F1		1222.84	3
NLFLNHSENATAKD	N6H6F1		1304.21	3
NLFLNHSENATAKD	N5H6F1S2		1430.58	3
NLFLNHSENATAKD	N5H6F4S3		1255.5	4
NLFLNHSENATAKD	N5H6F2S2		1109.7	4
NLFLNHSENATAKD	N7H8F1S3		1328.53	4
NLFLNHSENATAKD	N5H7F1		1290.53	3
NLFLNHSENATAKD	N6H6S3		1546.62	3
NLFLNHSENATAKD	N8H9F1S4	Deamidation [N/Q]	1492.83	4
NLFLNHSENATAKD	N3H4F2S1	Deamidation [N/Q]	1139.14	3
NLFLNHSENATAKD	N4H5F1S1Na1	Deamidation [N/Q]	1219.49	3
NLFLNHSENATAKD	N7H8F1S3	Deamidation [N/Q]	1328.77	4
IEKVVLHPNYSQVD	N2H9		1169.17	3
IEKVVLHPNYSQVD	N4H5S1Na1		1192.85	3
KVVLHPNYSQVD	N8H8		1080.7	4
KVVLHPNYSQVD	N5H6F1S1		1275.21	3
KVVLHPNYSQVD	N7H8S1		1102.71	4
KVVLHPNYSQVD	N3H6S1		1091.13	3
KVVLHPNYSQVD	N5H6F3S1		1372.58	3
KVVLHPNYSQVD	N8H6		999.678	4
KVVLHPNYSQVD	N6H7F1S3		1590.98	3
KVVLHPNYSQVD	N6H6F1S2		1080.2	4
KVVLHPNYSQVD	N5H7F1S2		1069.94	4
KVVLHPNYSQVD	N5H6F2S3		1517.96	3
KVVLHPNYSQVD	N5H7		1183.51	3
KVVLHPNYSQVD	N5H6F3S2		1469.61	3
KVVLHPNYSQVD	N7H7F1		1025.94	4
KVVLHPNYSQVD	N5H6F1S2		1372.24	3
KVVLHPNYSQVD	N6H7F2S3		1230	4
KVVLHPNYSQVD	N6H8F1S1		1088.45	4
KVVLHPNYSQVD	N4H5		1007.78	3
KVVLHPNYSQVD	N6H7S2		1084.2	4
KVVLHPNYSQVD	N6H7F2S2		1157.23	4
KVVLHPNYSQVD	N6H7F1S2		1120.71	4
KVVLHPNYSQVD	N5H6F2S2		1420.92	3
KVVLHPNYSQVD	N5H5F1		1124.16	3
KVVLHPNYSQVD	N5H8		928.395	4
KVVLHPNYSQVD	N5H6cF1S2		1372.24	3
KVVLHPNYSQVD	N4H5F1S2Na1		1257.85	3
KVVLHPNYSQVD	N5H5F2S2		1025.43	4
KVVLHPNYSQVD	N5H6F3		1275.55	3
KVVLHPNYSQVD	N8H4		1224.53	3
KVVLHPNYSQVD	N5H9F1		1340.23	3
KVVLHPNYSQVD	N6H10F1S1		1558.97	3
KVVLHPNYSQVD	N7H8F1S3		1284.77	4
KVVLHPNYSQVD	N5H7F1		1232.19	3
KVVLHPNYSQVD	N6H6F1S3		1152.97	4
KVVLHPNYSQVD	N5H4S2	Deamidation [N/Q]	1215.85	3
KVVLHPNYSQVD	N4H5F2S1	Deamidation [N/Q]	1202.51	3
KVVLHPNYSQVDIGLIK	N3H3		1006.84	3
KVVLHPNYSQVDIGLIK	N5H6F1S1		1087.75	4
KVVLHPNYSQVDIGLIK	N7H8S1		1233.8	4
KVVLHPNYSQVDIGLIK	N4H5F1S1		996.466	4
KVVLHPNYSQVDIGLIK	N4H5S2		1376.63	3
KVVLHPNYSQVDIGLIK	N5H6F3S2		1233.55	4
KVVLHPNYSQVDIGLIK	N5H6F1S2		1547.03	3
KVVLHPNYSQVDIGLIK	N4H6		1236.59	3
KVVLHPNYSQVDIGLIK	N5H6F1S3		1233.3	4
KVVLHPNYSQVDIGLIK	N6H7F1S2		1251.81	4
KVVLHPNYSQVDIGLIK	N4H5cF1S1		996.466	4
KVVLHPNYSQVDIGLIK	N5H6cF1S2		1547.03	3
KVVLHPNYSQVDIGLIK	N6H4F2		1021.23	4
KVVLHPNYSQVDIGLIK	N6H7S4		1360.84	4
KVVLHPNYSQVDIGLIK	N4H5S2Na1		1038.22	4
KVVLHPNYSQVDIGLIK	N6H10F1S1		1300.57	4
KVVLHPNYSQVDIGLIK	N7H4F1	Deamidation [N/Q]	1035.73	4
KVVLHPNYSQVDIGLIK	N3H6S1	Deamidation [N/Q]	1266.25	3
KVVLHPNYSQVDIGLIK	N3H4	Deamidation [N/Q]	1061.18	3
KVVLHPNYSQVDIGLIK	N5H6F3S3	Deamidation [N/Q]	1306.57	4
KVVLHPNYSQVDIGLIK	N7H6F1S4	Deamidation [N/Q]	1407.86	4
KVVLHPNYSQVDIGLIK	N3H4F2S1	Deamidation [N/Q]	941.943	4
KVVLHPNYSQVDIGLIK	N6H5F1	Deamidation [N/Q]	1025.48	4
KVVLHPNYSQVDIGLIK	N4H5S2Na1	Deamidation [N/Q]	1038.47	4
VVLHPNYSQVD	N6H7S3		1499.6	3
VVLHPNYSQVD	N5H6F1S1		1232.51	3
VVLHPNYSQVD	N5H6F2S1		961.147	4
VVLHPNYSQVD	N6H6S1		1251.52	3
VVLHPNYSQVD	N9H6		1357.56	3
VVLHPNYSQVD	N5H4F4		1281.53	3
VVLHPNYSQVD	N9H4		1249.53	3
VVLHPNYSQVD	N4H5S1Na1		1069.44	3
VVLHPNYSQVD	N6H6S2		1348.55	3
VVLHPNYSQVD	N3H5F1S2		1140.14	3
VVLHPNYSQVD	N7H7F1		1324.88	3
VVLHPNYSQVD	N6H7S1		979.401	4
VVLHPNYSQVD	N5H6F1S3		1426.57	3
VVLHPNYSQVD	N8H5F1		1284.54	3
VVLHPNYSQVD	N6H7F1S2		1088.69	4
VVLHPNYSQVD	N3H4F1		892.055	3
VVLHPNYSQVD	N5H5S1		1129.8	3
VVLHPNYSQVD	N5H5F1		1081.46	3
VVLHPNYSQVD	N5H8		1194.83	3
VVLHPNYSQVD	N5H6F1		1135.48	3
VVLHPNYSQVD	N4H5F1S1Sc1		910.122	4
VVLHPNYSQVD	N4H6F1		1067.78	3
VVLHPNYSQVD	N4H5F1S1Na1		1118.12	3
VVLHPNYSQVD	N6H6F2S3		1157.46	4
VVLHPNYSQVD	N6H5F1		1149.15	3
VVLHPNYSQVD	N4H6F1S1		1164.82	3
VVLHPNYSQVD	N6H5F1S3		1440.25	3
VVLHPNYSQVD	N5H5F1S1		1178.49	3
VVLHPNYSQVDIGLIK	N8H8		1179.77	4
VVLHPNYSQVDIGLIK	N8H8F1		1216.29	4
VVLHPNYSQVDIGLIK	N4H4F1S1		1231.57	3
VVLHPNYSQVDIGLIK	N5H4F4		1456.32	3
VVLHPNYSQVDIGLIK	N6H6F1		1033.72	4
VVLHPNYSQVDIGLIK	N6H6F1S2		1179.27	4
VVLHPNYSQVDIGLIK	N7H4		966.95	4
VVLHPNYSQVDIGLIK	N5H7F1S2		1169.01	4
VVLHPNYSQVDIGLIK	N5H6F4S1		1165.27	4
VVLHPNYSQVDIGLIK	N5H4S2		1347.61	3
VVLHPNYSQVDIGLIK	N5H5S1		1304.59	3
VVLHPNYSQVDIGLIK	N5H8		1027.46	4
VVLHPNYSQVDIGLIK	N4H5F2S1		1334.27	3
VVLHPNYSQVDIGLIK	N5H4S1		1250.58	3
VVLHPNYSQVDIGLIK	N4H5F1S1Na1		969.938	4
VVLHPNYSQVDIGLIK	N4H6F1S1		1339.6	3
VVLHPNYSQVDIGLIK	N9H3		1027.98	4
VVLHPNYSQVDIGLIK	N6H5F1S3		1211.53	4
VVLHPNYSQVDIGLIK	N4H5Sc2		1344.6	3
VVLHPNYSQVDIGLIK	N6H6S3		1215.53	4
VVLHPNYSQVDIGLIK	N6H7S3	Deamidation [N/Q]	1256.29	4
VVLHPNYSQVDIGLIK	N7H4F1	Deamidation [N/Q]	1003.71	4
VVLHPNYSQVDIGLIK	N8H8F1	Deamidation [N/Q]	1216.53	4
VVLHPNYSQVDIGLIK	N5H6F2S1	Deamidation [N/Q]	1456.31	3
VVLHPNYSQVDIGLIK	N6H4S2	Deamidation [N/Q]	1061.97	4
VVLHPNYSQVDIGLIK	N6H6F1	Deamidation [N/Q]	1033.97	4
VVLHPNYSQVDIGLIK	N4H5F1S1	Deamidation [N/Q]	1285.91	3
VVLHPNYSQVDIGLIK	N4H5F3S2	Deamidation [N/Q]	1110.49	4
VVLHPNYSQVDIGLIK	N6H6S2	Deamidation [N/Q]	1143	4
VVLHPNYSQVDIGLIK	N4H5	Deamidation [N/Q]	1140.2	3
VVLHPNYSQVDIGLIK	N4H5cF1S1	Deamidation [N/Q]	1285.91	3
VVLHPNYSQVDIGLIK	N5H3F1S1	Deamidation [N/Q]	934.432	4
VVLHPNYSQVDIGLIK	N5H6F3	Deamidation [N/Q]	1407.97	3
VVLHPNYSQVDIGLIK	N6H7S4	Deamidation [N/Q]	1329.06	4
VVLHPNYSQVDIGLIK	N6H9	Deamidation [N/Q]	1118.99	4
VVLHPNYSQVDIGLIK	N5H5F1S1	Deamidation [N/Q]	1015.46	4
VVLHPNYSQVDIGLIK	N4H5S1Sc1	Deamidation [N/Q]	1004.95	4
VVLHPNYSQVDIGLIK	N6H6S3	Deamidation [N/Q]	1215.77	4
VVLHPNYSQVDIGLIKLK	N4H7F1		1032.99	4
VVLHPNYSQVDIGLIKLK	N7H8S1		1262.07	4
VVLHPNYSQVDIGLIKLK	N5H6F2S2		1225.31	4
VVLHPNYSQVDIGLIKLK	N9H4F1		1553.4	3
VVLHPNYSQVDIGLIKLK	N4H7F1	Deamidation [N/Q]	1377.31	3
VVLHPNYSQVDIGLIKLK	N2H2	Deamidation [N/Q]	1384.22	2
MVSHHNLTTGATLINE	N6H7F2		1096.46	4
MVSHHNLTTGATLINE	N7H3		1215.86	3
MVSHHNLTTGATLINE	N4H5F1S2Na2	Oxidation [M]	1037.92	4
MVSHHNLTTGATLINE	N5H3F1S1	Deamidation [N/Q]	1226.52	3
MVSHHNLTTGATLINE	N3H5S1	Oxidation [M]; Deamidated [N/Q]	1155.82	3
NLFLNHSENATAK	N5H6F2S1		1343.89	3
NLFLNHSENATAK	N5H6F3S3		1190.23	4
NLFLNHSENATAK	N6H7F1		1319.88	3
NLFLNHSENATAK	N9H10F1S4		1555.11	4
NLFLNHSENATAK	N5H4S1		1138.48	3
NLFLNHSENATAK	N6H3F1S2	Deamidation [N/Q]	1298.21	3
NLFLNHSENATAKD	N5H6F3S1		1430.92	3
NLFLNHSENATAKD	N8H9F1S4		1492.58	4
KVVLHPNYSQVD	N4H7F1		1164.5	3
KVVLHPNYSQVD	N7H4F1		1205.53	3
KVVLHPNYSQVD	N4H5S1Na1		834.355	4
KVVLHPNYSQVDIGLIK	N6H5F2S1		1134.52	4
KVVLHPNYSQVDIGLIK	N5H6F2S3		1269.81	4
KVVLHPNYSQVDIGLIK	N6H6S2		1174.78	4
KVVLHPNYSQVDIGLIK	N5H6F4S1		1197.29	4
KVVLHPNYSQVDIGLIK	N8H7		1171.28	4
KVVLHPNYSQVDIGLIK	N8H7	Deamidation [N/Q]	1171.53	4
VVLHPNYSQVD	N6H7F2S3		1596.97	3
VVLHPNYSQVD	N7H8F1S3		1252.75	4
VVLHPNYSQVD	N6H6F1S3		1494.26	3
VVLHPNYSQVDIGLIK	N6H6S1		1069.98	4
VVLHPNYSQVDIGLIK	N6H6F2S2		1215.78	4
VVLHPNYSQVDIGLIK	N6H6F2		1070.24	4
VVLHPNYSQVDIGLIK	N10H7		1240.8	4
VVLHPNYSQVDIGLIK	N6H7F3S4		1438.36	4
VVLHPNYSQVDIGLIK	N4H5F1S2Na2		1048.21	4
VVLHPNYSQVDIGLIK	N6H7S4		1328.82	4
VVLHPNYSQVDIGLIK	N6H5F2		1029.72	4
VVLHPNYSQVDIGLIK	N7H8F1S3		1383.84	4
VVLHPNYSQVDIGLIK	N9H4F1		1105	4
VVLHPNYSQVDIGLIK	N7H8F1S1	Deamidation [N/Q]	1238.54	4
VVLHPNYSQVDIGLIK	N6H6F2S2	Deamidation [N/Q]	1216.03	4
VVLHPNYSQVDIGLIK	N6H9F1S2	Deamidation [N/Q]	1301.05	4
VVLHPNYSQVDIGLIK	N3H4	Deamidation [N/Q]	1018.49	3
VVLHPNYSQVDIGLIK	N8H9	Deamidation [N/Q]	1220.53	4
VVLHPNYSQVDIGLIK	N6H7F1S2	Deamidation [N/Q]	1220.03	4
VVLHPNYSQVDIGLIK	N5H5S1	Deamidation [N/Q]	1304.92	3
VVLHPNYSQVDIGLIK	N4H5F1S2Na1	Deamidation [N/Q]	1390.27	3
VVLHPNYSQVDIGLIK	N4H6F1S1	Deamidation [N/Q]	1005.2	4
VVLHPNYSQVDIGLIK	N3H5F1S1	Deamidation [N/Q]	1218.22	3
VVLHPNYSQVDIGLIKLK	N4H5Sc2	Deamidation [N/Q]	1069.24	4
MVSHHNLTTGATLINE	N6H6		1310.22	3
MVSHHNLTTGATLINE	N2H9		1201.5	3
MVSHHNLTTGATLINE	N6H7S2		1558.3	3
MVSHHNLTTGATLINE	N5H5S2		1382.58	3
MVSHHNLTTGATLINE	N7H8F1S1	Oxidation [M]	1228	4
MVSHHNLTTGATLINE	N6H5F2S1	Oxidation [M]	1092.21	4
MVSHHNLTTGATLINE	N6H7F2S1	Oxidation [M]	1173.23	4
MVSHHNLTTGATLINE	N6H7F2S2	Oxidation [M]	1246.01	4
MVSHHNLTTGATLINE	N5H5F2	Oxidation [M]	968.663	4
MVSHHNLTTGATLINE	N6H6F1S3	Oxidation [M]	1241.75	4
MVSHHNLTTGATLINE	N8H8F1	Deamidation [N/Q]	1202.25	4
MVSHHNLTTGATLINE	N3H3	Oxidation [M]; Deamidated [N/Q]	950.75	3
MVSHHNLTTGATLINE	N3H4S1	Oxidation [M]; Deamidated [N/Q]	1101.8	3
MVSHHNLTTGATLINE	N5H3F1	Oxidation [M]; Deamidated [N/Q]	1134.82	3
MVSHHNLTTGATLINE	N5H6F3	Oxidation [M]; Deamidated [N/Q]	1394.25	3
NLFLNHSENATAK	N6H5F2S1		1357.57	3
NLFLNHSENATAK	N5H6		1149.49	3
NLFLNHSENATAK	N7H7F1		1387.58	3
NLFLNHSENATAK	N9H3		1258.21	3
NLFLNHSENATAK	N7H8S1		1117.71	4
NLFLNHSENATAK	N6H7F3S4	Deamidation [N/Q]	1354.54	4
NLFLNHSENATAK	N6H7	Deamidation [N/Q]	1271.53	3
NLFLNHSENATAK	N5H4S1	Deamidation [N/Q]	1138.81	3
NLFLNHSENATAKD	N5H6cF1S2		1430.58	3
KVVLHPNYSQVD	N4H6S1		1158.83	3
KVVLHPNYSQVD	N6H7F3S4		1339.29	4
KVVLHPNYSQVDIGLIK	N5H6F3S3		1306.33	4
KVVLHPNYSQVDIGLIK	N6H7S1		1142.52	4
KVVLHPNYSQVDIGLIK	N7H6F1S4		1407.61	4
KVVLHPNYSQVDIGLIK	N5H7F1		1055.49	4
KVVLHPNYSQVDIGLIK	N6H5F1S2	Deamidation [N/Q]	1171.03	4
KVVLHPNYSQVDIGLIK	N5H4F1S1	Deamidation [N/Q]	1342.29	3
VVLHPNYSQVD	N3H6S1		1048.44	3
VVLHPNYSQVD	N8H3		1127.82	3
VVLHPNYSQVD	N5H3F1		973.423	3
VVLHPNYSQVD	N8H4		1181.83	3
VVLHPNYSQVD	N9H3		1195.51	3
VVLHPNYSQVD	N3H5F1S1		1043.1	3
VVLHPNYSQVDIGLIK	N6H4F1	Deamidation [N/Q]	1270.25	3
VVLHPNYSQVDIGLIK	N7H8F1S3	Deamidation [N/Q]	1384.08	4
MVSHHNLTTGATLINE	N7H4F1		989.176	4
MVSHHNLTTGATLINE	N5H4F1	Oxidation [M]	1188.51	3
MVSHHNLTTGATLINE	N5H5	Oxidation [M]	1193.84	3
MVSHHNLTTGATLINE	N8H5F1	Oxidation [M]	1084.46	4
MVSHHNLTTGATLINE	N4H5S1	Oxidation [M]; Deamidation [N/Q]	1223.51	3
MVSHHNLTTGATLINE	N6H5F1S2	Oxidation [M]; Deamidation [N/Q]	1128.71	4
MVSHHNLTTGATLINE	N4H4S1	Oxidation [M]; Deamidation [N/Q]	1169.49	3
MVSHHNLTTGATLINE	N4H5S2	Oxidation [M]; Deamidation [N/Q]	990.658	4
MVSHHNLTTGATLINE	N7H8S1	Oxidation [M]; Deamidation [N/Q]	1191.73	4
MVSHHNLTTGATLINE	N5H6S1	Oxidation [M]; Deamidation [N/Q]	1009.17	4
MVSHHNLTTGATLINE	N6H3F1S2	Oxidation [M]; Deamidation [N/Q]	1047.69	4
MVSHHNLTTGATLINE	N3H4S1	Oxidation [M]; Deamidation [N/Q]	1101.8	3
MVSHHNLTTGATLINE	N4H4F1S1	Oxidation [M]; Deamidation [N/Q]	1218.18	3
MVSHHNLTTGATLINE	N4H5F1S1	Oxidation [M]; Deamidation [N/Q]	1272.2	3
MVSHHNLTTGATLINE	N5H6F1S1	Oxidation [M]; Deamidation [N/Q]	1393.91	3
MVSHHNLTTGATLINE	N7H4F1	Oxidation [M]; Deamidation [N/Q]	1324.23	3
MVSHHNLTTGATLINE	N8H6	Oxidation [M]; Deamidation [N/Q]	1451.27	3
MVSHHNLTTGATLINE	N5H4F4	Oxidation [M]; Deamidation [N/Q]	1082.45	4
MVSHHNLTTGATLINE	N8H5	Oxidation [M]; Deamidation [N/Q]	1048.19	4
MVSHHNLTTGATLINE	N6H5F2S1	Oxidation [M]; Deamidation [N/Q]	1092.45	4
MVSHHNLTTGATLINE	N10H7	Oxidation [M]; Deamidation [N/Q]	1230.76	4
MVSHHNLTTGATLINE	N6H6S1	Oxidation [M]; Deamidation [N/Q]	1059.94	4
MVSHHNLTTGATLINE	N5H6F2	Oxidation [M]; Deamidation [N/Q]	1009.42	4
MVSHHNLTTGATLINE	N6H6F2	Oxidation [M]; Deamidation [N/Q]	1060.19	4
MVSHHNLTTGATLINE	N8H8F1	Oxidation [M]; Deamidation [N/Q]	1206.24	4
MVSHHNLTTGATLINE	N4H3S1	Oxidation [M]; Deamidation [N/Q]	1115.47	3
MVSHHNLTTGATLINE	N6H6	Oxidation [M]; Deamidation [N/Q]	1315.88	3
MVSHHNLTTGATLINE	N5H4S2	Oxidation [M]; Deamidation [N/Q]	1334.22	3
NLFLNHSENATAK	N8H9F1S4		1463.83	4
NLFLNHSENATAK	N7H8F1S1		1154.22	4
NLFLNHSENATAK	N6H7F2S1	Deamidation [N/Q]	1465.93	3
NLFLNHSENATAKD	N5H6F2S3		1576.3	3
KVVLHPNYSQVD	N4H4S1		1050.79	3
VVLHPNYSQVD	N5H6cF1		1135.48	3
KVVLHPNYSQVDIGLIK	N7H8F1S2		1343.09	4
KVVLHPNYSQVDIGLIK	N6H4S1	Deamidation [N/Q]	1361.3	3
VVLHPNYSQVDIGLIK	N7H4F1		1337.62	3
VVLHPNYSQVDIGLIK	N7H7F1S3		1343.33	4
VVLHPNYSQVDIGLIK	N6H7F2S3		1329.07	4
VVLHPNYSQVDIGLIK	N6H6F1S2	Deamidation [N/Q]	1179.51	4
VVLHPNYSQVDIGLIKLK	N4H5S1Na1	Deamidation [N/Q]	1324.95	3
KVVLHPNYSQVD	N3H4		886.067	3
VVLHPNYSQVDIGLIK	N10H10F1		1398.85	4
MVSHHNLTTGATLINE	N5H4F1S2		1033.18	4
MVSHHNLTTGATLINE	N5H5		1188.51	3
MVSHHNLTTGATLINE	N3H5F1S2	Oxidation [M]	1301.21	3
MVSHHNLTTGATLINE	N3H4	Oxidation [M]	1004.44	3
MVSHHNLTTGATLINE	N5H6F3S3	Oxidation [M]	1264.01	4
MVSHHNLTTGATLINE	N3H3	Oxidation [M]; Deamidation [N/Q]	950.75	3
MVSHHNLTTGATLINE	N5H6F3S1	Oxidation [M]; Deamidation [N/Q]	1118.71	4
MVSHHNLTTGATLINE	N6H4S2	Oxidation [M]; Deamidation [N/Q]	1051.68	4
MVSHHNLTTGATLINE	N3H4	Oxidation [M]; Deamidation [N/Q]	1004.77	3
MVSHHNLTTGATLINE	N5H3F1	Oxidation [M]; Deamidation [N/Q]	1134.82	3
NLFLNHSENATAK	N6H4S2		1303.21	3
NLFLNHSENATAKD	N5H6S3		1478.93	3
KVVLHPNYSQVD	N5H6		1129.49	3
VVLHPNYSQVDIGLIK	N3H5F1S2		1314.93	3
VVLHPNYSQVDIGLIKLK	N5H6F1S3		1261.57	4
VVLHPNYSQVDIGLIKLK	N5H6F1S3	Deamidation [N/Q]	1261.81	4
GSFPWQAKMVSHHNLTTGATLINE	N4H5S2	Oxidation [M]	1215.77	4
IEKVVLHPNYSQVD	N4H5S2		1282.55	3
KVVLHPNYSQVD	N3H6	Deamidation [N/Q]	994.43	3
KVVLHPNYSQVD	N4H5S1	Deamidation [N/Q]	1105.14	3
KVVLHPNYSQVD	N4H5F1S1		1153.5	3
KVVLHPNYSQVDIGLIK	N4H5S1	Deamidation [N/Q]	960.197	4
KVVLHPNYSQVDIGLIK	N4H5F1S1	Deamidation [N/Q]	996.712	4
MVSHHNLTTGATLINE	N5H6S1		1339.56	3
MVSHHNLTTGATLINE	N5H6S2		1436.59	3
MVSHHNLTTGATLINE	N6H7S1	Deamidation [N/Q]	1461.6	3
NATAK	N4H5S1		806.656	3
VVLHPNYSQVD	N6H5F2S1		1294.87	3
VVLHPNYSQVD	N6H7F1S1		1354.22	3
IEKVVLHPNYSQVD	N6H7F2		1072.21	4
KVVLHPNYSQVD	N4H6		1592.19	2
KVVLHPNYSQVD	N5H4F1		1070.14	3
KVVLHPNYSQVD	N5H5		1075.47	3
KVVLHPNYSQVD	N4H6F2		1159.17	3
KVVLHPNYSQVD	N5H6cF1		1178.17	3
KVVLHPNYSQVD	N4H5S2	Deamidation [N/Q]	1202.17	3
KVVLHPNYSQVD	N5H4S2		1215.52	3
KVVLHPNYSQVD	N7H8F1S1		1518.63	3
KVVLHPNYSQVD	N6H7		938.651	4
KVVLHPNYSQVD	N6H5F2S1		1003.43	4
KVVLHPNYSQVD	N5H6F3S3		1175.23	4
KVVLHPNYSQVD	N6H9F1S2	Deamidation [N/Q]	1201.99	4
KVVLHPNYSQVDIGLIK	N4H7		1290.6	3
KVVLHPNYSQVDIGLIK	N3H5F1S2		1357.62	3
KVVLHPNYSQVDIGLIK	N5H6		978.46	4
KVVLHPNYSQVDIGLIK	N6H6S2	Deamidation [N/Q]	1175.02	4
KVVLHPNYSQVDIGLIK	N6H7F1S1		1179.03	4
KVVLHPNYSQVDIGLIK	N6H7S2		1215.29	4
KVVLHPNYSQVDIGLIK	N6H9F1S2		1332.83	4
KVVLHPNYSQVDIGLIK	N6H9F1S2	Deamidation [N/Q]	1333.08	4
MVSHHNLTTGATLINE	N3H4		999.108	3
MVSHHNLTTGATLINE	N5H4F1		1183.18	3
MVSHHNLTTGATLINE	N3H6S1		1204.17	3
MVSHHNLTTGATLINE	N5H6		1242.53	3
MVSHHNLTTGATLINE	N7H4F1	Deamidation [N/Q]	1318.89	3
MVSHHNLTTGATLINE	N6H6S1		1407.25	3
MVSHHNLTTGATLINE	N6H6S1	Deamidation [N/Q]	1407.58	3
MVSHHNLTTGATLINE	N3H6	Oxidation [M]; Deamidation [N/Q]	1112.8	3
MVSHHNLTTGATLINE	N5H4F1	Oxidation [M]; Deamidation [N/Q]	1188.84	3
MVSHHNLTTGATLINE	N6H9F1S2		1286.52	4
MVSHHNLTTGATLINE	N7H7F1S3	Deamidation [N/Q]	1329.28	4
MVSHHNLTTGATLINE	N6H7F3S4		1424.07	4
MVSHHNLTTGATLINE	N8H9F1S4		1533.61	4
NATAK	N4H5S1Na1		1220.47	2
NATAK	N5H6F2		1392.56	2
NATAK	N5H6		831.335	3
NATAK	N3H5F1S2		884.681	3
NATAK	N6H7F1S1		1098.76	3
NATAK	N5H7F1S2		1128.1	3
NATAK	N6H6F1S2		1141.78	3
NATAKD	N5H6S2		1063.74	3
NATAKD	N6H7F2		1088.76	3
NATAKD	N5H6S3		1160.77	3
NLFLNHSE	N6H7		1109.44	3
NLFLNHSE	N6H7F1		1158.13	3
NLFLNHSE	N4H5F3S2		1206.14	3
NLFLNHSE	N6H5F1S2		1244.16	3
NLFLNHSE	N5H6F4S1		1279.51	3
NLFLNHSE	N6H6F1S2		1298.18	3
NLFLNHSE	N4H5S1	Deamidation [N/Q]	963.383	3
NLFLNHSENATAK	N7H4		1176.84	3
NLFLNHSENATAK	N8H5F1		1347.24	3
NLFLNHSENATAK	N9H6	Deamidation [N/Q]	1065.69	4
NLFLNHSENATAKD	N3H6		1052.44	3
NLFLNHSENATAKD	N10H7		1185.49	4
VVLHPNYSQVD	N3H4	Deamidation [N/Q]	1265.04	2
VVLHPNYSQVD	N4H4F1S1		1584.67	2
VVLHPNYSQVD	N7H3	Deamidation [N/Q]	1060.45	3
VVLHPNYSQVD	N5H6	Deamidation [N/Q]	1087.12	3
VVLHPNYSQVD	N7H4F1	Deamidation [N/Q]	1163.16	3
VVLHPNYSQVD	N5H6F2	Deamidation [N/Q]	1184.49	3
VVLHPNYSQVD	N5H4F1S2		1221.5	3
VVLHPNYSQVD	N5H6F1S1	Deamidation [N/Q]	1232.84	3
VVLHPNYSQVD	N8H5		1235.85	3
VVLHPNYSQVD	N5H6S3	Deamidation [N/Q]	1378.21	3
VVLHPNYSQVD	N5H6F4S1	Deamidation [N/Q]	1378.89	3
VVLHPNYSQVD	N5H7F1S2		1383.56	3
VVLHPNYSQVD	N7H8S1	Deamidation [N/Q]	1427.57	3
VVLHPNYSQVDIGLIK	N4H6		1193.89	3
VVLHPNYSQVDIGLIK	N5H4F1		1202.23	3
VVLHPNYSQVDIGLIK	N4H4F1S1	Deamidation [N/Q]	1231.9	3
VVLHPNYSQVDIGLIK	N4H5cF1S2	Deamidation [N/Q]	1382.95	3
VVLHPNYSQVDIGLIK	N6H3F1S2		1409.97	3
VVLHPNYSQVDIGLIK	N6H3F1S2	Deamidation [N/Q]	1410.3	3
VVLHPNYSQVDIGLIK	N5H6cF1		982.951	4
VVLHPNYSQVDIGLIK	N6H7F2S1	Deamidation [N/Q]	1183.77	4
VVLHPNYSQVDIGLIK	N7H8S1	Deamidation [N/Q]	1202.02	4
VVLHPNYSQVDIGLIKLK	N8H5		1118.53	4
VVLHPNYSQVDIGLIKLK	N5H6S2		1152.28	4
IEKVVLHPNYSQVD	N6H7S1		1071.96	4
IEKVVLHPNYSQVD	N3H4cF1S1		1112.49	3
IEKVVLHPNYSQVD	N4H5cF1S2		998.679	4
IEKVVLHPNYSQVD	N5H4F1S2		1344.91	3
IEKVVLHPNYSQVD	N5H6F1S3		1162.74	4
IEKVVLHPNYSQVD	N5H6F2S3		1199.25	4
KVVLHPNYSQVD	N3H4	Deamidation [N/Q]	1329.09	2
KVVLHPNYSQVD	N3H4cF1S1		1031.78	3
KVVLHPNYSQVD	N3H6		994.102	3
KVVLHPNYSQVD	N4H4F1S1	Deamidation [N/Q]	1099.81	3
KVVLHPNYSQVD	N4H5F3S1		1250.87	3
KVVLHPNYSQVD	N4H5F3S2		1347.9	3
KVVLHPNYSQVD	N4H7		1115.81	3
KVVLHPNYSQVD	N5H4F1S2		1264.2	3
KVVLHPNYSQVD	N5H6F1S2	Deamidation [N/Q]	1372.57	3
KVVLHPNYSQVD	N5H6F1S3		1469.27	3
KVVLHPNYSQVD	N5H6F2		1226.86	3
KVVLHPNYSQVD	N5H6F2S1		1323.89	3
KVVLHPNYSQVD	N5H6F4S1		1066.2	4
KVVLHPNYSQVD	N5H6S1		1226.52	3
KVVLHPNYSQVD	N6H5F1S2		1385.91	3
KVVLHPNYSQVD	N6H6F1	Deamidation [N/Q]	1246.2	3
KVVLHPNYSQVD	N6H6F1		1245.87	3
KVVLHPNYSQVD	N6H6F2S2		1488.62	3
KVVLHPNYSQVD	N6H6S1		1294.21	3
KVVLHPNYSQVD	N6H6S2		1391.25	3
KVVLHPNYSQVD	N6H7F1S1		1396.92	3
KVVLHPNYSQVD	N6H7F2S3	Deamidation [N/Q]	1230.25	4
KVVLHPNYSQVD	N6H7S1		1348.23	3
KVVLHPNYSQVD	N6H7S3		1156.97	4
KVVLHPNYSQVD	N6H8S1		1402.25	3
KVVLHPNYSQVD	N7H6F1S4		1276.52	4
KVVLHPNYSQVD	N7H8S1	Deamidation [N/Q]	1102.95	4
KVVLHPNYSQVD	N9H10F1S4	Deamidation [N/Q]	1540.36	4
KVVLHPNYSQVDIGLIK	N3H4		1060.86	3
KVVLHPNYSQVDIGLIK	N3H5		1114.87	3
KVVLHPNYSQVDIGLIK	N3H6		1168.89	3
KVVLHPNYSQVDIGLIK	N4H5S2	Deamidation [N/Q]	1032.97	4
KVVLHPNYSQVDIGLIK	N5H6cF1		1352.96	3
KVVLHPNYSQVDIGLIK	N5H6F1S3	Deamidation [N/Q]	1233.54	4
KVVLHPNYSQVDIGLIK	N5H6S1		1051.23	4
KVVLHPNYSQVDIGLIK	N5H8F1	Deamidation [N/Q]	1096.25	4
KVVLHPNYSQVDIGLIK	N5H8F1		1096	4
KVVLHPNYSQVDIGLIK	N6H5F1S2		1170.78	4
KVVLHPNYSQVDIGLIK	N6H7F1S3		1324.58	4
KVVLHPNYSQVDIGLIK	N6H7F2S3		1361.09	4
KVVLHPNYSQVDIGLIK	N6H7S3		1288.07	4
MVSHHNLTTGATLINE	N3H3	Deamidation [N/Q]	945.418	3
MVSHHNLTTGATLINE	N3H4cF1S1		1144.83	3
MVSHHNLTTGATLINE	N3H5		1053.13	3
MVSHHNLTTGATLINE	N3H5F1S2		1295.87	3
MVSHHNLTTGATLINE	N4H4S1Na1	Oxidation [M]; Deamidation [N/Q]	1176.82	3
MVSHHNLTTGATLINE	N4H4S1Na1		878.622	4
MVSHHNLTTGATLINE	N4H5F3S2		1095.96	4
MVSHHNLTTGATLINE	N4H6		1174.84	3
MVSHHNLTTGATLINE	N4H7		1228.85	3
MVSHHNLTTGATLINE	N5H6F1S1	Deamidation [N/Q]	1388.57	3
MVSHHNLTTGATLINE	N5H6F2S3		1223.5	4
MVSHHNLTTGATLINE	N5H6F4S1		1534.3	3
MVSHHNLTTGATLINE	N5H6S1	Deamidation [N/Q]	1339.89	3
MVSHHNLTTGATLINE	N5H6S3	Deamidation [N/Q]	1150.72	4
MVSHHNLTTGATLINE	N5H7F1S2		1154.72	4
MVSHHNLTTGATLINE	N6H4S2		1396.25	3
MVSHHNLTTGATLINE	N6H6S2		1128.47	4
MVSHHNLTTGATLINE	N6H7S1	Oxidation [M]	1100.2	4
MVSHHNLTTGATLINE	N6H7S3		1241.75	4
MVSHHNLTTGATLINE	N6H8S1		1515.29	3
MVSHHNLTTGATLINE	N7H8S1		1187.49	4
NATAK	N3H4		881.367	2
NATAK	N6H4S1		888.025	3
NATAK	N6H4S2		985.057	3
NATAK	N6H7F1S2		1195.8	3
NATAK	N6H7F1S3		1292.83	3
NATAK	N6H7F2		1050.42	3
NATAK	N6H7F2S1		1147.45	3
NATAK	N6H7F2S2		1244.48	3
NATAK	N6H7F2S3		1341.51	3
NATAK	N6H7F3S4		1115.68	4
NATAK	N6H7S1		1050.08	3
NATAK	N6H7S2		1147.11	3
NATAK	N6H7S3		1244.14	3
NATAK	N7H7F1S3		1360.52	3
NATAK	N7H8F1S1		1220.47	3
NATAK	N7H8S1		1171.79	3
NATAKD	N3H4cF1S1		1157.46	2
NATAKD	N4H5S2		942.031	3
NATAKD	N5H6F1S2		1112.43	3
NATAKD	N5H6F1S3		1209.46	3
NATAKD	N5H6F2S3		1258.14	3
NATAKD	N5H6F3S1		1112.77	3
NATAKD	N6H6S2		1131.43	3
NATAKD	N6H7S2		1185.45	3
NATAKD	N6H7S3		1282.48	3
NLFLNHSE	N3H4		1115.97	2
NLFLNHSE	N4H5F1S1		1517.11	2
NLFLNHSE	N4H5F3S1		1109.11	3
NLFLNHSE	N5H4F1S2		1122.45	3
NLFLNHSE	N5H6		987.734	3
NLFLNHSE	N5H6cF1		1036.42	3
NLFLNHSE	N5H6F2		1085.11	3
NLFLNHSE	N5H8F1		1144.46	3
NLFLNHSE	N6H6F1		1104.11	3
NLFLNHSE	N6H7S2		1303.51	3
NLFLNHSE	N6H7S3		1400.54	3
NLFLNHSE	N7H8F1S1		1376.87	3
NLFLNHSENATAK	N3H5F1S2		1202.83	3
NLFLNHSENATAK	N4H5cF1S2		1270.53	3
NLFLNHSENATAK	N4H5F1S1		1173.49	3
NLFLNHSENATAK	N4H5S1		1124.81	3
NLFLNHSENATAK	N4H5S2	Deamidation [N/Q]	1222.17	3
NLFLNHSENATAK	N5H4F4	Deamidation [N/Q]	1344.56	3
NLFLNHSENATAK	N5H4F4		1344.23	3
NLFLNHSENATAK	N6H7F1	Deamidation [N/Q]	1320.21	3
NLFLNHSENATAKD	N3H5F1S2	Deamidation [N/Q]	1241.5	3
NLFLNHSENATAKD	N3H5F1S2		1241.18	3
NLFLNHSENATAKD	N4H5cF1S2		1308.87	3
NLFLNHSENATAKD	N4H5F3S1		1309.21	3
NLFLNHSENATAKD	N4H5S1		1163.15	3
NLFLNHSENATAKD	N4H5S2		1260.18	3
NLFLNHSENATAKD	N4H6		1120.14	3
NLFLNHSENATAKD	N4H7		1174.15	3
NLFLNHSENATAKD	N5H6F1S1	Deamidation [N/Q]	1333.88	3
QWLLTTAKNLFLNHSE	N4H5cF1S2	Deamidation [N/Q]	1422.95	3
QWLLTTAKNLFLNHSE	N4H5cF1S2		1422.62	3
QWLLTTAKNLFLNHSE	N4H5F3S2		1519.99	3
QWLLTTAKNLFLNHSE	N4H5S1	Deamidation [N/Q]	1277.23	3
QWLLTTAKNLFLNHSE	N4H5S1		1276.9	3
QWLLTTAKNLFLNHSE	N5H6F1S3		1231.27	4
QWLLTTAKNLFLNHSE	N5H6F3S2		1231.53	4
VVLHPNYSQVD	N3H4		1264.55	2
VVLHPNYSQVD	N3H5		897.386	3
VVLHPNYSQVD	N3H6	Deamidation [N/Q]	951.732	3
VVLHPNYSQVD	N3H6		951.404	3
VVLHPNYSQVD	N4H5F1S1		1665.69	2
VVLHPNYSQVD	N4H5F3S1		1208.17	3
VVLHPNYSQVD	N4H5F3S2		1305.2	3
VVLHPNYSQVD	N4H6		1019.1	3
VVLHPNYSQVD	N4H6F2	Deamidation [N/Q]	1116.8	3
VVLHPNYSQVD	N4H6F2		1116.47	3
VVLHPNYSQVD	N5H6cF1	Deamidation [N/Q]	1135.8	3
VVLHPNYSQVD	N5H6F2		1184.16	3
VVLHPNYSQVD	N5H6F2S3		1106.7	4
VVLHPNYSQVD	N5H6F3S1	Deamidation [N/Q]	1330.21	3
VVLHPNYSQVD	N6H6F1		1203.17	3
VVLHPNYSQVD	N6H7F1		1257.19	3
VVLHPNYSQVD	N6H7F2		1305.87	3
VVLHPNYSQVD	N6H8F1S1	Deamidation [N/Q]	1056.68	4
VVLHPNYSQVD	N6H8F1S1		1408.24	3
VVLHPNYSQVDIGLIK	N3H6S1	Deamidation [N/Q]	1223.55	3
VVLHPNYSQVDIGLIK	N3H6S1		1223.23	3
VVLHPNYSQVDIGLIK	N4H5F3S1	Deamidation [N/Q]	1383.29	3
VVLHPNYSQVDIGLIK	N4H5F3S2		1479.99	3
VVLHPNYSQVDIGLIK	N4H6S1	Deamidation [N/Q]	1291.25	3
VVLHPNYSQVDIGLIK	N5H4F1S2		1396.29	3
VVLHPNYSQVDIGLIK	N5H6	Deamidation [N/Q]	1261.91	3
VVLHPNYSQVDIGLIK	N5H6F1S1	Deamidation [N/Q]	1407.63	3
VVLHPNYSQVDIGLIK	N5H6F2S3		1237.79	4
VVLHPNYSQVDIGLIK	N5H6S1	Deamidation [N/Q]	1358.94	3
VVLHPNYSQVDIGLIK	N5H6S3	Deamidation [N/Q]	1165	4
VVLHPNYSQVDIGLIK	N5H8F1	Deamidation [N/Q]	1418.63	3
VVLHPNYSQVDIGLIK	N5H8F1		1418.3	3
VVLHPNYSQVDIGLIK	N6H4S2		1061.73	4
VVLHPNYSQVDIGLIK	N6H6S1	Deamidation [N/Q]	1426.63	3
VVLHPNYSQVDIGLIK	N6H6S2		1523.34	3
VVLHPNYSQVDIGLIK	N6H7F2	Deamidation [N/Q]	1480.99	3
VVLHPNYSQVDIGLIK	N6H7S1	Deamidation [N/Q]	1480.65	3
VVLHPNYSQVDIGLIK	N6H8S1		1151.01	4
VVLHPNYSQVDIGLIK	N7H3		1234.91	3
VVLHPNYSQVDIGLIK	N7H4	Deamidation [N/Q]	1289.26	3
VVLHPNYSQVDIGLIK	N8H5	Deamidation [N/Q]	1058.48	4
VVLHPNYSQVDIGLIK	N8H5		1058.23	4
VVLHPNYSQVDIGLIK	N8H5F1		1094.75	4
VVLHPNYSQVDIGLIK	N8H9F1S4	Deamidation [N/Q]	1548.14	4
VVLHPNYSQVDIGLIK	N8H9F1S4		1547.9	4
VVLHPNYSQVDIGLIKLK	N4H5F1S1		1024.74	4
VVLHPNYSQVDIGLIKLK	N4H5F3S1		1097.77	4
VVLHPNYSQVDIGLIKLK	N4H5S1Na1		1324.62	3
VVLHPNYSQVDIGLIKLK	N5H6F2S1		1152.53	4
VVLHPNYSQVDIGLIKLK	N5H6F2S3		1298.08	4
VVLHPNYSQVDIGLIKLK	N5H6F3S3	Deamidation [N/Q]	1334.84	4
VVLHPNYSQVDIGLIKLK	N5H6S3		1225.05	4
VVLHPNYSQVDIGLIKLK	N6H9F1S2		1361.1	4
