# Supplementary material for: Data Independent Acquisition Mass Spectrometry Enhanced Personalized Glycosylation Profiling of Haptoglobin in Hepatocellular Carcinoma
Source: J Proteome Res. 2024 Jul 12;23(8):3571–84. doi: 10.1021/acs.jproteome.4c00227 (PMC11301664; doi:10.1021/acs.jproteome.4c00227)
Supplement: Supplementary file 5 — pr4c00227_si_005.xlsx [file pr4c00227_si_005.xlsx]

## Sheet: DDA (Direct-PD2.5+Byonic)
Annotated Sequence	Theo. MH+ [Da]	Glycan	Modification	|Log Prob| (by Search Engine): A2 PMI-Byonic	Byonic Score (by Search Engine): A2 PMI-Byonic	PEP 2D (by Search Engine): A2 PMI-Byonic
[K].VVLHPNYSQVD.[I]	4131.64	N5H6S3		7.82	643.1	1.50584e-08
[K].VVLHPNYSQVD.[I]	4132.66	N5H6F2S2		4.58	342.1	2.62929e-05
[K].VVLHPNYSQVD.[I]	4189.68	N6H6F1S2		2.72	257	0.00189543
[K].MVSHHNLTTGATLINE.[Q]	4615.87	N5H6F2S2	Oxidation [M]	5.27	448.3	5.41343e-06
[K].MVSHHNLTTGATLINE.[Q]	4614.85	N5H6S3	Oxidation [M]	5.58	422.2	2.6541e-06
[K].MVSHHNLTTGATLINE.[Q]	4599.88	N5H6F2S2		7.58	452.3	2.6532e-08
[K].MVSHHNLTTGATLINE.[Q]	4598.86	N5H6S3		9.63	618.1	2.33783e-10
[K].MVSHHNLTTGATLINE.[Q]	4760.91	N5H6F1S3	Oxidation [M]	5.96	497	1.08637e-06
[K].VVLHPNYSQVD.[I]	4278.72	N5H6F3S2		5.21	479	6.15727e-06
[K].MVSHHNLTTGATLINE.[Q]	4469.82	N5H6F1S2	Oxidation [M]	3.16	232.8	0.000698269
[K].MVSHHNLTTGATLINE.[Q]	4454.84	N5H6F3S1		8.82	580.5	1.52582e-09
[K].MVSHHNLTTGATLINE.[Q]	4453.82	N5H5F2S2	Oxidation [M]	4.77	331.5	1.68897e-05
[K].VVLHPNYSQVD.[I]	4335.74	N6H6F2S2		2.96	267.6	0.00109184
[K].MVSHHNLTTGATLINE.[Q]	4323.76	N5H6S2	Oxidation [M]	4.13	295.3	7.42046e-05
[K].MVSHHNLTTGATLINE.[Q]	4308.78	N5H6F2S1		10.99	682.9	1.0316e-11
[K].MVSHHNLTTGATLINE.[Q]	4307.76	N5H6S2	Oxidation [M]	4.7	245.8	1.98539e-05
[K].VVLHPNYSQVD.[I]	4334.72	N6H6S3		4.12	263	7.58676e-05
[K].MVSHHNLTTGATLINE.[Q]	4761.93	N5H6F3S2	Oxidation [M]	5.2	332.2	6.33504e-06
[K].MVSHHNLTTGATLINE.[Q]	4762.93	N7H8S1	Oxidation [M]	5.82	381.6	1.52264e-06
[K].MVSHHNLTTGATLINE.[Q]	4801.94	N6H6S3		4.54	316.3	2.86582e-05
[K].NLFLNHSE.[N]	3178.25	N4H5S2		8.66	628.9	2.20402e-09
[K].NLFLNHSE.[N]	3107.25	N5H6F1		5.7	457.2	2.0073e-06
[K].VVLHPNYSQVD.[I]	3497.4	N4H5S2Na1		2.74	255.6	0.00180785
[K].NLFLNHSE.[N]	3050.22	N4H6F2		5.01	461.5	9.8142e-06
[K].NLFLNHSE.[N]	3033.21	N4H5F1S1		6.27	542.5	5.40762e-07
[K].VVLHPNYSQVD.[I]	3549.45	N5H6S1		7.95	648.9	1.11336e-08
[K].VVLHPNYSQVD.[I]	3621.47	N4H5F1S2		7.82	637.1	1.50584e-08
[K].VVLHPNYSQVD.[I]	3622.49	N4H5F3S1		3.69	300.4	0.000204118
[K].NLFLNHSE.[N]	2887.15	N4H5S1		8.66	603.1	2.20402e-09
[K].VVLHPNYSQVD.[I]	3840.55	N5H6S2		6.16	530.9	6.90663e-07
[K].NLFLNHSE.[N]	2596.06	N4H5		6.34	533.4	4.58752e-07
[K].NLFLNHSE.[N]	2522.02	N3H4S1		7.45	599.2	3.56718e-08
[K].NLFLNHSE.[N]	2230.92	N3H4		5.21	456.2	6.10732e-06
[K].NLFLNHSE.[N]	2068.87	N3H3		6.16	494.4	6.8924e-07
[K].MVSHHNLTTGATLINE.[Q]	4892.99	N7H8F1S1		4.7	281.4	1.99373e-05
[K].VVLHPNYSQVD.[I]	3986.61	N5H6F1S2		6.3	554.6	5.03053e-07
[K].VVLHPNYSQVD.[I]	4424.78	N5H6F4S2		5.69	526.1	2.04479e-06
[K].MVSHHNLTTGATLINE.[Q]	4178.72	N5H6F1S1	Oxidation [M]	5.44	391.6	3.60269e-06
[K].MVSHHNLTTGATLINE.[Q]	4162.73	N5H6F1S1		7.45	567.4	3.54445e-08
[K].MVSHHNLTTGATLINE.[Q]	4145.71	N5H5S2		5.6	349.5	2.53133e-06
[K].MVSHHNLTTGATLINE.[Q]	3709.58	N5H5F1		4.49	255.9	3.2156e-05
[K].VVLHPNYSQVDIGLIK.[L]	2201.17	N2		7.81	548	1.54178e-08
[K].MVSHHNLTTGATLINE.[Q]	3667.53	N4H5S1	Oxidation [M]	6.63	564.7	2.3632e-07
[K].MVSHHNLTTGATLINE.[Q]	3652.52	N4H5S1	Deamidated [N/Q]	6.48	380.3	3.2898e-07
[K].MVSHHNLTTGATLINE.[Q]	3651.54	N4H5S1		10.97	677.1	1.06796e-11
[K].VVLHPNYSQVDIGLIK.[L]	3052.46	N3H4		7.63	546.3	2.35407e-08
[K].MVSHHNLTTGATLINE.[Q]	3522.49	N4H5F1	Oxidation [M]	5.84	394.6	1.4587e-06
[K].VVLHPNYSQVDIGLIK.[L]	3256.52	N4H4	Deamidated [N/Q]	2.97	220	0.00106905
[K].MVSHHNLTTGATLINE.[Q]	3505.48	N4H4S1	Oxidation [M]	7.66	549	2.18997e-08
[K].VVLHPNYSQVDIGLIK.[L]	3343.56	N3H4S1		14.99	895	1.01691e-15
[K].MVSHHNLTTGATLINE.[Q]	3489.48	N4H4S1		5.8	293.4	1.59688e-06
[K].VVLHPNYSQVDIGLIK.[L]	3417.59	N4H5		15.99	907.2	1.01691e-16
[K].MVSHHNLTTGATLINE.[Q]	3360.44	N4H5		6.86	395.6	1.37491e-07
[K].VVLHPNYSQVDIGLIK.[L]	3564.63	N4H5F1	Deamidated [N/Q]	5.09	301.8	8.1635e-06
[K].MVSHHNLTTGATLINE.[Q]	3286.4	N3H4S1		8.6	575	2.52056e-09
[K].MVSHHNLTTGATLINE.[Q]	3214.38	N4H4	Oxidation [M]	4.22	282.2	6.01719e-05
[K].MVSHHNLTTGATLINE.[Q]	3797.59	N4H5F1S1		7.45	564.7	3.54445e-08
[K].NLFLNHSE.[N]	3179.23	N4H5S2	Deamidated [N/Q]	4.73	443.1	1.87261e-05
[K].MVSHHNLTTGATLINE.[Q]	3798.58	N4H5F1S1	Deamidated [N/Q]	6.62	467.5	2.39079e-07
[K].VVLHPNYSQVDIGLIK.[L]	1998.09	N1		8.86	597.2	1.3754e-09
[K].VVLHPNYSQVD.[I]	4496.77	N6H7S3		4.38	456.2	4.13316e-05
[K].VVLHPNYSQVD.[I]	4497.8	N6H7F2S2		3.09	237.8	0.00082127
[K].MVSHHNLTTGATLINE.[Q]	4104.68	N4H5F1S2	Oxidation [M]	6	488	1.00764e-06
[K].MVSHHNLTTGATLINE.[Q]	4088.69	N4H5F1S2		9.22	613.8	6.03396e-10
[K].MVSHHNLTTGATLINE.[Q]	4032.66	N5H6S1	Oxidation [M]	4.91	301.6	1.21759e-05
[K].MVSHHNLTTGATLINE.[Q]	4016.67	N5H6S1	Oxidation [M]	7.26	536.1	5.49382e-08
[K].VVLHPNYSQVD.[I]	4787.87	N6H7S4		3.58	302.2	0.000261045
[K].VVLHPNYSQVD.[I]	4934.95	N6H7F3S3		3.65	268.7	0.000223355
[K].MVSHHNLTTGATLINE.[Q]	3980.61	N4H5S2Na1	Oxidation [M]	3.8	235.7	0.000156743
[K].MVSHHNLTTGATLINE.[Q]	3974.62	N4H5S1SGc1	Oxidation [M]	4.93	264.8	1.18424e-05
[K].MVSHHNLTTGATLINE.[Q]	3964.61	N4H5S2Na1		5.27	331.8	5.39398e-06
[K].MVSHHNLTTGATLINE.[Q]	3958.63	N4H5S2	Oxidation [M]	6.63	543.1	2.3632e-07
[K].MVSHHNLTTGATLINE.[Q]	3944.64	N4H5F2S1	Deamidated [N/Q]	3.07	120.7	0.000855875
[K].MVSHHNLTTGATLINE.[Q]	3943.65	N4H5F2S1		4.53	241.2	2.92907e-05
[K].MVSHHNLTTGATLINE.[Q]	3942.63	N4H5S2		10.63	668.8	2.33783e-11
[K].MVSHHNLTTGATLINE.[Q]	3870.61	N5H5S1	Oxidation [M]	3.89	245.7	0.000128449
[K].MVSHHNLTTGATLINE.[Q]	3813.59	N4H5F1S1	Oxidation [M]	6.65	540.1	2.2507e-07
[K].VVLHPNYSQVDIGLIK.[L]	3708.69	N4H5S1		13.86	802.2	1.3754e-14
[K].VVLHPNYSQVD.[I]	3476.44	N4H5F2S1		3.39	247.8	0.000408297
[K].VVLHPNYSQVD.[I]	3475.42	N4H5S2		10.69	716.7	2.05031e-11
[K].VVLHPNYSQVD.[I]	1676.8	N2		6.32	480.7	4.74081e-07
[K].VVLHPNYSQVD.[I]	2528.09	N3H4		7.69	583	2.05029e-08
[K].NLFLNHSE.[N]	4127.61	N5H6F4S2		4.63	480.1	2.33349e-05
[K].VVLHPNYSQVD.[I]	2819.19	N3H4S1		9.45	683.7	3.5778e-10
[K].VVLHPNYSQVD.[I]	2893.22	N4H5		9.61	650.1	2.4535e-10
[K].NLFLNHSE.[N]	3980.53	N5H6F1S3		6.27	566.4	5.40762e-07
[K].VVLHPNYSQVD.[I]	3022.27	N4H4S1		8.61	649	2.4535e-09
[K].NLFLNHSE.[N]	3835.49	N5H6F2S2		5.58	492.2	2.63148e-06
[K].NLFLNHSE.[N]	3834.47	N5H6S3		4.73	440.6	1.87261e-05
[K].NLFLNHSE.[N]	3746.46	N6H6S2		3.6	326.6	0.00024941
[K].VVLHPNYSQVD.[I]	3039.28	N4H5F1		5.99	464.9	1.02103e-06
[K].NLFLNHSE.[N]	3689.44	N5H6F1S2		7.45	588.4	3.56718e-08
[K].NLFLNHSE.[N]	3543.38	N5H6S2		6	528.6	1.00409e-06
[K].VVLHPNYSQVD.[I]	3184.32	N4H5S1		9.48	690.7	3.31842e-10
[K].VVLHPNYSQVD.[I]	3258.36	N5H6		6.43	551.1	3.71949e-07
[K].NLFLNHSE.[N]	3324.3	N4H5F1S2		8.32	607.2	4.82473e-09
[K].VVLHPNYSQVD.[I]	3387.4	N5H5S1		4.05	346.9	8.95467e-05
[K].NLFLNHSENATAK.[D]	3372.41	N4H5S1		3.07	250.1	0.000844537
[K].VVLHPNYSQVD.[I]	1473.72	N1		8.82	647.3	1.51591e-09
[K].NLFLNHSENATAKD.[I]	3487.44	N4H5S1		4.39	262.9	4.0824e-05
[K].MVSHHNLTTGATLINE.[Q]	2160.01	N2	Oxidation [M]	5.39	471.8	4.06529e-06
[K].MVSHHNLTTGATLINE.[Q]	3376.44	N4H5	Oxidation [M]	5.74	383.2	1.79889e-06
[K].VVLHPNYSQVDIGLIK.[L]	3730.67	N4H5S1Na1		7.28	536.8	5.23122e-08
[K].VVLHPNYSQVDIGLIK.[L]	4714.05	N6H6F1S2		3.01	120.9	0.000969659
[K].VVLHPNYSQVDIGLIK.[L]	4742.08	N9H6F1	Deamidated [N/Q]	2.73	142	0.00187863
[K].VVLHPNYSQVDIGLIK.[L]	4730.05	N6H7S2		7.47	535.5	3.42616e-08
[K].VVLHPNYSQVDIGLIK.[L]	4656.01	N5H6S3		9.13	610.3	7.4687e-10
[K].VVLHPNYSQVDIGLIK.[L]	3709.67	N4H5S1	Deamidated [N/Q]	9.26	620	5.46921e-10
[K].VVLHPNYSQVDIGLIK.[L]	4657.03	N5H6F2S2		4.23	179.3	5.83654e-05
[K].VVLHPNYSQVDIGLIK.[L]	4658.05	N5H6F4S1		8.24	573.9	5.74553e-09
[K].VVLHPNYSQVDIGLIK.[L]	4511.99	N5H6F3S1		10.24	660.1	5.74553e-11
[K].VVLHPNYSQVDIGLIK.[L]	4803.09	N5H6F3S2		7.11	524.4	7.8131e-08
[K].VVLHPNYSQVDIGLIK.[L]	4877.13	N6H7F3S1		6.51	418.8	3.09298e-07
[K].VVLHPNYSQVDIGLIK.[L]	4949.15	N5H6F4S2		3.19	215.1	0.00064652
[K].VVLHPNYSQVDIGLIKLK.[Q]	3949.87	N4H5S1		7.12	453.4	7.51063e-08
[K].VVLHPNYSQVDIGLIK.[L]	4804.08	N7H8S1		5.89	322.3	1.27836e-06
[K].VVLHPNYSQVDIGLIK.[L]	4859.09	N6H6S3		6.19	385.8	6.41353e-07
[K].VVLHPNYSQVDIGLIK.[L]	4000.77	N4H5S2	Deamidated [N/Q]	9.86	641.7	1.3754e-10
[K].VVLHPNYSQVDIGLIK.[L]	4000.8	N4H5F2S1		13.17	839.3	6.7388e-14
[K].VVLHPNYSQVDIGLIK.[L]	4001.79	N4H5F2S1	Deamidated [N/Q]	11.48	722.7	3.29793e-12
[K].VVLHPNYSQVDIGLIK.[L]	4016.8	N4H6F1S1		9.45	603.2	3.54991e-10
[K].VVLHPNYSQVDIGLIK.[L]	4494.98	N5H5F2S2		6.25	461.8	5.63536e-07
[K].VVLHPNYSQVDIGLIK.[L]	4021.77	N4H5S2Na1		7.03	464.1	9.26623e-08
[K].VVLHPNYSQVDIGLIK.[L]	3750.74	N5H4F2		5.69	325.9	2.04662e-06
[K].VVLHPNYSQVDIGLIK.[L]	3782.73	N5H6		7.6	564.4	2.49536e-08
[K].VVLHPNYSQVDIGLIK.[L]	3854.75	N4H5F1S1		12.1	770.3	7.97791e-13
[K].VVLHPNYSQVDIGLIK.[L]	3911.77	N5H5S1		5.28	302	5.30278e-06
[K].VVLHPNYSQVDIGLIK.[L]	4032.79	N4H7S1		4.08	126	8.37164e-05
[K].VVLHPNYSQVDIGLIK.[L]	3912.79	N5H5F2		6.79	462.6	1.61694e-07
[K].VVLHPNYSQVDIGLIK.[L]	3999.78	N4H5S2		14.86	850.9	1.3754e-15
[E].KVVLHPNYSQVDIGLIK.[L]	4493.01	N5H6S2		7.22	409.4	5.98071e-08
[K].VVLHPNYSQVDIGLIK.[L]	4040.81	N5H4S2		6.68	382.8	2.09593e-07
[E].KVVLHPNYSQVD.[I]	4115.72	N5H6F3S1		4.74	345	1.83555e-05
[K].VVLHPNYSQVDIGLIK.[L]	4219.88	N5H6F1S1		3.66	181.8	0.000220597
[K].VVLHPNYSQVDIGLIK.[L]	4038.78	N4H6F1S1Na1		6.48	487.7	3.30357e-07
[K].VVLHPNYSQVDIGLIK.[L]	4220.9	N5H6F3		7.16	528.4	6.86514e-08
[K].VVLHPNYSQVDIGLIK.[L]	4348.92	N5H5F1S2		3.77	209	0.0001695
[E].KVVLHPNYSQVD.[I]	3749.57	N4H5F1S2		6.73	565.8	1.85445e-07
[E].KVVLHPNYSQVD.[I]	4259.74	N5H6S3		5.09	462.4	8.07185e-06
[E].KVVLHPNYSQVD.[I]	3678.57	N5H6F2		4.59	382.5	2.55186e-05
[K].VVLHPNYSQVDIGLIK.[L]	4364.92	N5H6S2		13.86	832.2	1.3754e-14
[E].KVVLHPNYSQVD.[I]	3312.41	N4H5S1		10.83	703.2	1.46374e-11
[K].VVLHPNYSQVDIGLIK.[L]	4391.96	N8H6		6.63	470.5	2.36739e-07
[E].KVVLHPNYSQVD.[I]	3021.32	N4H5		6.86	563	1.37112e-07
[K].VVLHPNYSQVDIGLIK.[L]	4438.95	N6H7S1		5.33	305.2	4.73015e-06
[E].KVVLHPNYSQVD.[I]	3603.51	N4H5S2		9.04	620.8	9.04379e-10
[E].KVVLHPNYSQVD.[I]	4261.78	N5H6F4S1		3.86	334.5	0.000138342
[E].KVVLHPNYSQVD.[I]	3968.64	N5H6S2		5.52	478.2	3.05012e-06
[E].KVVLHPNYSQVDIGLIK.[L]	3836.78	N4H5S1		10.62	697.6	2.40008e-11
[E].KVVLHPNYSQVD.[I]	4406.82	N5H6F3S2		4.66	357.6	2.16485e-05
[E].KVVLHPNYSQVDIGLIK.[L]	4127.88	N4H5S2		4.08	225.1	8.32957e-05
[K].VVLHPNYSQVDIGLIK.[L]	4057.83	N5H5F1S1		12.25	767.9	5.68753e-13
[K].VVLHPNYSQVDIGLIK.[L]	4073.82	N5H6S1		11.65	716.9	2.22608e-12
[K].VVLHPNYSQVDIGLIK.[L]	4145.84	N4H5F1S2		11.62	741.1	2.40008e-12
[K].VVLHPNYSQVDIGLIK.[L]	4146.86	N4H5F3S1		10.27	691.1	5.33771e-11
[E].KVVLHPNYSQVD.[I]	4771.95	N6H7F3S2		3.85	312.6	0.000141454
[E].KVVLHPNYSQVD.[I]	4553.87	N7H8F1S1		4.87	407.1	1.35737e-05
[K].VVLHPNYSQVDIGLIK.[L]	4366.96	N5H6F4		2.33	179	0.00468487
[K].VVLHPNYSQVDIGLIK.[L]	3418.58	N4H5	Deamidated [N/Q]	4.99	267.9	1.01995e-05
[K].VVLHPNYSQVDIGLIK.[L]	3563.65	N4H5F1		5.69	311.1	2.05633e-06
[K].VVLHPNYSQVD.[I]	4352.76	N6H7F3S1		4.21	323	6.12981e-05
[K].VVLHPNYSQVDIGLIK.[L]	4392.95	N8H6	Deamidated [N/Q]	3.95	217.1	0.000113186
[K].VVLHPNYSQVD.[I]	3330.38	N4H5F1S1		4.82	350.3	1.51721e-05
[K].VVLHPNYSQVD.[I]	4425.77	N7H8F1S1		4.42	376.8	3.80565e-05
[K].VVLHPNYSQVDIGLIK.[L]	4043.75	N4H5S2Na2		6.23	362.9	5.82766e-07
[K].VVLHPNYSQVD.[I]	3678.49	N5H5S2		4.9	452.2	1.2534e-05
[K].VVLHPNYSQVDIGLIKLK.[Q]	3950.85	N4H5S1	Deamidated [N/Q]	2.03	183.8	0.00929829
[K].VVLHPNYSQVD.[I]	3143.29	N3H6S1		4.04	277.2	9.06079e-05
[K].VVLHPNYSQVD.[I]	4643.85	N6H7F3S2		3.73	291	0.000185398
[K].VVLHPNYSQVD.[I]	3914.58	N6H7S1		4.33	363.4	4.65911e-05
[K].VVLHPNYSQVD.[I]	3915.6	N6H7F2		3.69	311.9	0.000204118
[K].VVLHPNYSQVD.[I]	4206.7	N6H7F2S1		3.91	361	0.000122316
[K].VVLHPNYSQVD.[I]	2731.17	N4H4		4.44	299.6	3.6344e-05
[K].VVLHPNYSQVDIGLIK.[L]	4161.84	N4H5F1S1SGc1		5.74	462.2	1.81575e-06
[K].VVLHPNYSQVD.[I]	4205.68	N6H7S2		4.35	385.6	4.47979e-05
[K].NLFLNHSE.[N]	3200.23	N4H5S2Na1		3.83	350.5	0.000146271
[K].MVSHHNLTTGATLINE.[Q]	3361.42	N4H5	Deamidated [N/Q]	2	207.7	0.00994381
[K].NLFLNHSE.[N]	2725.1	N4H4S1		6.08	559.6	8.25603e-07
[E].KVVLHPNYSQVD.[I]	2947.28	N3H4S1		6.86	542.5	1.37112e-07
[K].NLFLNHSENATAKD.[I]	3779.55	N4H5F2S1		4.1	289.9	7.8733e-05
[K].NLFLNHSENATAKD.[I]	3778.53	N4H5S2		4.89	326.5	1.28159e-05
[K].NLFLNHSE.[N]	4054.57	N6H7F1S2		3.97	332.7	0.000108241
[K].NLFLNHSE.[N]	3981.55	N5H6F3S2		3.74	308.5	0.000181922
[K].NLFLNHSE.[N]	3909.53	N6H7F2S1		4.01	373.6	9.86647e-05
[E].KVVLHPNYSQVD.[I]	3823.6	N5H6F1S1		2.09	154	0.00819219
[E].KVVLHPNYSQVD.[I]	3824.63	N5H6F3		3.76	241.7	0.000173318
[K].NLFLNHSE.[N]	3398.34	N5H6F1S1		7.32	570.9	4.82468e-08
[K].MVSHHNLTTGATLINE.[Q]	4689.91	N6H7F2S1	Oxidation [M]	4.03	247.7	9.42849e-05
[E].KVVLHPNYSQVD.[I]	4407.81	N7H8S1		6.95	534.2	1.12356e-07
[K].MVSHHNLTTGATLINE.[Q]	3490.47	N4H4S1	Deamidated [N/Q]	4.85	276.7	1.40311e-05
[K].NLFLNHSE.[N]	3252.28	N5H6S1		6.27	553.8	5.40762e-07
[K].NLFLNHSE.[N]	3179.27	N4H5F2S1		5.62	508.8	2.4067e-06
[E].KVVLHPNYSQVD.[I]	4916.99	N6H7F2S3		2.36	171.9	0.00434724
[K].NLFLNHSE.[N]	3090.23	N5H5S1		3.9	321.2	0.000126698
[K].NLFLNHSE.[N]	2961.19	N5H6		5.83	472.9	1.48432e-06
[E].KVVLHPNYSQVDIGLIK.[L]	4640.09	N5H6F3S1		5.46	280.5	3.48837e-06
[E].KVVLHPNYSQVDIGLIK.[L]	4274.96	N4H5F3S1		6.42	339.6	3.76806e-07
[K].MVSHHNLTTGATLINE.[Q]	4526.84	N6H6S2	Oxidation [M]	3.74	232.2	0.000183313
[K].MVSHHNLTTGATLINE.[Q]	4470.84	N5H6F3S1	Oxidation [M]	6.74	532.6	1.8288e-07
[K].MVSHHNLTTGATLINE.[Q]	3506.46	N4H4S1	Oxidation [M]; Deamidation [N/Q]	3.77	271	0.00017162
[K].MVSHHNLTTGATLINE.[Q]	3302.4	N3H4S1	Oxidation [M]	6.97	553.6	1.07959e-07
[K].MVSHHNLTTGATLINE.[Q]	2144.02	N2		6.35	383.8	4.48788e-07
[K].MVSHHNLTTGATLINE.[Q]	3959.65	N4H5F2S1	Oxidation [M]	2.19	152.2	0.00649253
[K].MVSHHNLTTGATLINE.[Q]	1956.93	N1	Oxidation [M]	4.32	344.1	4.75299e-05
[K].MVSHHNLTTGATLINE.[Q]	1940.94	N1		6.16	414.9	6.87282e-07
[K].NLFLNHSE.[N]	2742.11	N4H5F1		7.32	570.4	4.82468e-08
[K].MVSHHNLTTGATLINE.[Q]	4105.7	N4H5F3S1	Oxidation [M]	4.18	263.4	6.66358e-05
[K].MVSHHNLTTGATLINE.[Q]	4161.71	N5H5S2	Oxidation [M]	6.17	516	6.70693e-07
[K].MVSHHNLTTGATLINE.[Q]	4250.74	N4H5F2S2	Oxidation [M]	4.71	310.8	1.96669e-05
[K].VVLHPNYSQVD.[I]	3842.59	N5H6F4		3.6	287	0.000253833
[K].MVSHHNLTTGATLINE.[Q]	4746.93	N7H8S1		4.83	282	1.47372e-05
[K].MVSHHNLTTGATLINE.[Q]	4616.89	N5H6F4S1	Oxidation [M]	5.11	449	7.79502e-06
[K].MVSHHNLTTGATLINE.[Q]	4104.65	N2H12	Oxidation [M]	5	350.8	1.01095e-05
[K].VVLHPNYSQVD.[I]	4642.83	N6H7F1S3		3.45	358.4	0.000351404
[K].MVSHHNLTTGATLINE.[Q]	3287.39	N3H4S1	Deamidated [N/Q]	5.07	304.7	8.57236e-06
[K].VVLHPNYSQVD.[I]	4279.72	N7H8S1		4.47	333.5	3.35297e-05
[K].VVLHPNYSQVD.[I]	4277.7	N5H6F1S3		3.38	255.3	0.000419702
[K].VVLHPNYSQVD.[I]	3679.51	N5H5F2S1		3.5	309.3	0.000316583
[K].NLFLNHSE.[N]	4346.68	N6H7F3S2		3.36	369.9	0.000436971
[E].KVVLHPNYSQVD.[I]	3458.47	N4H5F1S1		4.91	404.7	1.23167e-05
[K].NLFLNHSE.[N]	3690.46	N5H6F3S1		3.54	321.9	0.000285807
[E].KVVLHPNYSQVDIGLIK.[L]	4185.92	N5H5F1S1		5.14	252.2	7.20197e-06
[K].MVSHHNLTTGATLINE.[Q]	3011.3	N3H4	Oxidation [M]	4.43	286.7	3.67498e-05
[K].MVSHHNLTTGATLINE.[Q]	4892	N5H6F4S2		4.34	207.8	4.62115e-05
[K].NLFLNHSE.[N]	2909.13	N4H5S1Na1		4.38	367.1	4.17933e-05
[E].KVVLHPNYSQVD.[I]	3313.4	N4H5S1	Deamidated [N/Q]	4.04	301.8	9.12365e-05
[E].KVVLHPNYSQVD.[I]	4624.87	N6H7S3		3.91	317.8	0.000122833
[K].NLFLNHSE.[N]	3399.36	N5H6F3		3.79	360.2	0.000163334
[K].NLFLNHSE.[N]	3325.32	N4H5F3S1		3.7	340	0.00019808
[K].MVSHHNLTTGATLINE.[Q]	4835.97	N6H7F3S1	Oxidation [M]	4.26	250.3	5.46214e-05
[K].VVLHPNYSQVD.[I]	4044.65	N6H6F2S1		3.78	335.5	0.000165392
[K].VVLHPNYSQVDIGLIK.[L]	3053.44	N3H4	Deamidated [N/Q]	3.84	242.8	0.000144203
[K].VVLHPNYSQVD.[I]	4133.68	N5H6F4S1		3.54	298.7	0.000290366
[K].VVLHPNYSQVDIGLIK.[L]	3344.54	N3H4S1	Deamidated [N/Q]	3.98	296.5	0.000104151
[K].VVLHPNYSQVD.[I]	4788.89	N6H7F2S3		2.81	206.3	0.00154037
[K].MVSHHNLTTGATLINE.[Q]	4381.8	N6H6F1S1	Oxidation [M]	2.72	118.9	0.0019259
[K].NLFLNHSENATAKD.[I]	3925.61	N4H5F3S1		2.13	139.8	0.00746915
[K].NLFLNHSE.[N]	4037.55	N6H6S3		2.2	231.6	0.00627954
[K].MVSHHNLTTGATLINE.[Q]	3692.56	N5H4S1		2.23	112.9	0.0058513
[K].MVSHHNLTTGATLINE.[Q]	3814.61	N4H6F2		3.33	226.5	0.000464852
[K].VVLHPNYSQVDIGLIK.[L]	4011.82	N7H4F1	Deamidated [N/Q]	3.25	180.8	0.000557742
[K].MVSHHNLTTGATLINE.[Q]	4324.78	N5H6F2S1	Oxidation [M]	2.02	132.2	0.00961742
[K].VVLHPNYSQVD.[I]	3080.31	N5H4F1		2.78	228.9	0.00165092
[K].VVLHPNYSQVD.[I]	3637.47	N4H5F1S1SGc1		2.01	225.2	0.00987974
[K].VVLHPNYSQVD.[I]	3622.46	N4H5F1S2	Deamidated [N/Q]	2.01	185.4	0.00987974
[E].KVVLHPNYSQVD.[I]	2981.28	N3H6	Deamidated [N/Q]	2.94	238.8	0.00114502
[K].NLFLNHSE.[N]	3253.3	N5H6F2		2.93	345.8	0.0011669
[K].VVLHPNYSQVD.[I]	3206.3	N4H5S1Na1		2.83	307.2	0.00148001
[K].VVLHPNYSQVD.[I]	3623.49	N6H7		2	167.1	0.0099786
[K].MVSHHNLTTGATLINE.[Q]	4672.9	N6H6F1S2	Oxidation [M]	2.73	222	0.00186231
[K].NLFLNHSE.[N]	2945.19	N5H5F1		3.52	286	0.000302651
[K].MVSHHNLTTGATLINE.[Q]	4817.93	N6H6S3	Oxidation [M]	2.34	182.2	0.0046092
[K].MVSHHNLTTGATLINE.[Q]	4744.92	N5H6F1S3		8.01	542.3	9.69733e-09
[K].MVSHHNLTTGATLINE.[Q]	4617.89	N7H8F1	Oxidation [M]	4.13	291	7.34524e-05
[K].MVSHHNLTTGATLINE.[Q]	4600.9	N5H6F4S1		5.6	328.1	2.50799e-06
[K].NLFLNHSE.[N]	3908.51	N6H7S2		3.22	290.3	0.000608658
[K].NLFLNHSE.[N]	3836.51	N5H6F4S1		5.97	518.5	1.08277e-06
[K].NLFLNHSE.[N]	3763.47	N6H7F1S1		3.41	288.9	0.000392507
[K].NLFLNHSE.[N]	3617.42	N6H7S1		4.14	352	7.28409e-05
[K].VVLHPNYSQVDIGLIK.[L]	4202.86	N5H5S2		5.73	313.3	1.86189e-06
[K].VVLHPNYSQVDIGLIK.[L]	4131.86	N6H6F1		3.62	188.9	0.000238975
[K].VVLHPNYSQVDIGLIK.[L]	4090.84	N5H7F1		2.99	172.6	0.00103156
[K].VVLHPNYSQVDIGLIK.[L]	4252.89	N5H8F1		5.43	286.1	3.73671e-06
[K].VVLHPNYSQVDIGLIK.[L]	3870.74	N4H6S1		7.42	434.7	3.77127e-08
[K].VVLHPNYSQVDIGLIK.[L]	3864.78	N7H4		2.35	152.2	0.0044762
[K].VVLHPNYSQVDIGLIK.[L]	3855.73	N4H5F1S1	Deamidated [N/Q]	4.85	257	1.4274e-05
[K].VVLHPNYSQVDIGLIK.[L]	3766.73	N5H5F1		5.02	271.8	9.45103e-06
[K].VVLHPNYSQVDIGLIK.[L]	3726.69	N4H6F1	Deamidated [N/Q]	5.31	254.2	4.94211e-06
[K].VVLHPNYSQVDIGLIK.[L]	3546.64	N4H4S1		13.5	777.2	3.19228e-14
[K].VVLHPNYSQVDIGLIKLK.[Q]	4240.96	N4H5S2		9.59	656.3	2.54846e-10
[K].VVLHPNYSQVDIGLIK.[L]	4950.14	N7H8F1S1		5.77	455	1.70012e-06
[K].VVLHPNYSQVDIGLIK.[L]	4861.1	N6H6F2S2	Deamidated [N/Q]	5.35	320.7	4.48541e-06
[K].VVLHPNYSQVDIGLIK.[L]	4731.07	N6H7F2S1		6.09	485.1	8.11402e-07
[K].VVLHPNYSQVDIGLIK.[L]	4365.94	N5H6F2S1		13.51	779.6	3.0903e-14
[K].VVLHPNYSQVDIGLIK.[L]	4658.02	N5H6F2S2	Deamidated [N/Q]	2.69	121.5	0.00205994
[K].VVLHPNYSQVDIGLIK.[L]	4585.01	N6H7F1S1		7.51	376.2	3.12265e-08
[K].VVLHPNYSQVDIGLIK.[L]	4568	N6H6S2		5.86	322.9	1.38529e-06
[K].VVLHPNYSQVDIGLIK.[L]	4510.97	N5H6F1S2		9.85	609.5	1.40349e-10
[K].VVLHPNYSQVDIGLIK.[L]	4439.97	N6H7F2		7.08	402	8.40361e-08
[K].VVLHPNYSQVDIGLIK.[L]	4422.96	N6H6F1S1		4.82	297.3	1.5214e-05
[K].VVLHPNYSQVDIGLIK.[L]	4659.05	N7H8F1		5.55	330.3	2.83103e-06
[K].VVLHPNYSQVD.[I]	3491.41	N4H5S1SGc1		2.68	235.8	0.00210722
[K].VVLHPNYSQVD.[I]	3404.41	N5H6F1		4.48	280.7	3.33586e-05
[K].VVLHPNYSQVD.[I]	3185.3	N4H5S1	Deamidated [N/Q]	9.31	603.7	4.89539e-10
[K].VVLHPNYSQVD.[I]	4353.75	N8H9		4.48	279.7	3.33586e-05
[K].VVLHPNYSQVD.[I]	4351.74	N6H7F1S2		4.36	410.3	4.34392e-05
[K].VVLHPNYSQVD.[I]	4043.63	N6H6S2		2.98	238.7	0.00103635
[K].VVLHPNYSQVD.[I]	3987.63	N5H6F3S1		3.71	279.4	0.000195741
[K].VVLHPNYSQVD.[I]	3898.59	N6H6F1S1		2.96	235.4	0.00110177
[K].VVLHPNYSQVD.[I]	3841.57	N5H6F2S1		4.41	315.4	3.93068e-05
[E].KVVLHPNYSQVDIGLIK.[L]	4201.92	N5H6S1		7.69	397.5	2.03532e-08
[E].KVVLHPNYSQVDIGLIK.[L]	4172.83	N4H5S2Na2	Deamidated [N/Q]	3.48	156.6	0.000332544
[E].KVVLHPNYSQVDIGLIK.[L]	4128.9	N4H5F2S1		11.44	661.1	3.63589e-12
[E].KVVLHPNYSQVDIGLIK.[L]	3982.84	N4H5F1S1		5.72	287.3	1.90714e-06
[E].KVVLHPNYSQVDIGLIK.[L]	3837.77	N4H5S1	Deamidated [N/Q]	3.09	201.2	0.000811115
[E].KVVLHPNYSQVD.[I]	4480.85	N6H7F3S1		3.68	270.6	0.000210624
[E].KVVLHPNYSQVD.[I]	4262.77	N7H8F1		2.94	207.3	0.00115078
[E].KVVLHPNYSQVD.[I]	4260.76	N5H6F2S2		3.96	370.4	0.00010859
[E].KVVLHPNYSQVD.[I]	3677.55	N5H6S1		5.64	512.9	2.29546e-06
[E].KVVLHPNYSQVD.[I]	4333.77	N6H7S2		4.1	364.7	7.8843e-05
[K].MVSHHNLTTGATLINE.[Q]	2849.25	N3H3	Oxidation [M]	2.51	172.4	0.00311746
[K].MVSHHNLTTGATLINE.[Q]	3959.65	N4H5F2S1	Oxidation [M]	3.95	294.2	0.000112698
[K].MVSHHNLTTGATLINE.[Q]	3969.68	N7H4F1	Oxidation [M]	2.03	143.4	0.00936018
[K].MVSHHNLTTGATLINE.[Q]	3986.6	N4H5S2Na2		2	159.8	0.00996576
[K].MVSHHNLTTGATLINE.[Q]	3991.64	N4H7S1	Oxidation [M]	2.77	119	0.00169814
[K].MVSHHNLTTGATLINE.[Q]	4002.59	N4H5S2Na2	Oxidation [M]	2.8	168.3	0.00159026
[K].MVSHHNLTTGATLINE.[Q]	3689.51	N4H5S1Na1	Oxidation [M]	2.51	118.1	0.00311746
[K].MVSHHNLTTGATLINE.[Q]	4307.76	N5H6S2		8.13	517.6	7.34838e-09
[K].MVSHHNLTTGATLINE.[Q]	3829.58	N4H6S1	Oxidation [M]	3.51	277.8	0.000312351
[K].MVSHHNLTTGATLINE.[Q]	3830.6	N4H6F2	Oxidation [M]	2.77	202.3	0.00169438
[K].MVSHHNLTTGATLINE.[Q]	3871.63	N5H5F2	Oxidation [M]	4.42	305.3	3.82633e-05
[K].MVSHHNLTTGATLINE.[Q]	3303.38	N3H4S1	Oxidation [M]; Deamidation [N/Q]	5.32	333.9	4.76082e-06
[K].MVSHHNLTTGATLINE.[Q]	3943.62	N4H5S2	Deamidated [N/Q]	4.64	240.9	2.31119e-05
[K].MVSHHNLTTGATLINE.[Q]	4163.71	N5H6F1S1	Deamidated [N/Q]	3.05	106.1	0.00089406
[E].KVVLHPNYSQVDIGLIK.[L]	4642.07	N7H8	Deamidated [N/Q]	3	137.3	0.00100694
[E].KVVLHPNYSQVDIGLIK.[L]	4639.07	N5H6F1S2		2.58	102.8	0.00263152
[E].KVVLHPNYSQVDIGLIK.[L]	4520.06	N8H6		3.01	198.2	0.000981033
[K].MVSHHNLTTGATLINE.[Q]	4163.75	N5H6F3		3.33	216.3	0.000466745
[K].MVSHHNLTTGATLINE.[Q]	4455.84	N7H8		5.85	327.7	1.39855e-06
[K].MVSHHNLTTGATLINE.[Q]	4350.81	N8H6	Oxidation [M]	5.45	378.9	3.51703e-06
[K].MVSHHNLTTGATLINE.[Q]	4089.71	N4H5F3S1		5.22	260.8	5.98631e-06
[K].NLFLNHSE.[N]	1379.63	N2		3.07	276.3	0.00084624
[K].MVSHHNLTTGATLINE.[Q]	4291.77	N5H5F1S2		2.07	128.4	0.00854622
[K].MVSHHNLTTGATLINE.[Q]	4033.68	N5H6F2	Oxidation [M]	2.36	172.9	0.00437375
[E].KVVLHPNYSQVDIGLIK.[L]	4784.11	N5H6S3		3.08	112.1	0.000834471
[K].VVLHPNYSQVD.[I]	3550.44	N5H6S1	Deamidated [N/Q]	2.88	212.3	0.00132279
[K].VVLHPNYSQVD.[I]	3752.53	N6H6S1		2.02	151	0.00962662
[K].VVLHPNYSQVD.[I]	3824.55	N5H5F1S2		2.21	154	0.00619605
[K].MVSHHNLTTGATLINE.[Q]	4689.91	N6H7F2S1	Oxidation [M]	2.12	198.7	0.00753166
[K].MVSHHNLTTGATLINE.[Q]	3012.29	N3H4	Oxidation [M]; Deamidation [N/Q]	2.1	218.2	0.00802391
[K].VVLHPNYSQVD.[I]	2820.17	N3H4S1	Deamidated [N/Q]	3.8	307.5	0.000159118
[K].VVLHPNYSQVD.[I]	3623.48	N4H5F3S1	Deamidated [N/Q]	2.01	120.4	0.00969359
[K].MVSHHNLTTGATLINE.[Q]	4907.99	N5H6F4S2	Oxidation [M]	2.33	140.8	0.00462877
[K].MVSHHNLTTGATLINE.[Q]	4672.9	N6H6F1S2	Oxidation [M]	2.25	176.5	0.00562871
[K].VVLHPNYSQVDIGLIK.[L]	3011.43	N2H5		2.36	200.3	0.00437044
[K].VVLHPNYSQVD.[I]	4060.64	N6H7F1S1		2.23	170.4	0.0058998
[E].KVVLHPNYSQVD.[I]	4625.89	N6H7F2S2		2.06	223.9	0.00861137
[K].VVLHPNYSQVD.[I]	3476.4	N4H5S2	Deamidated [N/Q]	2.01	251.8	0.00971064
[K].NLFLNHSE.[N]	3544.4	N5H6F2S1		2.91	268.9	0.0012403
[K].NLFLNHSE.[N]	4126.59	N5H6F2S3		6.68	557.9	2.07008e-07
[K].NLFLNHSE.[N]	3049.2	N4H6S1		5.07	458.3	8.54221e-06
[K].NLFLNHSE.[N]	1176.55	N1		5.99	506.6	1.03262e-06
[K].MVSHHNLTTGATLINEQWLLTTAK.[N]	4901.18	N4H5F2S1	Oxidation [M]	5.38	341.6	4.16629e-06
[K].MVSHHNLTTGATLINE.[Q]	4016.67	N5H6S1		5.99	282.7	1.02932e-06
[K].VVLHPNYSQVDIGLIK.[L]	3872.75	N4H6F2	Deamidated [N/Q]	6.1	272.1	8.02171e-07
[K].VVLHPNYSQVDIGLIK.[L]	3506.59	N3H5S1	Deamidated [N/Q]	3.46	193.1	0.000349177
[K].VVLHPNYSQVDIGLIKLK.[Q]	4388.04	N4H5F3S1		5	337.7	9.94438e-06
[K].VVLHPNYSQVDIGLIK.[L]	4167.82	N4H5F1S2Na1		6	445.1	1.01022e-06
[K].VVLHPNYSQVDIGLIK.[L]	4147.85	N4H5F3S1	Deamidated [N/Q]	5.45	262.7	3.57189e-06
[K].VVLHPNYSQVD.[I]	3477.42	N4H5F2S1	Deamidated [N/Q]	6.35	538.8	4.46575e-07
[E].KVVLHPNYSQVD.[I]	3150.36	N4H4S1		7.44	535.7	3.64399e-08
[E].KVVLHPNYSQVD.[I]	4915.97	N6H7S4		4.62	316.1	2.38215e-05
[E].KVVLHPNYSQVDIGLIK.[L]	4494.03	N5H6F2S1		8.22	472.3	6.03324e-09
[E].KVVLHPNYSQVD.[I]	4552.87	N5H6F4S2		7.06	542.1	8.76916e-08
[K].GSFPWQAKMVSHHNLTTGATLINE.[Q]	4845.1	N4H5F2S1		3.03	134.8	0.000925846
[K].VVLHPNYSQVDIGLIK.[L]	3547.62	N4H4S1	Deamidated [N/Q]	3.46	194.1	0.000349177
[K].MVSHHNLTTGATLINE.[Q]	4325.8	N5H6F4	Oxidation [M]	2.61	224	0.002477
[K].VVLHPNYSQVD.[I]	3643.45	N4H5F1S2Na1		3.78	317.5	0.000165346
[K].VVLHPNYSQVD.[I]	3225.35	N5H4S1		4.82	277.6	1.52438e-05
[K].VVLHPNYSQVD.[I]	3388.42	N5H5F2		4.28	249.8	5.2273e-05
[K].MVSHHNLTTGATLINE.[Q]	3725.57	N5H5F1	Oxidation [M]	3.21	200.3	0.000613777
[K].NLFLNHSE.[N]	3091.25	N5H5F2		3.88	322.3	0.000131929
[E].KVVLHPNYSQVDIGLIK.[L]	4171.84	N4H5S2Na2		2.35	140.2	0.00443479
[K].VVLHPNYSQVDIGLIK.[L]	4802.07	N5H6F1S3		3.32	218.8	0.000477763
[E].KVVLHPNYSQVD.[I]	3604.53	N4H5F2S1		4.64	434	2.27829e-05
[K].NLFLNHSENATAKD.[I]	3924.59	N4H5F1S2		2.95	203.2	0.00112002
[K].NLFLNHSENATAK.[D]	4467.81	N7H8S1		3.56	333.6	0.000274406
[K].NLFLNHSENATAK.[D]	4466.81	N5H6F3S2		5.19	520	6.48507e-06
[K].NLFLNHSE.[N]	4491.72	N6H7F2S3		3.44	253.8	0.000364848
[E].KVVLHPNYSQVD.[I]	3750.59	N4H5F3S1		4.57	391	2.70999e-05
[K].NLFLNHSE.[N]	4490.7	N6H7S4		2.62	236.7	0.00242436
[K].NLFLNHSE.[N]	4200.63	N6H7F2S2		3.32	233.1	0.000474927
[K].NLFLNHSE.[N]	4199.61	N6H7S3		3.35	291.4	0.000446348
[E].KVVLHPNYSQVD.[I]	3625.49	N4H5S2Na1		5.04	331.3	9.05129e-06
[E].KVVLHPNYSQVD.[I]	3647.47	N4H5S2Na2		4.3	229.2	5.06981e-05
[K].NLFLNHSE.[N]	3222.21	N4H5S2Na2		4.84	425.9	1.45192e-05
[K].VVLHPNYSQVDIGLIK.[L]	4162.82	N4H5F1S1SGc1	Deamidated [N/Q]	2.94	123.6	0.0011594
[E].KVVLHPNYSQVDIGLIK.[L]	3708.72	N4H6	Deamidated [N/Q]	2.81	112.4	0.00155582
[E].KVVLHPNYSQVD.[I]	4770.93	N6H7F1S3		4.87	402.6	1.35008e-05
[E].NATAKD.[I]	2824.08	N4H5S2		3.59	292	0.000256159
[E].QWLLTTAKNLFLNHSE.[N]	4120.8	N4H5F2S1		6.33	311.2	4.65126e-07
[E].QWLLTTAKNLFLNHSE.[N]	4922.07	N5H6F1S3		3.65	173.8	0.000222904
[K].VVLHPNYSQVD.[I]	3769.55	N6H7F1		2.05	117	0.00901372
[K].VVLHPNYSQVD.[I]	3550.47	N5H6F2		2.56	174.9	0.00274688
[E].KVVLHPNYSQVD.[I]	4334.79	N6H7F2S1		2.54	132.3	0.00290968
[E].KVVLHPNYSQVD.[I]	4114.7	N5H6F1S2		2.8	214.3	0.00160179
[E].KVVLHPNYSQVD.[I]	4479.83	N6H7F1S2		4.02	288.5	9.55889e-05
[E].KVVLHPNYSQVD.[I]	3605.51	N4H5F2S1	Deamidated [N/Q]	2.82	148.3	0.00152762
[K].MVSHHNLTTGATLINE.[Q]	3975.64	N4H6F1S1	Oxidation [M]	3.07	166.1	0.000848599
[E].KVVLHPNYSQVD.[I]	3474.47	N4H6S1		2.87	143	0.00134275
[K].VVLHPNYSQVD.[I]	2852.2	N3H6		3.21	230.4	0.000618664
[K].VVLHPNYSQVD.[I]	1474.71	N1	Deamidated [N/Q]	3.21	307.9	0.000612444
[K].NLFLNHSENATAK.[D]	4465.79	N5H6F1S3		2.05	244.7	0.00886927
[K].MVSHHNLTTGATLINE.[Q]	3668.51	N4H5S1	Oxidation [M]; Deamidation [N/Q]	2.56	185.5	0.00273359
[K].VVLHPNYSQVDIGLIKLK.[Q]	4299	N5H5F1S1		2.18	216.1	0.00662162
[E].KVVLHPNYSQVD.[I]	3271.39	N3H6S1		2.08	165.7	0.00834111

## Sheet: DIA (matched to DDA library)
Peptide Sequence	Glycan	Modifification	m/z	Charge state	Library score
MVSHHNLTTGATLINE	N4H5S1		1217.85	3	1.90733e-13
MVSHHNLTTGATLINE	N5H6F1S1		1041.44	4	9.16119e-09
MVSHHNLTTGATLINE	N1		647.651	3	4.57246e-06
MVSHHNLTTGATLINE	N5H6F3S1		1114.47	4	1.90225e-10
MVSHHNLTTGATLINE	N8H6		1084.46	4	9.32043e-06
MVSHHNLTTGATLINE	N4H5cF1S2		1363.57	3	1.90733e-12
MVSHHNLTTGATLINE	N4H5F1S1		950.154	4	9.16119e-09
MVSHHNLTTGATLINE	N4H5S2		1314.88	3	1.90733e-12
MVSHHNLTTGATLINE	N2		715.344	3	1.06371e-06
MVSHHNLTTGATLINE	N5H6F3S2		1582.65	3	8.48888e-10
MVSHHNLTTGATLINE	N3H4S1		1096.14	3	1.90733e-11
MVSHHNLTTGATLINE	N5H6F1S2		1485.28	3	3.37928e-10
MVSHHNLTTGATLINE	N5H6S3		1150.47	4	6.74565e-11
MVSHHNLTTGATLINE	N5H6F1S3		1582.31	3	4.25234e-09
MVSHHNLTTGATLINE	N4H5		1120.82	3	1.90733e-12
MVSHHNLTTGATLINE	N4H5cF1S1		950.154	4	9.16119e-09
MVSHHNLTTGATLINE	N5H6cF1S2		1485.28	3	3.37928e-10
MVSHHNLTTGATLINE	N4H5F1S2Na2		1033.92	4	0.0163327
MVSHHNLTTGATLINE	N4H5S2Na1		991.909	4	7.33725e-07
MVSHHNLTTGATLINE	N4H5S1	Oxidation [M]	1223.18	3	1.90733e-10
MVSHHNLTTGATLINE	N4H5F1	Oxidation [M]	1174.84	3	9.55589e-08
MVSHHNLTTGATLINE	N5H6F1S1	Oxidation [M]	1045.44	4	1.13521e-07
MVSHHNLTTGATLINE	N7H8S1	Oxidation [M]	1191.49	4	2.01129e-08
MVSHHNLTTGATLINE	N1	Oxidation [M]	978.97	2	0.001714
MVSHHNLTTGATLINE	N5H6F2S1	Oxidation [M]	1442.26	3	2.29489e-05
MVSHHNLTTGATLINE	N5H6F3S1	Oxidation [M]	1490.95	3	1.05859e-08
MVSHHNLTTGATLINE	N8H6	Oxidation [M]	1088.46	4	5.8407e-06
MVSHHNLTTGATLINE	N5H6S1	Oxidation [M]	1344.89	3	2.34549e-07
MVSHHNLTTGATLINE	N4H5F1S1	Oxidation [M]	1271.87	3	2.53543e-08
MVSHHNLTTGATLINE	N5H6S2	Oxidation [M]	1441.92	3	1.21105e-07
MVSHHNLTTGATLINE	N4H5F3S1	Oxidation [M]	1369.24	3	1.05842e-08
MVSHHNLTTGATLINE	N4H5S2	Oxidation [M]	1979.82	2	2.94322e-05
MVSHHNLTTGATLINE	N2	Oxidation [M]	720.676	3	8.55961e-08
MVSHHNLTTGATLINE	N5H6F3S2	Oxidation [M]	1191.24	4	3.9683e-08
MVSHHNLTTGATLINE	N5H6F1S2	Oxidation [M]	1118.21	4	3.14837e-08
MVSHHNLTTGATLINE	N5H6S3	Oxidation [M]	1154.47	4	1.37011e-08
MVSHHNLTTGATLINE	N5H6F1S3	Oxidation [M]	1587.64	3	1.05859e-08
MVSHHNLTTGATLINE	N4H5	Oxidation [M]	1126.15	3	3.83519e-09
MVSHHNLTTGATLINE	N5H6F2S2	Oxidation [M]	1539.3	3	4.43319e-08
MVSHHNLTTGATLINE	N5H5S2	Oxidation [M]	1041.18	4	6.05545e-08
MVSHHNLTTGATLINE	N4H5cF1	Oxidation [M]	1174.84	3	9.55589e-08
MVSHHNLTTGATLINE	N4H5cF1S1	Oxidation [M]	1271.87	3	2.53543e-08
MVSHHNLTTGATLINE	N5H6cF1S2	Oxidation [M]	1118.21	4	3.14837e-08
MVSHHNLTTGATLINE	N4H5S2	Deamidation [N/Q]	986.659	4	9.16119e-10
MVSHHNLTTGATLINE	N3H4S1	Deamidation [N/Q]	1096.47	3	0.000155089
MVSHHNLTTGATLINE	N4H5	Deamidation [N/Q]	1121.15	3	0.000277909
MVSHHNLTTGATLINE	N4H5S1Na1	Oxidation [M]; Deamidation [N/Q]	923.38	4	0.0110033
MVSHHNLTTGATLINE	N7H3	Oxidation [M]; Deamidation [N/Q]	916.393	4	0.00756112
MVSHHNLTTGATLINEQWLLTTAK	N4H5F2S1	Oxidation [M]	1226.05	4	0.00067456
NLFLNHSENATAK	N5H6F3S2		1117.46	4	7.12651e-05
KVVLHPNYSQVD	N4H5S1		1104.81	3	3.13738e-11
KVVLHPNYSQVD	N4H5cF1S2		1250.53	3	3.13738e-08
KVVLHPNYSQVD	N3H5F1S2		887.378	4	0.0115815
KVVLHPNYSQVD	N6H9F1S2		1201.74	4	7.49431e-09
KVVLHPNYSQVD	N5H6S2		1323.55	3	1.36329e-08
KVVLHPNYSQVD	N4H5S2		1201.84	3	1.36329e-09
KVVLHPNYSQVD	N3H4S1		983.099	3	1.36329e-10
KVVLHPNYSQVD	N5H6S3		1420.58	3	1.36329e-08
KVVLHPNYSQVD	N4H5S2Na1		1209.17	3	3.26738e-08
KVVLHPNYSQVDIGLIK	N4H5S1		959.951	4	5.85019e-10
KVVLHPNYSQVDIGLIK	N5H6F3S1		1160.78	4	2.26417e-07
KVVLHPNYSQVDIGLIK	N4H5cF1S2		1069.24	4	2.86663e-06
KVVLHPNYSQVDIGLIK	N4H6S1		1000.46	4	0.0140428
KVVLHPNYSQVDIGLIK	N5H4F1S2		1079.5	4	0.0309468
KVVLHPNYSQVDIGLIK	N4H5F3S1		1069.49	4	8.54984e-08
KVVLHPNYSQVDIGLIK	N5H6S3		1196.78	4	0.000327327
KVVLHPNYSQVDIGLIK	N4H5F2S1		1376.97	3	6.92265e-07
KVVLHPNYSQVDIGLIK	N4H5F1S2Na1		1432.64	3	7.98205e-05
KVVLHPNYSQVDIGLIK	N5H5F1S1		1047.24	4	5.95707e-06
VVLHPNYSQVD	N4H5S1		1062.11	3	1.64458e-10
VVLHPNYSQVD	N1		737.365	2	2.46054e-09
VVLHPNYSQVD	N5H6F3S1		1329.88	3	5.49592e-10
VVLHPNYSQVD	N4H5cF1S2		1207.83	3	2.92304e-12
VVLHPNYSQVD	N5H6		1086.79	3	7.81273e-07
VVLHPNYSQVD	N5H6S1		1183.82	3	1.64458e-08
VVLHPNYSQVD	N5H6S2		1280.85	3	2.92304e-09
VVLHPNYSQVD	N4H5S2		1738.21	2	1.22369e-11
VVLHPNYSQVD	N6H5F1S2		1007.66	4	7.38034e-08
VVLHPNYSQVD	N5H6F3S2		1070.44	4	9.50012e-09
VVLHPNYSQVD	N3H4S1		1410.1	2	1.22369e-10
VVLHPNYSQVD	N5H6F1S2		1329.54	3	3.88554e-07
VVLHPNYSQVD	N5H6S3		1377.89	3	5.87753e-08
VVLHPNYSQVD	N4H5		965.08	3	2.07532e-10
VVLHPNYSQVD	N5H6F2S2		1033.92	4	4.03135e-08
VVLHPNYSQVD	N5H6cF1S2		1329.54	3	3.88554e-07
VVLHPNYSQVDIGLIK	N4H5S1		1236.9	3	3.08494e-15
VVLHPNYSQVDIGLIK	N5H6F1S1		1055.73	4	4.64013e-12
VVLHPNYSQVDIGLIK	N7H8S1		1602.03	3	1.50139e-12
VVLHPNYSQVDIGLIK	N1		666.702	3	9.75385e-10
VVLHPNYSQVDIGLIK	N5H6F2S1		1455.98	3	1.50139e-13
VVLHPNYSQVDIGLIK	N5H6F3S1		1504.67	3	1.50139e-12
VVLHPNYSQVDIGLIK	N8H6		1098.75	4	1.60524e-08
VVLHPNYSQVDIGLIK	N4H5cF1S2		1382.62	3	3.08494e-14
VVLHPNYSQVDIGLIK	N5H6		946.437	4	3.35685e-10
VVLHPNYSQVDIGLIK	N5H6S1		1358.61	3	8.61741e-12
VVLHPNYSQVDIGLIK	N4H5F1S1		1285.59	3	5.34935e-13
VVLHPNYSQVDIGLIK	N6H7F2S1		1183.52	4	4.49463e-06
VVLHPNYSQVDIGLIK	N4H5S1Na1		1244.23	3	9.75385e-14
VVLHPNYSQVDIGLIK	N4H6S1		968.441	4	2.4759e-08
VVLHPNYSQVDIGLIK	N6H7F1S3		1292.56	4	4.64013e-10
VVLHPNYSQVDIGLIK	N5H6S2		1455.64	3	9.75385e-15
VVLHPNYSQVDIGLIK	N3H4		1018.16	3	1.96127e-11
VVLHPNYSQVDIGLIK	N4H5F3S1		1382.96	3	1.50139e-09
VVLHPNYSQVDIGLIK	N4H5S2		1333.93	3	9.75385e-16
VVLHPNYSQVDIGLIK	N2		734.395	3	4.10148e-11
VVLHPNYSQVDIGLIK	N5H6F3S2		1201.53	4	9.72785e-12
VVLHPNYSQVDIGLIK	N3H4S1		1115.19	3	8.61741e-16
VVLHPNYSQVDIGLIK	N5H6F1S2		1504.33	3	9.75385e-13
VVLHPNYSQVDIGLIK	N5H6S3		1552.68	3	4.10148e-13
VVLHPNYSQVDIGLIK	N6H7S1		1110.49	4	1.4325e-07
VVLHPNYSQVDIGLIK	N5H6F1S3		1601.36	3	5.66942e-12
VVLHPNYSQVDIGLIK	N4H5		1139.87	3	9.75385e-17
VVLHPNYSQVDIGLIK	N5H6F2S2		1553.02	3	4.07241e-10
VVLHPNYSQVDIGLIK	N5H5F1		1256.25	3	5.08688e-08
VVLHPNYSQVDIGLIK	N5H5S2		1051.47	4	3.35685e-10
VVLHPNYSQVDIGLIK	N4H5cF1S1		1285.59	3	5.34935e-13
VVLHPNYSQVDIGLIK	N5H6cF1S2		1504.33	3	9.75385e-13
VVLHPNYSQVDIGLIK	N6H7F3S1		1220.04	4	1.29313e-08
VVLHPNYSQVDIGLIK	N4H5F1S1Sc1		1041.21	4	1.84511e-06
VVLHPNYSQVDIGLIK	N4H5S2Na1		1341.26	3	4.10148e-15
VVLHPNYSQVDIGLIK	N5H5F1S1		1353.28	3	3.82733e-13
VVLHPNYSQVDIGLIK	N4H5S1	Deamidation [N/Q]	1237.23	3	1.96127e-10
VVLHPNYSQVDIGLIK	N8H6	Deamidation [N/Q]	1098.99	4	0.000150306
VVLHPNYSQVDIGLIK	N4H5S1Na1	Deamidation [N/Q]	933.669	4	1.92473e-05
VVLHPNYSQVDIGLIK	N4H5S2	Deamidation [N/Q]	1334.26	3	4.10148e-13
VVLHPNYSQVDIGLIK	N4H5F2S1	Deamidation [N/Q]	1334.6	3	2.29855e-12
VVLHPNYSQVDIGLIKLK	N4H5S1		988.222	4	2.19584e-05
VVLHPNYSQVDIGLIKLK	N4H5S2		1061	4	5.25928e-09
MVSHHNLTTGATLINE	N4H4S1	Oxidation [M]	1169.16	3	1.90733e-09
MVSHHNLTTGATLINE	N5H5F2S2	Oxidation [M]	1114.21	4	1.48885e-06
MVSHHNLTTGATLINE	N6H5F1	Oxidation [M]; Deamidation [N/Q]	1310.55	3	0.02903
KVVLHPNYSQVDIGLIK	N5H6F2S1		1124.26	4	4.69527e-07
KVVLHPNYSQVDIGLIK	N5H6S2		1124.01	4	2.65297e-07
VVLHPNYSQVDIGLIK	N4H4S1		887.414	4	7.0529e-10
VVLHPNYSQVDIGLIK	N6H7S2		1183.27	4	4.12799e-10
VVLHPNYSQVDIGLIK	N3H4S1	Deamidation [N/Q]	836.89	4	0.000193819
VVLHPNYSQVDIGLIK	N6H7F3S4	Deamidation [N/Q]	1438.6	4	2.02442e-05
MVSHHNLTTGATLINE	N4H4F1S1		1212.52	3	0.0033588
VVLHPNYSQVD	N4H4S1		1008.09	3	1.64458e-09
VVLHPNYSQVD	N2		838.904	2	2.53568e-09
VVLHPNYSQVDIGLIK	N6H7S3		1256.04	4	9.42454e-09

## Sheet: DIA (Matched to DIA library)
Peptide Sequence	Glycan	Modification	m/z	Charge state	Library Score
MVSHHNLTTGATLINE	N4H5S1		1217.85	3	4.15101e-16
MVSHHNLTTGATLINE	N4H7F1		1277.54	3	7.29557e-08
MVSHHNLTTGATLINE	N8H8		1165.48	4	1.23448e-10
MVSHHNLTTGATLINE	N4H5F1		1169.5	3	6.16056e-05
MVSHHNLTTGATLINE	N5H6F2S1		1436.93	3	3.44753e-14
MVSHHNLTTGATLINE	N5H6F3S1		1485.62	3	3.44753e-14
MVSHHNLTTGATLINE	N8H6		1445.61	3	2.22977e-07
MVSHHNLTTGATLINE	N4H6F2		1272.21	3	5.00601e-11
MVSHHNLTTGATLINE	N4H5F1S1		1266.54	3	1.31541e-13
MVSHHNLTTGATLINE	N5H6cF1		1291.22	3	0.00183653
MVSHHNLTTGATLINE	N4H6S1		1271.87	3	1.31541e-12
MVSHHNLTTGATLINE	N6H7F1S1		1132.72	4	1.57255e-10
MVSHHNLTTGATLINE	N4H5F3S1		1363.91	3	6.35155e-14
MVSHHNLTTGATLINE	N4H5S2		1314.88	3	9.1754e-17
MVSHHNLTTGATLINE	N3H4S1		1096.14	3	4.15101e-14
MVSHHNLTTGATLINE	N5H6F1S2		1485.28	3	3.09583e-16
MVSHHNLTTGATLINE	N5H4S2		1328.56	3	0.00821047
MVSHHNLTTGATLINE	N6H7S1		1096.21	4	0.000191848
MVSHHNLTTGATLINE	N6H8F1S1		1173.23	4	0.000493139
MVSHHNLTTGATLINE	N4H5		840.866	4	3.56334e-07
MVSHHNLTTGATLINE	N6H7F1S2		1205.49	4	1.53453e-09
MVSHHNLTTGATLINE	N5H5S1		1285.54	3	1.07189e-09
MVSHHNLTTGATLINE	N4H5cF1		1169.5	3	6.16056e-05
MVSHHNLTTGATLINE	N4H5cF1S1		1266.54	3	1.31541e-13
MVSHHNLTTGATLINE	N5H6cF1S2		1485.28	3	3.09583e-16
MVSHHNLTTGATLINE	N5H6F1		1291.22	3	0.00183653
MVSHHNLTTGATLINE	N4H5F1S1Sc1		1368.9	3	3.04927e-09
MVSHHNLTTGATLINE	N4H6F1		1223.52	3	1.39853e-08
MVSHHNLTTGATLINE	N5H5F2S2		1110.21	4	0.00452512
MVSHHNLTTGATLINE	N4H5F1S2Na2		1378.22	3	0.000268848
MVSHHNLTTGATLINE	N4H5S2Na1		1322.21	3	0.00130219
MVSHHNLTTGATLINE	N5H5F1S1		1334.23	3	3.49504e-10
MVSHHNLTTGATLINE	N4H5S1Sc1		1320.21	3	1.46484e-13
MVSHHNLTTGATLINE	N3H3	Oxidation [M]	950.422	3	6.82919e-08
MVSHHNLTTGATLINE	N4H5S1	Oxidation [M]	1223.18	3	8.66979e-12
MVSHHNLTTGATLINE	N4H4	Oxidation [M]	1072.13	3	6.35681e-07
MVSHHNLTTGATLINE	N4H7F1	Oxidation [M]	1282.87	3	0.00320487
MVSHHNLTTGATLINE	N6H7S3	Oxidation [M]	1245.75	4	1.89136e-09
MVSHHNLTTGATLINE	N7H4F1	Oxidation [M]	1323.9	3	3.79244e-09
MVSHHNLTTGATLINE	N4H5F1	Oxidation [M]	1174.84	3	7.08704e-10
MVSHHNLTTGATLINE	N5H6F1S1	Oxidation [M]	1393.58	3	1.1401e-09
MVSHHNLTTGATLINE	N7H8S1	Oxidation [M]	1588.31	3	6.88851e-06
MVSHHNLTTGATLINE	N1	Oxidation [M]	978.97	2	2.11463e-09
MVSHHNLTTGATLINE	N6H7F2	Oxidation [M]	1100.46	4	0.0123063
MVSHHNLTTGATLINE	N3H4cF1S1	Oxidation [M]	1150.16	3	8.53052e-08
MVSHHNLTTGATLINE	N5H6F2S1	Oxidation [M]	1442.26	3	9.68877e-11
MVSHHNLTTGATLINE	N6H4S2	Oxidation [M]	1051.44	4	2.04572e-09
MVSHHNLTTGATLINE	N2H6Phos1	Oxidation [M]	1071.44	3	0.00214554
MVSHHNLTTGATLINE	N4H4S1	Oxidation [M]	1169.16	3	1.56551e-09
MVSHHNLTTGATLINE	N6H6S1	Oxidation [M]	1412.59	3	5.0079e-08
MVSHHNLTTGATLINE	N6H6	Oxidation [M]	1315.55	3	3.55524e-09
MVSHHNLTTGATLINE	N4H4F1S1	Oxidation [M]	1217.85	3	4.28083e-11
MVSHHNLTTGATLINE	N9H6	Oxidation [M]	1518.63	3	4.769e-05
MVSHHNLTTGATLINE	N5H6F2	Oxidation [M]	1009.18	4	1.46024e-07
MVSHHNLTTGATLINE	N5H6F3S1	Oxidation [M]	1490.95	3	5.52224e-12
MVSHHNLTTGATLINE	N8H6	Oxidation [M]	1450.94	3	1.04836e-10
MVSHHNLTTGATLINE	N4H5cF1S2	Oxidation [M]	1368.9	3	3.49461e-11
MVSHHNLTTGATLINE	N5H6	Oxidation [M]	1247.86	3	5.78265e-10
MVSHHNLTTGATLINE	N5H6S1	Oxidation [M]	1344.89	3	5.16191e-11
MVSHHNLTTGATLINE	N4H6F2	Oxidation [M]	1277.54	3	8.00553e-09
MVSHHNLTTGATLINE	N4H7	Oxidation [M]	1234.19	3	2.16749e-07
MVSHHNLTTGATLINE	N6H6F1	Oxidation [M]	1364.24	3	3.99658e-06
MVSHHNLTTGATLINE	N6H7	Oxidation [M]	1369.57	3	4.37066e-11
MVSHHNLTTGATLINE	N4H5F1S1	Oxidation [M]	1271.87	3	4.00283e-11
MVSHHNLTTGATLINE	N5H6cF1	Oxidation [M]	1296.55	3	0.00333857
MVSHHNLTTGATLINE	N6H4S1	Oxidation [M]	1304.55	3	0.0002931
MVSHHNLTTGATLINE	N4H5S1Na1	Oxidation [M]	1230.51	3	4.45643e-06
MVSHHNLTTGATLINE	N4H6S1	Oxidation [M]	1277.2	3	4.00283e-11
MVSHHNLTTGATLINE	N6H6F1S2	Oxidation [M]	1168.98	4	2.35505e-09
MVSHHNLTTGATLINE	N5H7F1S2	Oxidation [M]	1158.72	4	1.05987e-10
MVSHHNLTTGATLINE	N5H6F2S3	Oxidation [M]	1227.5	4	9.35157e-10
MVSHHNLTTGATLINE	N6H6S2	Oxidation [M]	1132.46	4	1.03941e-09
MVSHHNLTTGATLINE	N5H6F4S1	Oxidation [M]	1539.64	3	2.51974e-06
MVSHHNLTTGATLINE	N5H6S2	Oxidation [M]	1441.92	3	4.37231e-11
MVSHHNLTTGATLINE	N5H4F1S2	Oxidation [M]	1037.18	4	3.36297e-06
MVSHHNLTTGATLINE	N6H7F1S1	Oxidation [M]	1136.72	4	1.05798e-07
MVSHHNLTTGATLINE	N4H5F3S1	Oxidation [M]	1369.24	3	1.21634e-11
MVSHHNLTTGATLINE	N4H5S2	Oxidation [M]	1320.21	3	1.31541e-12
MVSHHNLTTGATLINE	N6H5F1S2	Oxidation [M]	1128.47	4	0.0496707
MVSHHNLTTGATLINE	N5H6F3S2	Oxidation [M]	1191.24	4	1.80803e-11
MVSHHNLTTGATLINE	N3H4S1	Oxidation [M]	1101.47	3	3.22602e-11
MVSHHNLTTGATLINE	N5H6F1S2	Oxidation [M]	1490.61	3	3.49461e-11
MVSHHNLTTGATLINE	N5H4S2	Oxidation [M]	1333.89	3	1.26066e-09
MVSHHNLTTGATLINE	N4H6	Oxidation [M]	1180.17	3	9.12153e-10
MVSHHNLTTGATLINE	N5H6S3	Oxidation [M]	1538.96	3	1.33643e-10
MVSHHNLTTGATLINE	N3H2F1	Oxidation [M]	945.09	3	1.45835e-06
MVSHHNLTTGATLINE	N6H8F1S1	Oxidation [M]	1177.23	4	2.63214e-09
MVSHHNLTTGATLINE	N5H6F1S3	Oxidation [M]	1587.64	3	4.37231e-11
MVSHHNLTTGATLINE	N10H7	Oxidation [M]	1230.51	4	4.73621e-10
MVSHHNLTTGATLINE	N4H5	Oxidation [M]	1126.15	3	3.22602e-11
MVSHHNLTTGATLINE	N6H7S2	Oxidation [M]	1563.64	3	1.74971e-09
MVSHHNLTTGATLINE	N4H3S1	Oxidation [M]	1115.15	3	7.35382e-11
MVSHHNLTTGATLINE	N6H7F1S2	Oxidation [M]	1209.49	4	1.34464e-09
MVSHHNLTTGATLINE	N3H4F1	Oxidation [M]	1053.13	3	2.04016e-07
MVSHHNLTTGATLINE	N5H5S1	Oxidation [M]	1290.87	3	4.17567e-08
MVSHHNLTTGATLINE	N5H6F2S2	Oxidation [M]	1539.3	3	8.45503e-12
MVSHHNLTTGATLINE	N3H4F1S1	Oxidation [M]	1150.16	3	8.53052e-08
MVSHHNLTTGATLINE	N5H5F1	Oxidation [M]	1242.53	3	5.78265e-10
MVSHHNLTTGATLINE	N5H5S2	Oxidation [M]	1387.91	3	1.46563e-09
MVSHHNLTTGATLINE	N5H8	Oxidation [M]	1355.9	3	4.50056e-09
MVSHHNLTTGATLINE	N4H5cF1	Oxidation [M]	1174.84	3	7.08704e-10
MVSHHNLTTGATLINE	N4H5cF1S1	Oxidation [M]	1271.87	3	4.00283e-11
MVSHHNLTTGATLINE	N5H6cF1S2	Oxidation [M]	1490.61	3	3.49461e-11
MVSHHNLTTGATLINE	N5H6F1	Oxidation [M]	1296.55	3	0.00333857
MVSHHNLTTGATLINE	N5H5F2S1	Oxidation [M]	1388.25	3	3.00003e-10
MVSHHNLTTGATLINE	N6H7F3S1	Oxidation [M]	1209.75	4	2.12903e-08
MVSHHNLTTGATLINE	N4H5F2S1	Oxidation [M]	1320.55	3	2.41758e-05
MVSHHNLTTGATLINE	N4H5F1S1Sc1	Oxidation [M]	1374.23	3	1.01948e-09
MVSHHNLTTGATLINE	N4H6F1	Oxidation [M]	1228.85	3	2.93374e-05
MVSHHNLTTGATLINE	N5H4S1	Oxidation [M]	1236.86	3	0.000236984
MVSHHNLTTGATLINE	N5H3F1S1	Oxidation [M]	1231.53	3	1.04836e-10
MVSHHNLTTGATLINE	N4H5F1S2Na1	Oxidation [M]	1032.42	4	1.64442e-11
MVSHHNLTTGATLINE	N4H5F1S1Na1	Oxidation [M]	959.648	4	7.68224e-11
MVSHHNLTTGATLINE	N6H5F1	Oxidation [M]	1310.22	3	2.69319e-05
MVSHHNLTTGATLINE	N4H6F1S1	Oxidation [M]	1325.89	3	2.42897e-10
MVSHHNLTTGATLINE	N6H7S4	Oxidation [M]	1318.53	4	1.51511e-09
MVSHHNLTTGATLINE	N6H9	Oxidation [M]	1108.46	4	0.0103186
MVSHHNLTTGATLINE	N9H3	Oxidation [M]	1017.69	4	0.000176839
MVSHHNLTTGATLINE	N5H4F1S1	Oxidation [M]	1285.54	3	0.0498265
MVSHHNLTTGATLINE	N6H6F3S3	Oxidation [M]	1314.78	4	0.000746154
MVSHHNLTTGATLINE	N4H5S2Na1	Oxidation [M]	1327.54	3	1.39412e-05
MVSHHNLTTGATLINE	N6H5F1S3	Oxidation [M]	1201.24	4	7.67338e-09
MVSHHNLTTGATLINE	N5H5F1S1	Oxidation [M]	1339.56	3	3.14369e-10
MVSHHNLTTGATLINE	N5H9F1	Oxidation [M]	1094.2	4	9.07039e-08
MVSHHNLTTGATLINE	N6H5F2	Oxidation [M]	1019.43	4	9.19021e-07
MVSHHNLTTGATLINE	N5H7F1	Oxidation [M]	1350.56	3	0.00082561
MVSHHNLTTGATLINE	N4H5S1Sc1	Oxidation [M]	1325.55	3	6.5538e-11
MVSHHNLTTGATLINE	N3H5S1	Oxidation [M]	1155.49	3	1.30676e-05
MVSHHNLTTGATLINE	N4H5Sc2	Oxidation [M]	1330.88	3	9.43118e-08
MVSHHNLTTGATLINE	N6H5F1S1	Oxidation [M]	1055.69	4	9.23041e-08
MVSHHNLTTGATLINE	N8H7	Oxidation [M]	1128.97	4	2.47318e-06
MVSHHNLTTGATLINE	N4H5S1	Deamidation [N/Q]	1218.18	3	3.20611e-09
MVSHHNLTTGATLINE	N4H7F1	Deamidation [N/Q]	958.652	4	0.00307382
MVSHHNLTTGATLINE	N5H6F2S1	Deamidation [N/Q]	1437.26	3	4.15716e-06
MVSHHNLTTGATLINE	N4H4S1	Deamidation [N/Q]	1164.16	3	0.00348696
MVSHHNLTTGATLINE	N6H5F2S1	Deamidation [N/Q]	1088.45	4	1.98063e-09
MVSHHNLTTGATLINE	N4H6F2	Deamidation [N/Q]	954.654	4	0.00388314
MVSHHNLTTGATLINE	N4H5F1S1	Deamidation [N/Q]	1266.86	3	7.06492e-08
MVSHHNLTTGATLINE	N4H6S1	Deamidation [N/Q]	954.399	4	2.40586e-06
MVSHHNLTTGATLINE	N4H5F3S1	Deamidation [N/Q]	1364.24	3	0.00244542
MVSHHNLTTGATLINE	N4H5S2	Deamidation [N/Q]	986.659	4	4.48358e-11
MVSHHNLTTGATLINE	N3H4S1	Deamidation [N/Q]	1096.47	3	1.46464e-10
MVSHHNLTTGATLINE	N5H4S2	Deamidation [N/Q]	1328.89	3	0.00267246
MVSHHNLTTGATLINE	N4H5	Deamidation [N/Q]	841.112	4	0.00313065
MVSHHNLTTGATLINE	N3H4F1	Deamidation [N/Q]	1048.12	3	1.14171e-07
MVSHHNLTTGATLINE	N4H5cF1S1	Deamidation [N/Q]	1266.86	3	7.06492e-08
MVSHHNLTTGATLINE	N4H6F1	Deamidation [N/Q]	1223.85	3	0.0147796
MVSHHNLTTGATLINE	N4H5F1S2Na1	Deamidation [N/Q]	1028.67	4	1.20191e-07
MVSHHNLTTGATLINE	N4H6F1S1	Deamidation [N/Q]	990.913	4	2.21989e-11
MVSHHNLTTGATLINE	N5H4F1S1	Deamidation [N/Q]	1280.54	3	3.97269e-06
MVSHHNLTTGATLINE	N6H5F1S3	Deamidation [N/Q]	1197.49	4	3.2234e-09
MVSHHNLTTGATLINE	N6H3F2	Deamidation [N/Q]	1245.87	3	3.85708e-07
MVSHHNLTTGATLINE	N8H7	Deamidation [N/Q]	1125.22	4	1.28652e-05
MVSHHNLTTGATLINE	N4H5S1	Oxidation [M]; Deamidated [N/Q]	1223.51	3	3.49973e-09
MVSHHNLTTGATLINE	N7H4F1	Oxidation [M]; Deamidated [N/Q]	1324.23	3	2.12443e-09
MVSHHNLTTGATLINE	N4H5F1	Oxidation [M]; Deamidated [N/Q]	1175.16	3	0.0308927
MVSHHNLTTGATLINE	N5H6F1S1	Oxidation [M]; Deamidated [N/Q]	1393.91	3	3.61001e-05
MVSHHNLTTGATLINE	N7H8S1	Oxidation [M]; Deamidated [N/Q]	1191.73	4	1.6774e-09
MVSHHNLTTGATLINE	N8H8F1	Oxidation [M]; Deamidated [N/Q]	1206.24	4	0.00039839
MVSHHNLTTGATLINE	N6H3F1S2	Oxidation [M]; Deamidated [N/Q]	1047.69	4	6.04391e-07
MVSHHNLTTGATLINE	N6H4S2	Oxidation [M]; Deamidated [N/Q]	1051.68	4	4.09093e-07
MVSHHNLTTGATLINE	N4H4S1	Oxidation [M]; Deamidated [N/Q]	1169.49	3	2.08296e-07
MVSHHNLTTGATLINE	N6H6S1	Oxidation [M]; Deamidated [N/Q]	1059.94	4	0.000286134
MVSHHNLTTGATLINE	N6H6	Oxidation [M]; Deamidated [N/Q]	1315.88	3	0.000126898
MVSHHNLTTGATLINE	N4H4F1S1	Oxidation [M]; Deamidated [N/Q]	1218.18	3	1.14192e-07
MVSHHNLTTGATLINE	N5H6F2	Oxidation [M]; Deamidated [N/Q]	1009.42	4	0.00227606
MVSHHNLTTGATLINE	N8H5	Oxidation [M]; Deamidated [N/Q]	1048.19	4	7.3418e-09
MVSHHNLTTGATLINE	N5H6F3S1	Oxidation [M]; Deamidated [N/Q]	1118.71	4	0.029
MVSHHNLTTGATLINE	N6H5F2S1	Oxidation [M]; Deamidated [N/Q]	1092.45	4	8.59221e-09
MVSHHNLTTGATLINE	N8H6	Oxidation [M]; Deamidated [N/Q]	1451.27	3	3.22716e-06
MVSHHNLTTGATLINE	N5H4F4	Oxidation [M]; Deamidated [N/Q]	1082.45	4	0.00249942
MVSHHNLTTGATLINE	N5H6S1	Oxidation [M]; Deamidated [N/Q]	1009.17	4	1.36303e-06
MVSHHNLTTGATLINE	N4H5F1S1	Oxidation [M]; Deamidated [N/Q]	1272.2	3	1.10381e-07
MVSHHNLTTGATLINE	N6H4S1	Oxidation [M]; Deamidated [N/Q]	978.911	4	6.76384e-08
MVSHHNLTTGATLINE	N4H5S1Na1	Oxidation [M]; Deamidated [N/Q]	923.38	4	2.1924e-09
MVSHHNLTTGATLINE	N6H6F2	Oxidation [M]; Deamidated [N/Q]	1060.19	4	0.000109148
MVSHHNLTTGATLINE	N7H3	Oxidation [M]; Deamidated [N/Q]	1221.52	3	5.64319e-07
MVSHHNLTTGATLINE	N3H4	Oxidation [M]; Deamidated [N/Q]	1004.77	3	0.00177564
MVSHHNLTTGATLINE	N4H4F1	Oxidation [M]; Deamidated [N/Q]	1121.15	3	0.00196879
MVSHHNLTTGATLINE	N4H5S2	Oxidation [M]; Deamidated [N/Q]	990.658	4	3.72715e-08
MVSHHNLTTGATLINE	N6H5F1S2	Oxidation [M]; Deamidated [N/Q]	1128.71	4	3.00893e-07
MVSHHNLTTGATLINE	N7H7F1	Oxidation [M]; Deamidated [N/Q]	1114.96	4	0.0427574
MVSHHNLTTGATLINE	N5H4S2	Oxidation [M]; Deamidated [N/Q]	1334.22	3	1.3376e-09
MVSHHNLTTGATLINE	N4H5	Oxidation [M]; Deamidated [N/Q]	1126.48	3	0.000164865
MVSHHNLTTGATLINE	N2H2	Oxidation [M]; Deamidated [N/Q]	1243.05	2	1.57363e-06
MVSHHNLTTGATLINE	N4H3S1	Oxidation [M]; Deamidated [N/Q]	1115.47	3	5.32125e-08
MVSHHNLTTGATLINE	N5H5S1	Oxidation [M]; Deamidated [N/Q]	1291.2	3	0.00012231
MVSHHNLTTGATLINE	N5H5F1	Oxidation [M]; Deamidated [N/Q]	1242.86	3	0.00178684
MVSHHNLTTGATLINE	N5H5F2	Oxidation [M]; Deamidated [N/Q]	968.909	4	0.000631482
MVSHHNLTTGATLINE	N5H8	Oxidation [M]; Deamidated [N/Q]	1017.42	4	0.00229329
MVSHHNLTTGATLINE	N4H5cF1	Oxidation [M]; Deamidated [N/Q]	1175.16	3	0.0308927
MVSHHNLTTGATLINE	N4H5cF1S1	Oxidation [M]; Deamidated [N/Q]	1272.2	3	1.10381e-07
MVSHHNLTTGATLINE	N5H5F2S1	Oxidation [M]; Deamidated [N/Q]	1388.57	3	0.0307609
MVSHHNLTTGATLINE	N4H5F2S1	Oxidation [M]; Deamidated [N/Q]	1320.88	3	4.36454e-08
MVSHHNLTTGATLINE	N3H4F2S1	Oxidation [M]; Deamidated [N/Q]	1199.17	3	8.21197e-10
MVSHHNLTTGATLINE	N5H4S1	Oxidation [M]; Deamidated [N/Q]	1237.19	3	2.16118e-07
MVSHHNLTTGATLINE	N5H3F1S1	Oxidation [M]; Deamidated [N/Q]	924.142	4	3.2339e-07
MVSHHNLTTGATLINE	N6H4F2	Oxidation [M]; Deamidated [N/Q]	1305.22	3	0.000473577
MVSHHNLTTGATLINE	N5H5F2S2	Oxidation [M]; Deamidated [N/Q]	1114.46	4	0.047824
MVSHHNLTTGATLINE	N4H5F1S1Na1	Oxidation [M]; Deamidated [N/Q]	959.894	4	4.11664e-08
MVSHHNLTTGATLINE	N4H5F1S2Na2	Oxidation [M]; Deamidated [N/Q]	1038.16	4	0.0442721
MVSHHNLTTGATLINE	N6H5F1	Oxidation [M]; Deamidated [N/Q]	983.164	4	6.36699e-09
MVSHHNLTTGATLINE	N4H6F1S1	Oxidation [M]; Deamidated [N/Q]	1326.21	3	5.5425e-10
MVSHHNLTTGATLINE	N6H9	Oxidation [M]; Deamidated [N/Q]	1108.7	4	0.000106421
MVSHHNLTTGATLINE	N9H3	Oxidation [M]; Deamidated [N/Q]	1017.93	4	6.66099e-06
MVSHHNLTTGATLINE	N5H4F1S1	Oxidation [M]; Deamidated [N/Q]	964.655	4	6.62654e-06
MVSHHNLTTGATLINE	N4H5S2Na1	Oxidation [M]; Deamidated [N/Q]	1327.87	3	0.000191462
MVSHHNLTTGATLINE	N6H5F1S3	Oxidation [M]; Deamidated [N/Q]	1201.49	4	6.62146e-06
MVSHHNLTTGATLINE	N3H3F1	Oxidation [M]; Deamidated [N/Q]	999.435	3	5.52494e-07
MVSHHNLTTGATLINE	N5H5F1S1	Oxidation [M]; Deamidated [N/Q]	1339.89	3	0.030841
MVSHHNLTTGATLINE	N5H9F1	Oxidation [M]; Deamidated [N/Q]	1094.45	4	1.70189e-05
MVSHHNLTTGATLINE	N2H8	Oxidation [M]; Deamidated [N/Q]	1153.14	3	0.000714154
MVSHHNLTTGATLINE	N6H5F2	Oxidation [M]; Deamidated [N/Q]	1019.68	4	2.39836e-07
MVSHHNLTTGATLINE	N5H7F1	Oxidation [M]; Deamidated [N/Q]	1013.42	4	0.00231359
MVSHHNLTTGATLINE	N6H3F2	Oxidation [M]; Deamidated [N/Q]	1251.2	3	0.00286506
MVSHHNLTTGATLINE	N6H6S3	Oxidation [M]; Deamidated [N/Q]	1205.48	4	9.13471e-09
MVSHHNLTTGATLINEQWLLTTAK	N5H6F2S1	Oxidation [M]	1317.33	4	0.0474411
MVSHHNLTTGATLINEQWLLTTAK	N4H6F1S1	Oxidation [M]	1230.05	4	1.84604e-05
MVSHHNLTTGATLINEQWLLTTAKNLFLNHSE	N3H4F2S1	Oxidation [M]	1373.38	4	0.00180775
MVSHHNLTTGATLINEQWLLTTAKNLFLNHSE	N3H4cF1S1	Deamidation [N/Q]	1333.11	4	4.98053e-05
MVSHHNLTTGATLINEQWLLTTAKNLFLNHSE	N3H4F1S1	Deamidation [N/Q]	1333.11	4	4.98053e-05
NLFLNHSENATAK	N6H6S1		1314.21	3	1.65475e-14
NLFLNHSENATAK	N9H6		1420.26	3	2.90098e-08
NLFLNHSENATAK	N6H7		1271.2	3	2.94734e-08
NLFLNHSENATAK	N5H6cF1		1198.17	3	0.00049923
NLFLNHSENATAK	N4H5S2		1221.84	3	4.83209e-08
NLFLNHSENATAK	N10H7		1541.97	3	7.75654e-08
NLFLNHSENATAK	N5H5S1		1192.5	3	9.30845e-11
NLFLNHSENATAK	N5H5F2S1		1289.87	3	4.79483e-08
NLFLNHSENATAK	N6H9		1379.23	3	5.72756e-09
NLFLNHSENATAK	N6H5		1163.16	3	2.73906e-08
NLFLNHSENATAK	N5H4F1S1		1187.17	3	3.46963e-08
NLFLNHSENATAK	N5H6F1S3		1489.27	3	0.0423212
NLFLNHSENATAK	N5H5S2		1289.53	3	6.21004e-12
NLFLNHSENATAK	N6H6F1S3		1167.97	4	0.000594558
NLFLNHSENATAK	N4H5S1	Deamidation [N/Q]	1125.14	3	7.41065e-06
NLFLNHSENATAK	N8H8F1	Deamidation [N/Q]	1509.62	3	4.60466e-06
NLFLNHSENATAK	N6H6S1	Deamidation [N/Q]	1314.54	3	0.0475788
NLFLNHSENATAK	N4H4F1S1	Deamidation [N/Q]	1119.8	3	8.98508e-05
NLFLNHSENATAK	N5H6	Deamidation [N/Q]	1149.82	3	0.00172261
NLFLNHSENATAK	N5H5F2	Deamidation [N/Q]	1193.17	3	0.00364079
NLFLNHSENATAK	N5H5F2S1	Deamidation [N/Q]	1290.2	3	0.000351456
NLFLNHSENATAK	N5H4F1S1	Deamidation [N/Q]	1187.5	3	3.83594e-05
NLFLNHSENATAK	N6H4S1	Deamidation [N/Q]	1206.51	3	0.0369712
NLFLNHSENATAK	N4H5S1Na1	Deamidation [N/Q]	1132.46	3	0.0029599
NLFLNHSENATAK	N6H6F2	Deamidation [N/Q]	1314.88	3	0.00265869
NLFLNHSENATAK	N4H5F2S1	Deamidation [N/Q]	1222.51	3	1.74157e-06
NLFLNHSENATAKD	N4H7F1		1222.84	3	0.00179521
NLFLNHSENATAKD	N6H6F1		1304.21	3	1.80763e-06
NLFLNHSENATAKD	N5H6F1S2		1430.58	3	6.93789e-08
NLFLNHSENATAKD	N5H6F4S3		1255.5	4	0.0121068
NLFLNHSENATAKD	N5H6F2S2		1109.7	4	0.0495496
NLFLNHSENATAKD	N7H8F1S3		1328.53	4	0.00107328
NLFLNHSENATAKD	N5H7F1		1290.53	3	0.000720382
NLFLNHSENATAKD	N6H6S3		1546.62	3	0.0340621
NLFLNHSENATAKD	N8H9F1S4	Deamidation [N/Q]	1492.83	4	6.74371e-05
NLFLNHSENATAKD	N3H4F2S1	Deamidation [N/Q]	1139.14	3	0.00157814
NLFLNHSENATAKD	N4H5F1S1Na1	Deamidation [N/Q]	1219.49	3	0.00259704
NLFLNHSENATAKD	N7H8F1S3	Deamidation [N/Q]	1328.77	4	0.00063489
IEKVVLHPNYSQVD	N2H9		1169.17	3	0.000226872
IEKVVLHPNYSQVD	N4H5S1Na1		1192.85	3	0.00227897
KVVLHPNYSQVD	N4H5S1		1104.81	3	6.49487e-14
KVVLHPNYSQVD	N8H8		1080.7	4	4.52408e-06
KVVLHPNYSQVD	N5H6F1S1		1275.21	3	7.1133e-11
KVVLHPNYSQVD	N7H8S1		1102.71	4	9.16409e-09
KVVLHPNYSQVD	N3H6S1		1091.13	3	6.49487e-14
KVVLHPNYSQVD	N5H6F3S1		1372.58	3	2.59055e-10
KVVLHPNYSQVD	N8H6		999.678	4	2.25827e-09
KVVLHPNYSQVD	N4H5cF1S2		1250.53	3	6.49487e-13
KVVLHPNYSQVD	N6H7F1S3		1590.98	3	7.06253e-09
KVVLHPNYSQVD	N6H6F1S2		1080.2	4	9.82877e-09
KVVLHPNYSQVD	N5H7F1S2		1069.94	4	1.30003e-10
KVVLHPNYSQVD	N5H6F2S3		1517.96	3	8.72695e-11
KVVLHPNYSQVD	N5H6S2		992.916	4	7.75998e-11
KVVLHPNYSQVD	N5H7		1183.51	3	0.000328807
KVVLHPNYSQVD	N4H5S2		1201.84	3	6.49487e-14
KVVLHPNYSQVD	N5H6F3S2		1469.61	3	1.41056e-13
KVVLHPNYSQVD	N7H7F1		1025.94	4	1.26083e-09
KVVLHPNYSQVD	N5H6F1S2		1372.24	3	6.49487e-14
KVVLHPNYSQVD	N6H7F2S3		1230	4	1.33007e-08
KVVLHPNYSQVD	N5H6S3		1420.58	3	6.49487e-14
KVVLHPNYSQVD	N6H8F1S1		1088.45	4	1.00673e-08
KVVLHPNYSQVD	N4H5		1007.78	3	6.49487e-13
KVVLHPNYSQVD	N6H7S2		1084.2	4	3.0902e-09
KVVLHPNYSQVD	N6H7F2S2		1157.23	4	8.77735e-10
KVVLHPNYSQVD	N6H7F1S2		1120.71	4	1.17392e-11
KVVLHPNYSQVD	N5H6F2S2		1420.92	3	9.73539e-14
KVVLHPNYSQVD	N5H5F1		1124.16	3	1.31875e-06
KVVLHPNYSQVD	N5H8		928.395	4	1.71259e-08
KVVLHPNYSQVD	N5H6cF1S2		1372.24	3	6.49487e-14
KVVLHPNYSQVD	N4H5F1S2Na1		1257.85	3	8.5647e-08
KVVLHPNYSQVD	N5H5F2S2		1025.43	4	6.19883e-10
KVVLHPNYSQVD	N5H6F3		1275.55	3	5.52063e-09
KVVLHPNYSQVD	N8H4		1224.53	3	0.00188091
KVVLHPNYSQVD	N4H5S2Na1		1209.17	3	9.73539e-13
KVVLHPNYSQVD	N5H9F1		1340.23	3	5.08689e-07
KVVLHPNYSQVD	N6H10F1S1		1558.97	3	0.0153293
KVVLHPNYSQVD	N7H8F1S3		1284.77	4	2.87278e-08
KVVLHPNYSQVD	N5H7F1		1232.19	3	6.93883e-10
KVVLHPNYSQVD	N6H6F1S3		1152.97	4	6.19883e-10
KVVLHPNYSQVD	N5H4S2	Deamidation [N/Q]	1215.85	3	6.26386e-06
KVVLHPNYSQVD	N4H5F2S1	Deamidation [N/Q]	1202.51	3	0.0298504
KVVLHPNYSQVDIGLIK	N3H3		1006.84	3	0.00222225
KVVLHPNYSQVDIGLIK	N4H5S1		959.951	4	2.24664e-10
KVVLHPNYSQVDIGLIK	N5H6F1S1		1087.75	4	1.91992e-05
KVVLHPNYSQVDIGLIK	N7H8S1		1233.8	4	1.49675e-09
KVVLHPNYSQVDIGLIK	N5H6F2S1		1124.26	4	7.25766e-09
KVVLHPNYSQVDIGLIK	N5H6F3S1		1160.78	4	1.86585e-08
KVVLHPNYSQVDIGLIK	N4H5cF1S2		1069.24	4	3.0409e-11
KVVLHPNYSQVDIGLIK	N4H5F1S1		996.466	4	0.000524449
KVVLHPNYSQVDIGLIK	N4H6S1		1000.46	4	9.72389e-07
KVVLHPNYSQVDIGLIK	N4H5S2		1376.63	3	2.12646e-15
KVVLHPNYSQVDIGLIK	N5H6F3S2		1233.55	4	1.61501e-10
KVVLHPNYSQVDIGLIK	N5H6F1S2		1547.03	3	2.85115e-08
KVVLHPNYSQVDIGLIK	N4H6		1236.59	3	3.98704e-08
KVVLHPNYSQVDIGLIK	N5H6S3		1595.37	3	8.50901e-05
KVVLHPNYSQVDIGLIK	N5H6F1S3		1233.3	4	3.0409e-12
KVVLHPNYSQVDIGLIK	N6H7F1S2		1251.81	4	0.0167972
KVVLHPNYSQVDIGLIK	N4H5cF1S1		996.466	4	0.000524449
KVVLHPNYSQVDIGLIK	N5H6cF1S2		1547.03	3	2.85115e-08
KVVLHPNYSQVDIGLIK	N4H5F2S1		1376.97	3	1.37552e-12
KVVLHPNYSQVDIGLIK	N6H4F2		1021.23	4	1.41263e-06
KVVLHPNYSQVDIGLIK	N4H5F1S2Na1		1432.64	3	5.18813e-10
KVVLHPNYSQVDIGLIK	N6H7S4		1360.84	4	1.37165e-08
KVVLHPNYSQVDIGLIK	N4H5S2Na1		1038.22	4	0.00107034
KVVLHPNYSQVDIGLIK	N6H10F1S1		1300.57	4	2.88194e-05
KVVLHPNYSQVDIGLIK	N7H4F1	Deamidation [N/Q]	1035.73	4	8.20946e-10
KVVLHPNYSQVDIGLIK	N3H6S1	Deamidation [N/Q]	1266.25	3	0.0035269
KVVLHPNYSQVDIGLIK	N3H4	Deamidation [N/Q]	1061.18	3	0.0035269
KVVLHPNYSQVDIGLIK	N5H6F3S3	Deamidation [N/Q]	1306.57	4	9.063e-05
KVVLHPNYSQVDIGLIK	N7H6F1S4	Deamidation [N/Q]	1407.86	4	0.000159614
KVVLHPNYSQVDIGLIK	N3H4F2S1	Deamidation [N/Q]	941.943	4	0.000950121
KVVLHPNYSQVDIGLIK	N6H5F1	Deamidation [N/Q]	1025.48	4	1.47231e-06
KVVLHPNYSQVDIGLIK	N4H5S2Na1	Deamidation [N/Q]	1038.47	4	1.9651e-09
VVLHPNYSQVD	N4H5S1		1062.11	3	1.75758e-13
VVLHPNYSQVD	N6H7S3		1499.6	3	2.31364e-10
VVLHPNYSQVD	N5H6F1S1		1232.51	3	4.9555e-10
VVLHPNYSQVD	N5H6F2S1		961.147	4	3.38682e-11
VVLHPNYSQVD	N6H6S1		1251.52	3	3.00993e-08
VVLHPNYSQVD	N9H6		1357.56	3	5.29212e-06
VVLHPNYSQVD	N5H6F3S1		1329.88	3	6.66044e-07
VVLHPNYSQVD	N4H5cF1S2		1207.83	3	3.88495e-13
VVLHPNYSQVD	N5H4F4		1281.53	3	6.44172e-09
VVLHPNYSQVD	N5H6S1		1183.82	3	4.9548e-12
VVLHPNYSQVD	N9H4		1249.53	3	0.013743
VVLHPNYSQVD	N4H5S1Na1		1069.44	3	1.75758e-13
VVLHPNYSQVD	N6H6S2		1348.55	3	9.48099e-09
VVLHPNYSQVD	N3H5F1S2		1140.14	3	8.3048e-06
VVLHPNYSQVD	N7H7F1		1324.88	3	0.000999572
VVLHPNYSQVD	N6H7S1		979.401	4	1.16575e-07
VVLHPNYSQVD	N5H6F1S3		1426.57	3	6.86289e-13
VVLHPNYSQVD	N8H5F1		1284.54	3	8.06578e-08
VVLHPNYSQVD	N6H7F1S2		1088.69	4	3.50271e-08
VVLHPNYSQVD	N3H4F1		892.055	3	0.00106975
VVLHPNYSQVD	N5H5S1		1129.8	3	1.44799e-09
VVLHPNYSQVD	N5H6F2S2		1378.23	3	1.58361e-13
VVLHPNYSQVD	N5H5F1		1081.46	3	2.49013e-08
VVLHPNYSQVD	N5H8		1194.83	3	4.36928e-08
VVLHPNYSQVD	N5H6F1		1135.48	3	3.09323e-08
VVLHPNYSQVD	N4H5F1S1Sc1		910.122	4	4.92238e-08
VVLHPNYSQVD	N4H6F1		1067.78	3	1.0287e-11
VVLHPNYSQVD	N4H5F1S1Na1		1118.12	3	7.51637e-10
VVLHPNYSQVD	N6H6F2S3		1157.46	4	5.39232e-09
VVLHPNYSQVD	N6H5F1		1149.15	3	5.89441e-08
VVLHPNYSQVD	N4H6F1S1		1164.82	3	9.22145e-10
VVLHPNYSQVD	N6H5F1S3		1440.25	3	1.5964e-08
VVLHPNYSQVD	N5H5F1S1		1178.49	3	9.27917e-12
VVLHPNYSQVDIGLIK	N4H5S1		1236.9	3	6.69568e-19
VVLHPNYSQVDIGLIK	N6H7S3		1256.04	4	5.20934e-16
VVLHPNYSQVDIGLIK	N8H8		1179.77	4	5.16812e-15
VVLHPNYSQVDIGLIK	N7H8S1		1201.78	4	2.47983e-10
VVLHPNYSQVDIGLIK	N8H8F1		1216.29	4	1.27757e-10
VVLHPNYSQVDIGLIK	N5H6F2S1		1455.98	3	6.03293e-21
VVLHPNYSQVDIGLIK	N4H4S1		1182.88	3	6.24551e-16
VVLHPNYSQVDIGLIK	N4H4F1S1		1231.57	3	3.13941e-07
VVLHPNYSQVDIGLIK	N5H6F3S1		1504.67	3	6.03293e-16
VVLHPNYSQVDIGLIK	N8H6		1098.75	4	7.78301e-17
VVLHPNYSQVDIGLIK	N4H5cF1S2		1382.62	3	4.16663e-17
VVLHPNYSQVDIGLIK	N5H4F4		1456.32	3	6.35234e-09
VVLHPNYSQVDIGLIK	N5H6S1		1358.61	3	2.43547e-18
VVLHPNYSQVDIGLIK	N6H6F1		1033.72	4	2.05924e-07
VVLHPNYSQVDIGLIK	N4H5F1S1		1285.59	3	2.43547e-16
VVLHPNYSQVDIGLIK	N4H5S1Na1		933.423	4	5.20803e-15
VVLHPNYSQVDIGLIK	N4H6S1		1290.92	3	2.43547e-16
VVLHPNYSQVDIGLIK	N6H6F1S2		1179.27	4	2.19284e-11
VVLHPNYSQVDIGLIK	N7H4		966.95	4	6.40941e-05
VVLHPNYSQVDIGLIK	N5H7F1S2		1169.01	4	5.20803e-14
VVLHPNYSQVDIGLIK	N5H6F4S1		1165.27	4	1.14428e-17
VVLHPNYSQVDIGLIK	N5H6S2		1455.64	3	4.16663e-16
VVLHPNYSQVDIGLIK	N4H5F3S1		1382.96	3	6.27944e-19
VVLHPNYSQVDIGLIK	N4H5S2		1333.93	3	6.69568e-19
VVLHPNYSQVDIGLIK	N5H6F3S2		1201.53	4	7.28851e-19
VVLHPNYSQVDIGLIK	N3H4S1		1115.19	3	6.69568e-18
VVLHPNYSQVDIGLIK	N5H6F1S2		1504.33	3	3.00208e-12
VVLHPNYSQVDIGLIK	N5H4S2		1347.61	3	3.25872e-14
VVLHPNYSQVDIGLIK	N5H6S3		1552.68	3	6.24551e-18
VVLHPNYSQVDIGLIK	N6H7S1		1110.49	4	7.91926e-11
VVLHPNYSQVDIGLIK	N4H5		1139.87	3	1.30047e-16
VVLHPNYSQVDIGLIK	N5H5S1		1304.59	3	5.02737e-11
VVLHPNYSQVDIGLIK	N5H6F2S2		1165.01	4	5.17679e-19
VVLHPNYSQVDIGLIK	N5H5S2		1051.47	4	5.17679e-17
VVLHPNYSQVDIGLIK	N5H8		1027.46	4	0.000352016
VVLHPNYSQVDIGLIK	N4H5cF1S1		1285.59	3	2.43547e-16
VVLHPNYSQVDIGLIK	N5H6cF1S2		1504.33	3	3.00208e-12
VVLHPNYSQVDIGLIK	N4H5F2S1		1334.27	3	3.40838e-20
VVLHPNYSQVDIGLIK	N4H5F1S1Sc1		1387.95	3	2.7465e-16
VVLHPNYSQVDIGLIK	N5H4S1		1250.58	3	5.66824e-09
VVLHPNYSQVDIGLIK	N4H5F1S1Na1		969.938	4	1.36968e-12
VVLHPNYSQVDIGLIK	N4H6F1S1		1339.6	3	1.01924e-18
VVLHPNYSQVDIGLIK	N9H3		1027.98	4	0.000401826
VVLHPNYSQVDIGLIK	N4H5S2Na1		1341.26	3	4.87956e-09
VVLHPNYSQVDIGLIK	N6H5F1S3		1211.53	4	0.0353149
VVLHPNYSQVDIGLIK	N5H5F1S1		1353.28	3	4.16204e-10
VVLHPNYSQVDIGLIK	N4H5Sc2		1344.6	3	2.23005e-10
VVLHPNYSQVDIGLIK	N6H6S3		1215.53	4	1.3428e-18
VVLHPNYSQVDIGLIK	N4H5S1	Deamidation [N/Q]	1237.23	3	1.34346e-10
VVLHPNYSQVDIGLIK	N6H7S3	Deamidation [N/Q]	1256.29	4	1.30928e-10
VVLHPNYSQVDIGLIK	N7H4F1	Deamidation [N/Q]	1003.71	4	0.000774815
VVLHPNYSQVDIGLIK	N8H8F1	Deamidation [N/Q]	1216.53	4	3.08191e-09
VVLHPNYSQVDIGLIK	N5H6F2S1	Deamidation [N/Q]	1456.31	3	1.45024e-09
VVLHPNYSQVDIGLIK	N6H4S2	Deamidation [N/Q]	1061.97	4	5.20031e-07
VVLHPNYSQVDIGLIK	N8H6	Deamidation [N/Q]	1464.99	3	8.55597e-09
VVLHPNYSQVDIGLIK	N6H6F1	Deamidation [N/Q]	1033.97	4	0.0118723
VVLHPNYSQVDIGLIK	N4H5F1S1	Deamidation [N/Q]	1285.91	3	6.37816e-10
VVLHPNYSQVDIGLIK	N4H5F3S2	Deamidation [N/Q]	1110.49	4	0.00338385
VVLHPNYSQVDIGLIK	N6H6S2	Deamidation [N/Q]	1143	4	0.000200953
VVLHPNYSQVDIGLIK	N4H5S2	Deamidation [N/Q]	1334.26	3	6.24551e-14
VVLHPNYSQVDIGLIK	N3H4S1	Deamidation [N/Q]	1115.52	3	1.75743e-08
VVLHPNYSQVDIGLIK	N6H7F3S4	Deamidation [N/Q]	1438.6	4	3.51545e-09
VVLHPNYSQVDIGLIK	N4H5	Deamidation [N/Q]	1140.2	3	4.79617e-06
VVLHPNYSQVDIGLIK	N4H5cF1S1	Deamidation [N/Q]	1285.91	3	6.37816e-10
VVLHPNYSQVDIGLIK	N4H5F2S1	Deamidation [N/Q]	1334.6	3	1.16394e-07
VVLHPNYSQVDIGLIK	N5H3F1S1	Deamidation [N/Q]	934.432	4	2.4646e-10
VVLHPNYSQVDIGLIK	N5H6F3	Deamidation [N/Q]	1407.97	3	9.43453e-05
VVLHPNYSQVDIGLIK	N6H7S4	Deamidation [N/Q]	1329.06	4	3.17798e-08
VVLHPNYSQVDIGLIK	N6H9	Deamidation [N/Q]	1118.99	4	8.4953e-05
VVLHPNYSQVDIGLIK	N5H5F1S1	Deamidation [N/Q]	1015.46	4	0.000210205
VVLHPNYSQVDIGLIK	N4H5S1Sc1	Deamidation [N/Q]	1004.95	4	1.44311e-09
VVLHPNYSQVDIGLIK	N6H6S3	Deamidation [N/Q]	1215.77	4	1.31307e-09
VVLHPNYSQVDIGLIKLK	N4H7F1		1032.99	4	3.73881e-08
VVLHPNYSQVDIGLIKLK	N7H8S1		1262.07	4	3.14556e-08
VVLHPNYSQVDIGLIKLK	N4H5S2		1061	4	2.08322e-11
VVLHPNYSQVDIGLIKLK	N5H6F2S2		1225.31	4	1.93209e-05
VVLHPNYSQVDIGLIKLK	N9H4F1		1553.4	3	0.000179604
VVLHPNYSQVDIGLIKLK	N4H7F1	Deamidation [N/Q]	1377.31	3	0.0480931
VVLHPNYSQVDIGLIKLK	N2H2	Deamidation [N/Q]	1384.22	2	1.25186e-06
MVSHHNLTTGATLINE	N6H7F2		1096.46	4	1.02563e-06
MVSHHNLTTGATLINE	N7H3		1215.86	3	1.05383e-10
MVSHHNLTTGATLINE	N4H5F1S2Na2	Oxidation [M]	1037.92	4	2.79517e-07
MVSHHNLTTGATLINE	N5H3F1S1	Deamidation [N/Q]	1226.52	3	5.21254e-11
MVSHHNLTTGATLINE	N3H5S1	Oxidation [M]; Deamidated [N/Q]	1155.82	3	0.00214554
NLFLNHSENATAK	N5H6F2S1		1343.89	3	1.26771e-08
NLFLNHSENATAK	N5H6F3S3		1190.23	4	5.68388e-08
NLFLNHSENATAK	N6H7F1		1319.88	3	2.88848e-08
NLFLNHSENATAK	N9H10F1S4		1555.11	4	1.46912e-09
NLFLNHSENATAK	N5H4S1		1138.48	3	1.26297e-07
NLFLNHSENATAK	N6H3F1S2	Deamidation [N/Q]	1298.21	3	0.00322217
NLFLNHSENATAKD	N5H6F3S1		1430.92	3	3.87972e-08
NLFLNHSENATAKD	N8H9F1S4		1492.58	4	1.98202e-05
KVVLHPNYSQVD	N4H7F1		1164.5	3	2.04324e-08
KVVLHPNYSQVD	N7H4F1		1205.53	3	7.51002e-10
KVVLHPNYSQVD	N4H5S1Na1		834.355	4	3.11602e-09
KVVLHPNYSQVDIGLIK	N6H5F2S1		1134.52	4	4.53873e-08
KVVLHPNYSQVDIGLIK	N5H6F2S3		1269.81	4	0.000953072
KVVLHPNYSQVDIGLIK	N6H6S2		1174.78	4	2.08495e-08
KVVLHPNYSQVDIGLIK	N5H6F4S1		1197.29	4	0.000880063
KVVLHPNYSQVDIGLIK	N5H6S2		1124.01	4	4.55811e-11
KVVLHPNYSQVDIGLIK	N8H7		1171.28	4	1.54339e-08
KVVLHPNYSQVDIGLIK	N8H7	Deamidation [N/Q]	1171.53	4	0.0024438
VVLHPNYSQVD	N6H7F2S3		1596.97	3	1.00395e-09
VVLHPNYSQVD	N5H6S3		1377.89	3	1.75758e-13
VVLHPNYSQVD	N7H8F1S3		1252.75	4	1.37737e-07
VVLHPNYSQVD	N6H6F1S3		1494.26	3	6.49936e-08
VVLHPNYSQVDIGLIK	N5H6F1S1		1407.3	3	4.47031e-13
VVLHPNYSQVDIGLIK	N6H6S1		1069.98	4	9.93955e-10
VVLHPNYSQVDIGLIK	N6H6F2S2		1215.78	4	0.0468215
VVLHPNYSQVDIGLIK	N6H7F2S1		1577.69	3	1.73503e-08
VVLHPNYSQVDIGLIK	N6H6F2		1070.24	4	2.80717e-15
VVLHPNYSQVDIGLIK	N3H4		1526.73	2	8.03267e-09
VVLHPNYSQVDIGLIK	N10H7		1240.8	4	0.00145624
VVLHPNYSQVDIGLIK	N6H7F3S4		1438.36	4	5.17679e-16
VVLHPNYSQVDIGLIK	N4H5F1S2Na2		1048.21	4	2.80717e-16
VVLHPNYSQVDIGLIK	N6H7S4		1328.82	4	6.54499e-17
VVLHPNYSQVDIGLIK	N6H5F2		1029.72	4	0.00013439
VVLHPNYSQVDIGLIK	N7H8F1S3		1383.84	4	6.16362e-06
VVLHPNYSQVDIGLIK	N9H4F1		1105	4	0.00144755
VVLHPNYSQVDIGLIK	N7H8F1S1	Deamidation [N/Q]	1238.54	4	2.51254e-05
VVLHPNYSQVDIGLIK	N6H6F2S2	Deamidation [N/Q]	1216.03	4	0.00133063
VVLHPNYSQVDIGLIK	N6H9F1S2	Deamidation [N/Q]	1301.05	4	0.00159514
VVLHPNYSQVDIGLIK	N3H4	Deamidation [N/Q]	1018.49	3	1.87183e-10
VVLHPNYSQVDIGLIK	N8H9	Deamidation [N/Q]	1220.53	4	0.0333445
VVLHPNYSQVDIGLIK	N6H7F1S2	Deamidation [N/Q]	1220.03	4	0.0284364
VVLHPNYSQVDIGLIK	N5H5S1	Deamidation [N/Q]	1304.92	3	3.89733e-06
VVLHPNYSQVDIGLIK	N4H5F1S2Na1	Deamidation [N/Q]	1390.27	3	1.25515e-05
VVLHPNYSQVDIGLIK	N4H6F1S1	Deamidation [N/Q]	1005.2	4	6.55537e-10
VVLHPNYSQVDIGLIK	N3H5F1S1	Deamidation [N/Q]	1218.22	3	0.047821
VVLHPNYSQVDIGLIKLK	N4H5Sc2	Deamidation [N/Q]	1069.24	4	2.36808e-08
MVSHHNLTTGATLINE	N6H6		1310.22	3	0.000805744
MVSHHNLTTGATLINE	N2H9		1201.5	3	0.00219306
MVSHHNLTTGATLINE	N6H7S2		1558.3	3	0.000878406
MVSHHNLTTGATLINE	N5H5S2		1382.58	3	7.70644e-10
MVSHHNLTTGATLINE	N7H8F1S1	Oxidation [M]	1228	4	1.08589e-06
MVSHHNLTTGATLINE	N6H5F2S1	Oxidation [M]	1092.21	4	1.62586e-07
MVSHHNLTTGATLINE	N6H7F2S1	Oxidation [M]	1173.23	4	2.84411e-06
MVSHHNLTTGATLINE	N6H7F2S2	Oxidation [M]	1246.01	4	2.00834e-09
MVSHHNLTTGATLINE	N5H5F2	Oxidation [M]	968.663	4	0.0141874
MVSHHNLTTGATLINE	N6H6F1S3	Oxidation [M]	1241.75	4	1.63228e-05
MVSHHNLTTGATLINE	N8H8F1	Deamidation [N/Q]	1202.25	4	2.59346e-05
MVSHHNLTTGATLINE	N3H3	Oxidation [M]; Deamidated [N/Q]	950.75	3	6.99487e-07
MVSHHNLTTGATLINE	N3H4S1	Oxidation [M]; Deamidated [N/Q]	1101.8	3	0.00183474
MVSHHNLTTGATLINE	N5H3F1	Oxidation [M]; Deamidated [N/Q]	1134.82	3	5.41759e-06
MVSHHNLTTGATLINE	N5H6F3	Oxidation [M]; Deamidated [N/Q]	1394.25	3	0.014717
NLFLNHSENATAK	N6H5F2S1		1357.57	3	1.31308e-06
NLFLNHSENATAK	N5H6		1149.49	3	0.000150427
NLFLNHSENATAK	N7H7F1		1387.58	3	2.49838e-08
NLFLNHSENATAK	N9H3		1258.21	3	2.38327e-05
NLFLNHSENATAK	N7H8S1		1117.71	4	0.000314607
NLFLNHSENATAK	N6H7F3S4	Deamidation [N/Q]	1354.54	4	7.10691e-08
NLFLNHSENATAK	N6H7	Deamidation [N/Q]	1271.53	3	0.00179257
NLFLNHSENATAK	N5H4S1	Deamidation [N/Q]	1138.81	3	0.000282255
NLFLNHSENATAKD	N5H6cF1S2		1430.58	3	6.93789e-08
KVVLHPNYSQVD	N4H6S1		1158.83	3	9.73539e-12
KVVLHPNYSQVD	N3H4S1		1474.14	2	4.54176e-13
KVVLHPNYSQVD	N6H7F3S4		1339.29	4	3.65581e-09
KVVLHPNYSQVDIGLIK	N5H6F3S3		1306.33	4	8.50403e-07
KVVLHPNYSQVDIGLIK	N6H7S1		1142.52	4	0.000247613
KVVLHPNYSQVDIGLIK	N7H6F1S4		1407.61	4	2.00937e-08
KVVLHPNYSQVDIGLIK	N5H7F1		1055.49	4	1.94511e-07
KVVLHPNYSQVDIGLIK	N6H5F1S2	Deamidation [N/Q]	1171.03	4	0.00865584
KVVLHPNYSQVDIGLIK	N5H4F1S1	Deamidation [N/Q]	1342.29	3	0.000156598
VVLHPNYSQVD	N3H6S1		1048.44	3	3.67087e-10
VVLHPNYSQVD	N8H3		1127.82	3	4.7237e-06
VVLHPNYSQVD	N5H3F1		973.423	3	3.4158e-05
VVLHPNYSQVD	N8H4		1181.83	3	0.00333704
VVLHPNYSQVD	N9H3		1195.51	3	8.31858e-08
VVLHPNYSQVD	N3H5F1S1		1043.1	3	1.50575e-09
VVLHPNYSQVDIGLIK	N6H7S2		1183.27	4	1.52312e-09
VVLHPNYSQVDIGLIK	N6H4F1	Deamidation [N/Q]	1270.25	3	0.0396904
VVLHPNYSQVDIGLIK	N7H8F1S3	Deamidation [N/Q]	1384.08	4	6.78002e-05

## Sheet: DIA (hybrid DDA+DIA library)
Peptide Squence	Glycan	Modification	m/z	Charge state	Library Score
MVSHHNLTTGATLINE	N4H5F3S1		1363.91	3	6.35155e-14
MVSHHNLTTGATLINE	N4H5S1		1217.85	3	4.15101e-16
MVSHHNLTTGATLINE	N4H5S2		986.413	4	1.74032e-15
MVSHHNLTTGATLINE	N5H6F3S1		1485.62	3	3.44753e-14
MVSHHNLTTGATLINE	N3H4S1		1096.14	3	4.15101e-14
MVSHHNLTTGATLINE	N6H7S2		1558.3	3	0.000878406
MVSHHNLTTGATLINE	N4H6S1		1271.87	3	1.31541e-12
MVSHHNLTTGATLINE	N6H7F1S2		1205.49	4	1.53453e-09
MVSHHNLTTGATLINE	N4H5F1S1		1266.54	3	1.31541e-13
MVSHHNLTTGATLINE	N7H4F1		989.176	4	1.261e-10
MVSHHNLTTGATLINE	N8H6		1445.61	3	2.22977e-07
MVSHHNLTTGATLINE	N5H6F2S1		1436.93	3	3.44753e-14
MVSHHNLTTGATLINE	N6H8F1S1		1173.23	4	0.000493139
MVSHHNLTTGATLINE	N5H6cF1		1291.22	3	0.00183653
MVSHHNLTTGATLINE	N6H7F1S1		1132.72	4	1.57255e-10
MVSHHNLTTGATLINE	N4H7F1		1277.54	3	7.29557e-08
MVSHHNLTTGATLINE	N2H9		1201.5	3	0.00219306
MVSHHNLTTGATLINE	N6H6		1310.22	3	0.000805744
MVSHHNLTTGATLINE	N5H4S2		1328.56	3	0.00821047
MVSHHNLTTGATLINE	N8H8		1165.48	4	1.23448e-10
MVSHHNLTTGATLINE	N4H5F3S1	Oxidation [M]	1369.24	3	1.21634e-11
MVSHHNLTTGATLINE	N5H6F1S3	Oxidation [M]	1587.64	3	4.37231e-11
MVSHHNLTTGATLINE	N3H3	Oxidation [M]	950.422	3	6.82919e-08
MVSHHNLTTGATLINE	N4H5S1	Oxidation [M]	1223.18	3	8.66979e-12
MVSHHNLTTGATLINE	N5H6	Oxidation [M]	1247.86	3	5.78265e-10
MVSHHNLTTGATLINE	N6H5F1S2	Oxidation [M]	1128.47	4	0.0496707
MVSHHNLTTGATLINE	N4H5S1Na1	Oxidation [M]	923.134	4	3.63482e-11
MVSHHNLTTGATLINE	N4H4S1	Oxidation [M]	1169.16	3	1.56551e-09
MVSHHNLTTGATLINE	N4H5S2	Oxidation [M]	990.412	4	1.51557e-11
MVSHHNLTTGATLINE	N5H6F3S2	Oxidation [M]	1191.24	4	1.80803e-11
MVSHHNLTTGATLINE	N5H6S2	Oxidation [M]	1441.92	3	4.37231e-11
MVSHHNLTTGATLINE	N7H8S1	Oxidation [M]	1191.49	4	3.05973e-10
MVSHHNLTTGATLINE	N7H8F1S1	Oxidation [M]	1228	4	1.08589e-06
MVSHHNLTTGATLINE	N4H7	Oxidation [M]	1234.19	3	2.16749e-07
MVSHHNLTTGATLINE	N5H6F3S1	Oxidation [M]	1490.95	3	5.52224e-12
MVSHHNLTTGATLINE	N5H6S1	Oxidation [M]	1344.89	3	5.16191e-11
MVSHHNLTTGATLINE	N6H7F2	Oxidation [M]	1100.46	4	0.0123063
MVSHHNLTTGATLINE	N3H4S1	Oxidation [M]	1101.47	3	3.22602e-11
MVSHHNLTTGATLINE	N6H7S2	Oxidation [M]	1172.98	4	1.40174e-09
MVSHHNLTTGATLINE	N5H6F1S2	Oxidation [M]	1490.61	3	3.49461e-11
MVSHHNLTTGATLINE	N5H4F1S2	Oxidation [M]	1037.18	4	3.36297e-06
MVSHHNLTTGATLINE	N4H5cF1S2	Oxidation [M]	1368.9	3	3.49461e-11
MVSHHNLTTGATLINE	N6H6F1S2	Oxidation [M]	1168.98	4	2.35505e-09
MVSHHNLTTGATLINE	N6H6S2	Oxidation [M]	1132.46	4	1.03941e-09
MVSHHNLTTGATLINE	N4H6S1	Oxidation [M]	1277.2	3	4.00283e-11
MVSHHNLTTGATLINE	N4H4F1S1	Oxidation [M]	1217.85	3	4.28083e-11
MVSHHNLTTGATLINE	N6H7F1S2	Oxidation [M]	1209.49	4	1.34464e-09
MVSHHNLTTGATLINE	N5H6F2S3	Oxidation [M]	1227.5	4	9.35157e-10
MVSHHNLTTGATLINE	N4H5F1S1	Oxidation [M]	1271.87	3	4.00283e-11
MVSHHNLTTGATLINE	N4H6F2	Oxidation [M]	1277.54	3	8.00553e-09
MVSHHNLTTGATLINE	N5H6F1S1	Oxidation [M]	1393.58	3	1.1401e-09
MVSHHNLTTGATLINE	N7H4F1	Oxidation [M]	1323.9	3	3.79244e-09
MVSHHNLTTGATLINE	N8H6	Oxidation [M]	1450.94	3	1.04836e-10
MVSHHNLTTGATLINE	N6H6F1	Oxidation [M]	1364.24	3	3.99658e-06
MVSHHNLTTGATLINE	N5H6S3	Oxidation [M]	1538.96	3	1.33643e-10
MVSHHNLTTGATLINE	N6H4S2	Oxidation [M]	1051.44	4	2.04572e-09
MVSHHNLTTGATLINE	N5H6F2S1	Oxidation [M]	1442.26	3	9.68877e-11
MVSHHNLTTGATLINE	N6H7S3	Oxidation [M]	1245.75	4	1.89136e-09
MVSHHNLTTGATLINE	N9H6	Oxidation [M]	1518.63	3	4.769e-05
MVSHHNLTTGATLINE	N6H8F1S1	Oxidation [M]	1177.23	4	2.63214e-09
MVSHHNLTTGATLINE	N10H7	Oxidation [M]	1230.51	4	4.73621e-10
MVSHHNLTTGATLINE	N6H6S1	Oxidation [M]	1412.59	3	5.0079e-08
MVSHHNLTTGATLINE	N5H6F2	Oxidation [M]	1009.18	4	1.46024e-07
MVSHHNLTTGATLINE	N5H6cF1	Oxidation [M]	1296.55	3	0.00333857
MVSHHNLTTGATLINE	N5H4F1	Oxidation [M]	1188.51	3	1.92669e-05
MVSHHNLTTGATLINE	N5H5	Oxidation [M]	1193.84	3	4.54092e-05
MVSHHNLTTGATLINE	N6H7F1S1	Oxidation [M]	1136.72	4	1.05798e-07
MVSHHNLTTGATLINE	N5H6F4S1	Oxidation [M]	1539.64	3	2.51974e-06
MVSHHNLTTGATLINE	N5H7F1S2	Oxidation [M]	1158.72	4	1.05987e-10
MVSHHNLTTGATLINE	N4H7F1	Oxidation [M]	1282.87	3	0.00320487
MVSHHNLTTGATLINE	N2H6Phos1	Oxidation [M]	1071.44	3	0.00214554
MVSHHNLTTGATLINE	N4H3S1	Oxidation [M]	1115.15	3	7.35382e-11
MVSHHNLTTGATLINE	N6H6	Oxidation [M]	1315.55	3	3.55524e-09
MVSHHNLTTGATLINE	N5H4S2	Oxidation [M]	1000.67	4	1.57115e-09
MVSHHNLTTGATLINE	N6H7	Oxidation [M]	1369.57	3	4.37066e-11
MVSHHNLTTGATLINE	N8H5F1	Oxidation [M]	1084.46	4	5.31577e-06
MVSHHNLTTGATLINE	N3H2F1	Oxidation [M]	945.09	3	1.45835e-06
MVSHHNLTTGATLINE	N4H5F3S1	Deamidation [N/Q]	1364.24	3	0.00244542
MVSHHNLTTGATLINE	N4H5S1	Deamidation [N/Q]	1218.18	3	3.20611e-09
MVSHHNLTTGATLINE	N4H5S2	Deamidation [N/Q]	986.659	4	4.48358e-11
MVSHHNLTTGATLINE	N3H4S1	Deamidation [N/Q]	1096.47	3	1.46464e-10
MVSHHNLTTGATLINE	N4H5F1S1	Deamidation [N/Q]	1266.86	3	7.06492e-08
MVSHHNLTTGATLINE	N5H6F2S1	Deamidation [N/Q]	1437.26	3	4.15716e-06
MVSHHNLTTGATLINE	N6H5F2S1	Deamidation [N/Q]	1088.45	4	1.98063e-09
MVSHHNLTTGATLINE	N8H8F1	Deamidation [N/Q]	1202.25	4	2.59346e-05
MVSHHNLTTGATLINE	N4H5S1	Oxidation [M]; Deamidation [N/Q]	1223.51	3	3.49973e-09
MVSHHNLTTGATLINE	N6H5F1S2	Oxidation [M]; Deamidation [N/Q]	1128.71	4	3.00893e-07
MVSHHNLTTGATLINE	N4H4S1	Oxidation [M]; Deamidation [N/Q]	1169.49	3	2.08296e-07
MVSHHNLTTGATLINE	N4H5S2	Oxidation [M]; Deamidation [N/Q]	990.658	4	3.72715e-08
MVSHHNLTTGATLINE	N7H8S1	Oxidation [M]; Deamidation [N/Q]	1191.73	4	1.6774e-09
MVSHHNLTTGATLINE	N5H6S1	Oxidation [M]; Deamidation [N/Q]	1009.17	4	1.36303e-06
MVSHHNLTTGATLINE	N6H3F1S2	Oxidation [M]; Deamidation [N/Q]	1047.69	4	6.04391e-07
MVSHHNLTTGATLINE	N3H4S1	Oxidation [M]; Deamidation [N/Q]	1101.8	3	0.00183474
MVSHHNLTTGATLINE	N4H4F1S1	Oxidation [M]; Deamidation [N/Q]	1218.18	3	1.14192e-07
MVSHHNLTTGATLINE	N4H5F1S1	Oxidation [M]; Deamidation [N/Q]	1272.2	3	1.10381e-07
MVSHHNLTTGATLINE	N5H6F1S1	Oxidation [M]; Deamidation [N/Q]	1393.91	3	3.61001e-05
MVSHHNLTTGATLINE	N7H4F1	Oxidation [M]; Deamidation [N/Q]	1324.23	3	2.12443e-09
MVSHHNLTTGATLINE	N8H6	Oxidation [M]; Deamidation [N/Q]	1451.27	3	3.22716e-06
MVSHHNLTTGATLINE	N5H4F4	Oxidation [M]; Deamidation [N/Q]	1082.45	4	0.00249942
MVSHHNLTTGATLINE	N8H5	Oxidation [M]; Deamidation [N/Q]	1048.19	4	7.3418e-09
MVSHHNLTTGATLINE	N6H5F2S1	Oxidation [M]; Deamidation [N/Q]	1092.45	4	8.59221e-09
MVSHHNLTTGATLINE	N10H7	Oxidation [M]; Deamidation [N/Q]	1230.76	4	0.0174099
MVSHHNLTTGATLINE	N7H3	Oxidation [M]; Deamidation [N/Q]	916.393	4	3.83072e-09
MVSHHNLTTGATLINE	N6H6S1	Oxidation [M]; Deamidation [N/Q]	1059.94	4	0.000286134
MVSHHNLTTGATLINE	N5H6F2	Oxidation [M]; Deamidation [N/Q]	1009.42	4	0.00227606
MVSHHNLTTGATLINE	N6H6F2	Oxidation [M]; Deamidation [N/Q]	1060.19	4	0.000109148
MVSHHNLTTGATLINE	N8H8F1	Oxidation [M]; Deamidation [N/Q]	1206.24	4	0.00039839
MVSHHNLTTGATLINE	N4H3S1	Oxidation [M]; Deamidation [N/Q]	1115.47	3	5.32125e-08
MVSHHNLTTGATLINE	N6H6	Oxidation [M]; Deamidation [N/Q]	1315.88	3	0.000126898
MVSHHNLTTGATLINE	N5H4S2	Oxidation [M]; Deamidation [N/Q]	1334.22	3	1.3376e-09
MVSHHNLTTGATLINEQWLLTTAK	N5H6F2S1	Oxidation [M]	1317.33	4	0.0474411
MVSHHNLTTGATLINEQWLLTTAKNLFLNHSE	N3H4cF1S1	Deamidation [N/Q]	1333.11	4	4.98053e-05
NLFLNHSENATAK	N7H8S1		1489.94	3	4.5049e-14
NLFLNHSENATAK	N9H10F1S4		1555.11	4	1.46912e-09
NLFLNHSENATAK	N10H7		1541.97	3	7.75654e-08
NLFLNHSENATAK	N6H6S1		1314.21	3	1.65475e-14
NLFLNHSENATAK	N5H6cF1		1198.17	3	0.00049923
NLFLNHSENATAK	N8H9F1S4		1463.83	4	4.82128e-08
NLFLNHSENATAK	N6H7F1		1319.88	3	2.88848e-08
NLFLNHSENATAK	N6H7		1271.2	3	2.94734e-08
NLFLNHSENATAK	N5H6F1S3		1489.27	3	0.0423212
NLFLNHSENATAK	N5H6F3S2		1117.46	4	7.12651e-05
NLFLNHSENATAK	N7H8F1S1		1154.22	4	0.00357933
NLFLNHSENATAK	N6H5F2S1		1357.57	3	1.8601e-07
NLFLNHSENATAK	N4H5S1	Deamidation [N/Q]	1125.14	3	7.41065e-06
NLFLNHSENATAK	N5H6	Deamidation [N/Q]	1149.82	3	0.00172261
NLFLNHSENATAK	N6H7F2S1	Deamidation [N/Q]	1465.93	3	5.47376e-08
NLFLNHSENATAK	N4H4F1S1	Deamidation [N/Q]	1119.8	3	8.98508e-05
NLFLNHSENATAK	N8H8F1	Deamidation [N/Q]	1509.62	3	4.60466e-06
NLFLNHSENATAK	N4H5S1Na1	Deamidation [N/Q]	1132.46	3	0.0029599
NLFLNHSENATAK	N6H3F1S2	Deamidation [N/Q]	1298.21	3	0.00322217
NLFLNHSENATAK	N6H6S1	Deamidation [N/Q]	1314.54	3	0.0269158
NLFLNHSENATAK	N6H6F2	Deamidation [N/Q]	1314.88	3	0.00265869
NLFLNHSENATAK	N6H7	Deamidation [N/Q]	1271.53	3	0.00179257
NLFLNHSENATAK	N6H4S1	Deamidation [N/Q]	1206.51	3	0.0369712
NLFLNHSENATAKD	N5H6F1S2		1430.58	3	6.93789e-08
NLFLNHSENATAKD	N5H6F2S3		1576.3	3	0.000516303
NLFLNHSENATAKD	N6H6F1		1304.21	3	1.80763e-06
NLFLNHSENATAKD	N4H7F1		1222.84	3	0.00179521
NLFLNHSENATAKD	N5H6F4S3		1255.5	4	0.0121068
NLFLNHSENATAKD	N8H9F1S4	Deamidation [N/Q]	1492.83	4	6.74371e-05
IEKVVLHPNYSQVD	N4H5S1Na1		1192.85	3	0.00227897
IEKVVLHPNYSQVD	N2H9		1169.17	3	0.000226872
KVVLHPNYSQVD	N4H5S1		1104.81	3	6.49487e-14
KVVLHPNYSQVD	N3H5F1S2		887.378	4	0.0115815
KVVLHPNYSQVD	N4H4S1		1050.79	3	6.49487e-13
KVVLHPNYSQVD	N5H6F3S2		1469.61	3	1.41056e-13
KVVLHPNYSQVD	N5H6S2		992.916	4	7.75998e-11
KVVLHPNYSQVD	N7H8S1		1102.71	4	9.16409e-09
KVVLHPNYSQVD	N5H6F3S1		1372.58	3	2.59055e-10
KVVLHPNYSQVD	N6H7S2		1084.2	4	3.0902e-09
KVVLHPNYSQVD	N5H6F1S2		1372.24	3	6.49487e-14
KVVLHPNYSQVD	N4H5cF1S2		1250.53	3	6.49487e-13
KVVLHPNYSQVD	N6H7F2S2		1157.23	4	8.77735e-10
KVVLHPNYSQVD	N6H6F1S2		1080.2	4	9.82877e-09
KVVLHPNYSQVD	N6H7F1S2		1120.71	4	1.17392e-11
KVVLHPNYSQVD	N5H6F2S3		1517.96	3	8.72695e-11
KVVLHPNYSQVD	N5H6F1S1		1275.21	3	7.1133e-11
KVVLHPNYSQVD	N6H7F1S3		1590.98	3	7.06253e-09
KVVLHPNYSQVD	N8H6		999.678	4	2.25827e-09
KVVLHPNYSQVD	N5H6S3		1420.58	3	6.49487e-14
KVVLHPNYSQVD	N6H7F2S3		1230	4	1.33007e-08
KVVLHPNYSQVD	N6H8F1S1		1088.45	4	1.00673e-08
KVVLHPNYSQVD	N5H7		1183.51	3	0.000328807
KVVLHPNYSQVD	N7H7F1		1025.94	4	1.26083e-09
KVVLHPNYSQVD	N5H7F1S2		1069.94	4	1.30003e-10
KVVLHPNYSQVD	N3H6S1		1091.13	3	6.49487e-14
KVVLHPNYSQVD	N8H8		1080.7	4	4.52408e-06
KVVLHPNYSQVD	N5H4S2	Deamidation [N/Q]	1215.85	3	6.26386e-06
VVLHPNYSQVD	N5H6F1S3		1426.57	3	6.86289e-13
VVLHPNYSQVD	N4H5S1		1062.11	3	1.75758e-13
VVLHPNYSQVD	N3H5F1S2		1140.14	3	8.3048e-06
VVLHPNYSQVD	N6H5F1S2		1007.66	4	7.38034e-08
VVLHPNYSQVD	N4H5S1Na1		1069.44	3	1.75758e-13
VVLHPNYSQVD	N6H7S1		979.401	4	1.16575e-07
VVLHPNYSQVD	N4H5S2		1738.21	2	1.22369e-11
VVLHPNYSQVD	N5H6F3S1		1329.88	3	5.49592e-10
VVLHPNYSQVD	N5H6S1		1183.82	3	4.9548e-12
VVLHPNYSQVD	N4H5cF1S2		1207.83	3	3.88495e-13
VVLHPNYSQVD	N6H6S2		1348.55	3	9.48099e-09
VVLHPNYSQVD	N6H7F1S2		1088.69	4	3.50271e-08
VVLHPNYSQVD	N5H6F1S1		1232.51	3	4.9555e-10
VVLHPNYSQVD	N5H4F4		1281.53	3	6.44172e-09
VVLHPNYSQVD	N5H6F2S1		961.147	4	3.38682e-11
VVLHPNYSQVD	N6H7S3		1499.6	3	2.31364e-10
VVLHPNYSQVD	N9H6		1357.56	3	5.29212e-06
VVLHPNYSQVD	N6H6S1		1251.52	3	3.00993e-08
VVLHPNYSQVD	N5H6cF1		1135.48	3	3.09323e-08
VVLHPNYSQVD	N7H7F1		1324.88	3	0.000999572
VVLHPNYSQVD	N3H6S1		1048.44	3	3.67087e-10
VVLHPNYSQVD	N8H5F1		1284.54	3	8.06578e-08
VVLHPNYSQVD	N9H4		1249.53	3	0.013743
KVVLHPNYSQVDIGLIK	N3H3		1006.84	3	0.00222225
KVVLHPNYSQVDIGLIK	N4H5S1		959.951	4	2.24664e-10
KVVLHPNYSQVDIGLIK	N4H5S2		1376.63	3	2.12646e-15
KVVLHPNYSQVDIGLIK	N5H6F3S2		1233.55	4	1.61501e-10
KVVLHPNYSQVDIGLIK	N5H6S2		1124.01	4	4.55811e-11
KVVLHPNYSQVDIGLIK	N7H8S1		1233.8	4	1.49675e-09
KVVLHPNYSQVDIGLIK	N5H6F3S1		1160.78	4	1.86585e-08
KVVLHPNYSQVDIGLIK	N5H6F1S2		1547.03	3	2.85115e-08
KVVLHPNYSQVDIGLIK	N4H5cF1S2		1069.24	4	3.0409e-11
KVVLHPNYSQVDIGLIK	N4H6S1		1000.46	4	9.72389e-07
KVVLHPNYSQVDIGLIK	N6H7F1S2		1251.81	4	0.0167972
KVVLHPNYSQVDIGLIK	N5H6F1S1		1087.75	4	1.91992e-05
KVVLHPNYSQVDIGLIK	N7H8F1S2		1343.09	4	0.00378125
KVVLHPNYSQVDIGLIK	N5H6S3		1196.78	4	3.0409e-12
KVVLHPNYSQVDIGLIK	N5H6F2S1		1124.26	4	7.25766e-09
KVVLHPNYSQVDIGLIK	N7H4F1	Deamidation [N/Q]	1035.73	4	8.20946e-10
KVVLHPNYSQVDIGLIK	N7H6F1S4	Deamidation [N/Q]	1407.86	4	0.000159614
KVVLHPNYSQVDIGLIK	N3H4	Deamidation [N/Q]	1061.18	3	0.0035269
KVVLHPNYSQVDIGLIK	N3H6S1	Deamidation [N/Q]	1266.25	3	0.0035269
KVVLHPNYSQVDIGLIK	N5H6F3S3	Deamidation [N/Q]	1306.57	4	9.063e-05
KVVLHPNYSQVDIGLIK	N6H4S1	Deamidation [N/Q]	1361.3	3	0.00282638
VVLHPNYSQVDIGLIK	N4H5F3S1		1382.96	3	6.27944e-19
VVLHPNYSQVDIGLIK	N5H6F1S3		1601.36	3	5.66942e-12
VVLHPNYSQVDIGLIK	N4H5S1		1236.9	3	6.69568e-19
VVLHPNYSQVDIGLIK	N5H6		1261.58	3	4.10148e-10
VVLHPNYSQVDIGLIK	N4H5S1Na1		933.423	4	5.20803e-15
VVLHPNYSQVDIGLIK	N6H7S1		1110.49	4	7.91926e-11
VVLHPNYSQVDIGLIK	N4H4S1		1182.88	3	6.24551e-16
VVLHPNYSQVDIGLIK	N4H5S2		1333.93	3	6.69568e-19
VVLHPNYSQVDIGLIK	N5H6F3S2		1201.53	4	7.28851e-19
VVLHPNYSQVDIGLIK	N5H6S2		1455.64	3	4.16663e-16
VVLHPNYSQVDIGLIK	N7H8S1		1602.03	3	1.50139e-12
VVLHPNYSQVDIGLIK	N5H6F3S1		1504.67	3	6.03293e-16
VVLHPNYSQVDIGLIK	N5H6S1		1358.61	3	2.43547e-18
VVLHPNYSQVDIGLIK	N3H4S1		1115.19	3	6.69568e-18
VVLHPNYSQVDIGLIK	N7H4		966.95	4	6.40941e-05
VVLHPNYSQVDIGLIK	N6H7S2		1183.27	4	4.12799e-10
VVLHPNYSQVDIGLIK	N5H6F1S2		1504.33	3	9.75385e-13
VVLHPNYSQVDIGLIK	N4H5cF1S2		1382.62	3	4.16663e-17
VVLHPNYSQVDIGLIK	N6H6F1S2		1179.27	4	2.19284e-11
VVLHPNYSQVDIGLIK	N4H6S1		1290.92	3	2.43547e-16
VVLHPNYSQVDIGLIK	N4H5F1S1		1285.59	3	2.43547e-16
VVLHPNYSQVDIGLIK	N5H6F1S1		1407.3	3	4.47031e-13
VVLHPNYSQVDIGLIK	N7H4F1		1337.62	3	2.22966e-14
VVLHPNYSQVDIGLIK	N8H6		1098.75	4	7.78301e-17
VVLHPNYSQVDIGLIK	N5H6S3		1552.68	3	6.24551e-18
VVLHPNYSQVDIGLIK	N7H7F1S3		1343.33	4	1.9133e-11
VVLHPNYSQVDIGLIK	N5H6F2S1		1455.98	3	6.03293e-21
VVLHPNYSQVDIGLIK	N6H7F2S3		1329.07	4	6.38578e-10
VVLHPNYSQVDIGLIK	N6H7S3		1256.04	4	5.20934e-16
VVLHPNYSQVDIGLIK	N6H7F3S4		1438.36	4	5.17679e-16
VVLHPNYSQVDIGLIK	N5H6F4S1		1165.27	4	1.14428e-17
VVLHPNYSQVDIGLIK	N5H7F1S2		1169.01	4	5.20803e-14
VVLHPNYSQVDIGLIK	N8H8F1		1216.29	4	1.27757e-10
VVLHPNYSQVDIGLIK	N5H4S2		1347.61	3	3.25872e-14
VVLHPNYSQVDIGLIK	N8H8		1179.77	4	5.16812e-15
VVLHPNYSQVDIGLIK	N4H5S2	Deamidation [N/Q]	1334.26	3	6.24551e-14
VVLHPNYSQVDIGLIK	N7H8F1S1	Deamidation [N/Q]	1238.54	4	2.51254e-05
VVLHPNYSQVDIGLIK	N3H4S1	Deamidation [N/Q]	1115.52	3	1.75743e-08
VVLHPNYSQVDIGLIK	N6H6F1S2	Deamidation [N/Q]	1179.51	4	0.00372917
VVLHPNYSQVDIGLIK	N6H6S2	Deamidation [N/Q]	1143	4	0.000200953
VVLHPNYSQVDIGLIK	N4H5F3S2	Deamidation [N/Q]	1110.49	4	0.00338385
VVLHPNYSQVDIGLIK	N6H6F2S2	Deamidation [N/Q]	1216.03	4	0.00133063
VVLHPNYSQVDIGLIK	N4H5F1S1	Deamidation [N/Q]	1285.91	3	6.37816e-10
VVLHPNYSQVDIGLIK	N7H4F1	Deamidation [N/Q]	1003.71	4	0.000774815
VVLHPNYSQVDIGLIK	N8H6	Deamidation [N/Q]	1464.99	3	8.55597e-09
VVLHPNYSQVDIGLIK	N5H6F2S1	Deamidation [N/Q]	1456.31	3	1.45024e-09
VVLHPNYSQVDIGLIK	N6H7S3	Deamidation [N/Q]	1256.29	4	1.30928e-10
VVLHPNYSQVDIGLIK	N6H7F3S4	Deamidation [N/Q]	1438.6	4	3.51545e-09
VVLHPNYSQVDIGLIK	N8H8F1	Deamidation [N/Q]	1216.53	4	3.08191e-09
VVLHPNYSQVDIGLIKLK	N4H5S1		988.222	4	2.19584e-05
VVLHPNYSQVDIGLIKLK	N4H5S2		1061	4	2.08322e-11
VVLHPNYSQVDIGLIKLK	N7H8S1		1262.07	4	3.14556e-08
VVLHPNYSQVDIGLIKLK	N4H7F1		1032.99	4	3.73881e-08
VVLHPNYSQVDIGLIKLK	N4H5S1Na1	Deamidation [N/Q]	1324.95	3	0.00192274
VVLHPNYSQVDIGLIKLK	N4H7F1	Deamidation [N/Q]	1377.31	3	0.0480931
MVSHHNLTTGATLINE	N4H4F1S1		1212.52	3	0.0033588
MVSHHNLTTGATLINE	N4H6F2		954.408	4	1.64341e-10
MVSHHNLTTGATLINE	N7H3		1215.86	3	1.05383e-10
MVSHHNLTTGATLINE	N6H4S1	Oxidation [M]	978.665	4	1.07643e-08
MVSHHNLTTGATLINE	N4H5S1Na1	Oxidation [M]; Deamidation [N/Q]	923.38	4	2.1924e-09
NLFLNHSENATAK	N4H5S2		1221.84	3	4.83209e-08
NLFLNHSENATAK	N5H6F2S1		1343.89	3	1.26771e-08
NLFLNHSENATAKD	N5H6F3S1		1430.92	3	3.87972e-08
NLFLNHSENATAKD	N8H9F1S4		1492.58	4	1.98202e-05
KVVLHPNYSQVD	N4H5S1Na1		834.355	4	3.11602e-09
KVVLHPNYSQVD	N4H5S2		1201.84	3	6.49487e-14
KVVLHPNYSQVD	N3H4		886.067	3	0.0007787
KVVLHPNYSQVD	N4H7F1		1164.5	3	2.04324e-08
VVLHPNYSQVD	N5H6S3		1377.89	3	1.75758e-13
KVVLHPNYSQVDIGLIK	N5H6F1S3		1233.3	4	3.0409e-12
KVVLHPNYSQVDIGLIK	N5H4F1S2		1079.5	4	0.0309468
KVVLHPNYSQVDIGLIK	N6H6S2		1174.78	4	2.08495e-08
KVVLHPNYSQVDIGLIK	N5H6F2S3		1269.81	4	0.000953072
KVVLHPNYSQVDIGLIK	N5H6F4S1		1197.29	4	0.000880063
VVLHPNYSQVDIGLIK	N6H7F2S1		1577.69	3	1.73503e-08
VVLHPNYSQVDIGLIK	N4H4F1S1		1231.57	3	3.13941e-07
VVLHPNYSQVDIGLIK	N5H4F4		1456.32	3	6.35234e-09
VVLHPNYSQVDIGLIK	N6H6F1		1033.72	4	2.05924e-07
VVLHPNYSQVDIGLIK	N10H7		1240.8	4	0.00145624
VVLHPNYSQVDIGLIK	N6H6F2		1070.24	4	2.80717e-15
VVLHPNYSQVDIGLIK	N10H10F1		1398.85	4	2.57721e-05
VVLHPNYSQVDIGLIK	N4H5S1	Deamidation [N/Q]	1237.23	3	1.34346e-10
VVLHPNYSQVDIGLIK	N4H5S1Na1	Deamidation [N/Q]	1244.56	3	0.00353989
VVLHPNYSQVDIGLIK	N6H7F1S2	Deamidation [N/Q]	1220.03	4	0.0284364
VVLHPNYSQVDIGLIK	N6H4S2	Deamidation [N/Q]	1061.97	4	5.20031e-07
VVLHPNYSQVDIGLIK	N3H4	Deamidation [N/Q]	1018.49	3	1.87183e-10
VVLHPNYSQVDIGLIK	N8H9	Deamidation [N/Q]	1220.53	4	0.0333445
MVSHHNLTTGATLINE	N5H4F1S2		1033.18	4	0.00203584
MVSHHNLTTGATLINE	N5H5		1188.51	3	0.0236998
MVSHHNLTTGATLINE	N3H5F1S2	Oxidation [M]	1301.21	3	2.82487e-07
MVSHHNLTTGATLINE	N6H7F2S2	Oxidation [M]	1246.01	4	2.00834e-09
MVSHHNLTTGATLINE	N6H5F2S1	Oxidation [M]	1092.21	4	1.62586e-07
MVSHHNLTTGATLINE	N3H4	Oxidation [M]	1004.44	3	3.24863e-08
MVSHHNLTTGATLINE	N3H4cF1S1	Oxidation [M]	1150.16	3	8.53052e-08
MVSHHNLTTGATLINE	N5H6F3S3	Oxidation [M]	1264.01	4	0.000432913
MVSHHNLTTGATLINE	N4H6S1	Deamidation [N/Q]	954.399	4	2.40586e-06
MVSHHNLTTGATLINE	N4H6F2	Deamidation [N/Q]	954.654	4	0.00388314
MVSHHNLTTGATLINE	N4H7F1	Deamidation [N/Q]	958.652	4	0.00307382
MVSHHNLTTGATLINE	N5H4S2	Deamidation [N/Q]	1328.89	3	0.00267246
MVSHHNLTTGATLINE	N3H3	Oxidation [M]; Deamidation [N/Q]	950.75	3	6.99487e-07
MVSHHNLTTGATLINE	N5H6F3S1	Oxidation [M]; Deamidation [N/Q]	1118.71	4	0.029
MVSHHNLTTGATLINE	N6H4S2	Oxidation [M]; Deamidation [N/Q]	1051.68	4	4.09093e-07
MVSHHNLTTGATLINE	N3H4	Oxidation [M]; Deamidation [N/Q]	1004.77	3	0.00177564
MVSHHNLTTGATLINE	N5H3F1	Oxidation [M]; Deamidation [N/Q]	1134.82	3	5.41759e-06
NLFLNHSENATAK	N5H6		1149.49	3	0.000150427
NLFLNHSENATAK	N6H4S2		1303.21	3	2.31216e-08
NLFLNHSENATAK	N6H7F3S4	Deamidation [N/Q]	1354.54	4	7.10691e-08
NLFLNHSENATAKD	N5H6S3		1478.93	3	0.00284488
KVVLHPNYSQVD	N5H6		1129.49	3	1.37619e-10
KVVLHPNYSQVD	N3H4S1		1474.14	2	4.54176e-13
KVVLHPNYSQVD	N4H6S1		1158.83	3	9.73539e-12
KVVLHPNYSQVD	N6H7F3S4		1339.29	4	3.65581e-09
VVLHPNYSQVD	N5H3F1		973.423	3	3.4158e-05
KVVLHPNYSQVDIGLIK	N7H6F1S4		1407.61	4	2.00937e-08
KVVLHPNYSQVDIGLIK	N6H5F2S1		1134.52	4	4.53873e-08
KVVLHPNYSQVDIGLIK	N5H6F3S3		1306.33	4	8.50403e-07
KVVLHPNYSQVDIGLIK	N6H5F1S2	Deamidation [N/Q]	1171.03	4	0.00865584
VVLHPNYSQVDIGLIK	N3H5F1S2		1314.93	3	5.3492e-08
VVLHPNYSQVDIGLIK	N3H4		1018.16	3	1.15387e-12
VVLHPNYSQVDIGLIKLK	N5H6F1S3		1261.57	4	3.87197e-06
VVLHPNYSQVDIGLIKLK	N5H6F1S3	Deamidation [N/Q]	1261.81	4	0.00358069
