# Supplementary material for: Data Independent Acquisition Mass Spectrometry Enhanced Personalized Glycosylation Profiling of Haptoglobin in Hepatocellular Carcinoma
Source: J Proteome Res. 2024 Jul 12;23(8):3571–84. doi: 10.1021/acs.jproteome.4c00227 (PMC11301664; doi:10.1021/acs.jproteome.4c00227)
Supplement: Supplementary file 6 — pr4c00227_si_006.xlsx [file pr4c00227_si_006.xlsx]

## Sheet: Sheet1
Peptide Sequence	Glycan	Modification
VVLHPNYSQVDIGLIK	N4H6F1S1
KVVLHPNYSQVDIGLIK	N4H5cF1S1
MVSHHNLTTGATLINE	N3H5S1	Oxidation [M]; Deamidation [N/Q]
KVVLHPNYSQVD	N5H6cF1S2
MVSHHNLTTGATLINE	N4H6F1S1	Oxidation [M]
VVLHPNYSQVD	N3H4F1
NLFLNHSENATAK	N6H5
MVSHHNLTTGATLINE	N6H5F1S3	Deamidation [N/Q]
KVVLHPNYSQVD	N4H5F2S1	Deamidation [N/Q]
MVSHHNLTTGATLINE	N4H5cF1	Oxidation [M]; Deamidation [N/Q]
NLFLNHSENATAK	N4H5F2S1	Deamidation [N/Q]
VVLHPNYSQVDIGLIK	N6H4F1	Deamidation [N/Q]
MVSHHNLTTGATLINE	N4H5	Oxidation [M]; Deamidation [N/Q]
KVVLHPNYSQVDIGLIK	N5H6cF1S2
MVSHHNLTTGATLINE	N5H9F1	Oxidation [M]
VVLHPNYSQVD	N6H7F2S3
MVSHHNLTTGATLINE	N5H5F2	Oxidation [M]
MVSHHNLTTGATLINE	N5H5S1	Oxidation [M]; Deamidation [N/Q]
MVSHHNLTTGATLINE	N4H5F1
VVLHPNYSQVDIGLIK	N9H4F1
VVLHPNYSQVDIGLIK	N6H6S3	Deamidation [N/Q]
MVSHHNLTTGATLINE	N9H3	Oxidation [M]
MVSHHNLTTGATLINE	N4H5F1S1Na1	Oxidation [M]
KVVLHPNYSQVDIGLIK	N6H4F2
KVVLHPNYSQVD	N6H6F1S3
VVLHPNYSQVD	N4H5F1S1Na1
KVVLHPNYSQVDIGLIK	N5H7F1
MVSHHNLTTGATLINE	N6H4F2	Oxidation [M]; Deamidation [N/Q]
MVSHHNLTTGATLINE	N5H5F2S1	Oxidation [M]; Deamidation [N/Q]
MVSHHNLTTGATLINE	N6H3F2	Oxidation [M]; Deamidation [N/Q]
VVLHPNYSQVD	N6H6F2S3
MVSHHNLTTGATLINE	N2H2	Oxidation [M]; Deamidation [N/Q]
VVLHPNYSQVDIGLIK	N5H4S1
VVLHPNYSQVDIGLIK	N4H5F1S1Na1
KVVLHPNYSQVDIGLIK	N4H5S2Na1	Deamidation [N/Q]
MVSHHNLTTGATLINE	N3H5S1	Oxidation [M]
VVLHPNYSQVD	N6H5F1
MVSHHNLTTGATLINE	N4H5F1S2Na2	Oxidation [M]
KVVLHPNYSQVDIGLIK	N4H6
VVLHPNYSQVD	N4H5F1S1Sc1
MVSHHNLTTGATLINE	N6H6S3	Oxidation [M]; Deamidation [N/Q]
MVSHHNLTTGATLINE	N6H5F1S3	Oxidation [M]; Deamidation [N/Q]
MVSHHNLTTGATLINE	N4H6	Oxidation [M]
MVSHHNLTTGATLINE	N5H9F1	Oxidation [M]; Deamidation [N/Q]
MVSHHNLTTGATLINE	N9H3	Oxidation [M]; Deamidation [N/Q]
VVLHPNYSQVDIGLIK	N4H5	Deamidation [N/Q]
MVSHHNLTTGATLINEQWLLTTAK	N4H6F1S1	Oxidation [M]
MVSHHNLTTGATLINE	N5H5F1S1
MVSHHNLTTGATLINE	N5H6F3	Oxidation [M]; Deamidation [N/Q]
VVLHPNYSQVD	N3H5F1S1
NLFLNHSENATAK	N7H7F1
VVLHPNYSQVDIGLIK	N5H3F1S1	Deamidation [N/Q]
NLFLNHSENATAK	N5H4F1S1
MVSHHNLTTGATLINE	N5H5F1	Oxidation [M]; Deamidation [N/Q]
MVSHHNLTTGATLINE	N8H7	Oxidation [M]
MVSHHNLTTGATLINE	N5H4F1S1	Deamidation [N/Q]
MVSHHNLTTGATLINE	N8H7	Deamidation [N/Q]
NLFLNHSENATAKD	N3H4F2S1	Deamidation [N/Q]
NLFLNHSENATAK	N9H3
KVVLHPNYSQVDIGLIK	N3H4F2S1	Deamidation [N/Q]
MVSHHNLTTGATLINE	N4H6F1S1	Oxidation [M]; Deamidation [N/Q]
MVSHHNLTTGATLINE	N5H6F1
KVVLHPNYSQVDIGLIK	N8H7	Deamidation [N/Q]
MVSHHNLTTGATLINE	N5H5F1	Oxidation [M]
MVSHHNLTTGATLINE	N4H5S1Sc1
NLFLNHSENATAKD	N4H5F1S1Na1	Deamidation [N/Q]
NLFLNHSENATAK	N5H6F3S3
NLFLNHSENATAK	N5H5S1
MVSHHNLTTGATLINEQWLLTTAKNLFLNHSE	N3H4F1S1	Deamidation [N/Q]
VVLHPNYSQVDIGLIK	N7H8F1S3
MVSHHNLTTGATLINE	N6H5F2	Oxidation [M]; Deamidation [N/Q]
VVLHPNYSQVDIGLIK	N6H9F1S2	Deamidation [N/Q]
MVSHHNLTTGATLINE	N5H7F1	Oxidation [M]; Deamidation [N/Q]
MVSHHNLTTGATLINE	N6H5F2	Oxidation [M]
MVSHHNLTTGATLINE	N4H5cF1S1	Deamidation [N/Q]
MVSHHNLTTGATLINE	N5H5S1	Oxidation [M]
NLFLNHSENATAKD	N7H8F1S3
VVLHPNYSQVDIGLIKLK	N2H2	Deamidation [N/Q]
KVVLHPNYSQVDIGLIK	N6H7S1
MVSHHNLTTGATLINE	N5H3F1S1	Deamidation [N/Q]
MVSHHNLTTGATLINE	N5H5F2S2
MVSHHNLTTGATLINE	N5H7F1	Oxidation [M]
VVLHPNYSQVD	N5H5F1S1
VVLHPNYSQVDIGLIK	N4H5F1S2Na2
NLFLNHSENATAK	N6H6F1S3
MVSHHNLTTGATLINE	N6H5F1	Oxidation [M]
MVSHHNLTTGATLINE	N2H8	Oxidation [M]; Deamidation [N/Q]
MVSHHNLTTGATLINE	N4H5cF1S1	Oxidation [M]; Deamidation [N/Q]
MVSHHNLTTGATLINE	N4H4S1	Deamidation [N/Q]
VVLHPNYSQVDIGLIKLK	N4H5Sc2	Deamidation [N/Q]
MVSHHNLTTGATLINE	N5H4F1S1	Oxidation [M]
VVLHPNYSQVDIGLIK	N5H8
VVLHPNYSQVDIGLIK	N4H5F2S1
MVSHHNLTTGATLINE	N6H7F2
NLFLNHSENATAK	N5H5F2S1
MVSHHNLTTGATLINE	N4H5F1S2Na2	Oxidation [M]; Deamidation [N/Q]
MVSHHNLTTGATLINE	N6H7F2S1	Oxidation [M]
MVSHHNLTTGATLINE	N6H6F1S3	Oxidation [M]
NLFLNHSENATAK	N5H5S2
MVSHHNLTTGATLINE	N5H5F2S2	Oxidation [M]; Deamidation [N/Q]
MVSHHNLTTGATLINE	N4H5F1S1Sc1
VVLHPNYSQVDIGLIK	N3H5F1S1	Deamidation [N/Q]
VVLHPNYSQVDIGLIKLK	N5H6F2S2
KVVLHPNYSQVDIGLIK	N4H5S2Na1
VVLHPNYSQVDIGLIK	N5H5F1S1	Deamidation [N/Q]
VVLHPNYSQVDIGLIK	N4H5F1S2Na1	Deamidation [N/Q]
MVSHHNLTTGATLINE	N6H6F3S3	Oxidation [M]
MVSHHNLTTGATLINE	N5H4F1S1	Oxidation [M]; Deamidation [N/Q]
VVLHPNYSQVD	N6H5F1S3
KVVLHPNYSQVD	N5H7F1
NLFLNHSENATAK	N5H4F1S1	Deamidation [N/Q]
NLFLNHSENATAKD	N7H8F1S3	Deamidation [N/Q]
KVVLHPNYSQVD	N5H6F3
MVSHHNLTTGATLINE	N3H3F1	Oxidation [M]; Deamidation [N/Q]
KVVLHPNYSQVD	N7H4F1
MVSHHNLTTGATLINE	N6H9	Oxidation [M]
MVSHHNLTTGATLINE	N5H5F2	Oxidation [M]; Deamidation [N/Q]
NLFLNHSENATAK	N5H5F2S1	Deamidation [N/Q]
MVSHHNLTTGATLINE	N4H5F1S1Na1	Oxidation [M]; Deamidation [N/Q]
KVVLHPNYSQVDIGLIK	N5H4F1S1	Deamidation [N/Q]
MVSHHNLTTGATLINE	N4H5F1	Oxidation [M]; Deamidation [N/Q]
VVLHPNYSQVD	N4H6F1S1
NLFLNHSENATAKD	N5H6cF1S2
NLFLNHSENATAK	N5H4S1
MVSHHNLTTGATLINE	N6H3F2	Deamidation [N/Q]
MVSHHNLTTGATLINE	N5H3F1S1	Oxidation [M]
MVSHHNLTTGATLINE	N4H5cF1
MVSHHNLTTGATLINE	N4H5F1S2Na1	Oxidation [M]
KVVLHPNYSQVD	N5H5F2S2
VVLHPNYSQVDIGLIK	N5H5S1	Deamidation [N/Q]
VVLHPNYSQVDIGLIK	N6H7S4	Deamidation [N/Q]
MVSHHNLTTGATLINE	N4H5F2S1	Oxidation [M]; Deamidation [N/Q]
MVSHHNLTTGATLINEQWLLTTAKNLFLNHSE	N3H4F2S1	Oxidation [M]
VVLHPNYSQVD	N8H4
VVLHPNYSQVDIGLIK	N6H6F1	Deamidation [N/Q]
MVSHHNLTTGATLINE	N3H4F1S1	Oxidation [M]
MVSHHNLTTGATLINE	N4H6F1	Oxidation [M]
MVSHHNLTTGATLINE	N4H4F1	Oxidation [M]; Deamidation [N/Q]
NLFLNHSENATAK	N6H9
MVSHHNLTTGATLINE	N4H4	Oxidation [M]
MVSHHNLTTGATLINE	N4H5Sc2	Oxidation [M]
NLFLNHSENATAK	N5H5F2	Deamidation [N/Q]
VVLHPNYSQVDIGLIK	N4H5cF1S1	Deamidation [N/Q]
MVSHHNLTTGATLINE	N5H5F1S1	Oxidation [M]; Deamidation [N/Q]
KVVLHPNYSQVD	N4H5F1S2Na1
KVVLHPNYSQVDIGLIK	N8H7
MVSHHNLTTGATLINE	N4H6F1
NLFLNHSENATAKD	N5H7F1
MVSHHNLTTGATLINE	N3H4F1	Deamidation [N/Q]
MVSHHNLTTGATLINE	N5H4S1	Oxidation [M]
VVLHPNYSQVD	N9H3
MVSHHNLTTGATLINE	N5H5F1S1	Oxidation [M]
VVLHPNYSQVDIGLIK	N6H6S1
VVLHPNYSQVDIGLIK	N5H5S1
MVSHHNLTTGATLINE	N5H3F1S1	Oxidation [M]; Deamidation [N/Q]
MVSHHNLTTGATLINE	N4H5F1S2Na1	Deamidation [N/Q]
VVLHPNYSQVDIGLIKLK	N9H4F1
NLFLNHSENATAK	N9H6
MVSHHNLTTGATLINE	N4H5F2S1	Oxidation [M]
KVVLHPNYSQVD	N5H6F2S2
VVLHPNYSQVD	N4H6F1
MVSHHNLTTGATLINE	N4H5F1S1Sc1	Oxidation [M]
VVLHPNYSQVD	N6H6F1S3
MVSHHNLTTGATLINE	N3H4F1	Oxidation [M]
MVSHHNLTTGATLINE	N6H7S1
VVLHPNYSQVD	N5H8
VVLHPNYSQVD	N5H5F1
KVVLHPNYSQVD	N8H4
VVLHPNYSQVD	N5H6F1
MVSHHNLTTGATLINE	N6H7F3S1	Oxidation [M]
VVLHPNYSQVD	N8H3
MVSHHNLTTGATLINE	N5H5S1
VVLHPNYSQVDIGLIK	N6H5F1S3
NLFLNHSENATAK	N5H4S1	Deamidation [N/Q]
VVLHPNYSQVD	N5H5S1
KVVLHPNYSQVD	N4H5
VVLHPNYSQVDIGLIK	N4H5Sc2
KVVLHPNYSQVDIGLIK	N6H10F1S1
MVSHHNLTTGATLINE	N4H6F1S1	Deamidation [N/Q]
VVLHPNYSQVDIGLIK	N6H5F2
MVSHHNLTTGATLINE	N5H8	Oxidation [M]; Deamidation [N/Q]
MVSHHNLTTGATLINE	N4H5S2Na1	Oxidation [M]; Deamidation [N/Q]
KVVLHPNYSQVD	N7H8F1S3
MVSHHNLTTGATLINE	N5H5F2S1	Oxidation [M]
KVVLHPNYSQVD	N5H5F1
VVLHPNYSQVDIGLIK	N6H6F2S2
MVSHHNLTTGATLINE	N4H5S2Na1	Oxidation [M]
KVVLHPNYSQVD	N6H10F1S1
KVVLHPNYSQVD	N5H8
MVSHHNLTTGATLINE	N6H5F1S1	Oxidation [M]
KVVLHPNYSQVDIGLIK	N6H7S4
MVSHHNLTTGATLINE	N4H5S1Sc1	Oxidation [M]
MVSHHNLTTGATLINE	N5H8	Oxidation [M]
MVSHHNLTTGATLINE	N6H5F1S3	Oxidation [M]
VVLHPNYSQVDIGLIK	N6H9	Deamidation [N/Q]
VVLHPNYSQVDIGLIK	N4H5S1Sc1	Deamidation [N/Q]
VVLHPNYSQVDIGLIK	N9H3
VVLHPNYSQVDIGLIK	N7H8F1S3	Deamidation [N/Q]
MVSHHNLTTGATLINE	N5H5S2
KVVLHPNYSQVD	N5H9F1
MVSHHNLTTGATLINE	N7H7F1	Oxidation [M]; Deamidation [N/Q]
MVSHHNLTTGATLINE	N4H6F1	Deamidation [N/Q]
MVSHHNLTTGATLINE	N5H6F1	Oxidation [M]
VVLHPNYSQVDIGLIK	N6H7S4
NLFLNHSENATAKD	N6H6S3
KVVLHPNYSQVDIGLIK	N6H5F1	Deamidation [N/Q]
MVSHHNLTTGATLINE	N6H7S4	Oxidation [M]
NLFLNHSENATAKD	N5H6F2S2
VVLHPNYSQVDIGLIK	N6H6S3
VVLHPNYSQVDIGLIK	N4H6F1S1	Deamidation [N/Q]
KVVLHPNYSQVDIGLIK	N4H5F1S1
MVSHHNLTTGATLINE	N5H4S1	Oxidation [M]; Deamidation [N/Q]
MVSHHNLTTGATLINE	N6H4S1	Oxidation [M]; Deamidation [N/Q]
VVLHPNYSQVDIGLIK	N5H6F3	Deamidation [N/Q]
MVSHHNLTTGATLINE	N3H4F2S1	Oxidation [M]; Deamidation [N/Q]
MVSHHNLTTGATLINE	N6H9	Oxidation [M]; Deamidation [N/Q]
VVLHPNYSQVD	N7H8F1S3
