# Supplementary material for: Data Independent Acquisition Mass Spectrometry Enhanced Personalized Glycosylation Profiling of Haptoglobin in Hepatocellular Carcinoma
Source: J Proteome Res. 2024 Jul 12;23(8):3571–84. doi: 10.1021/acs.jproteome.4c00227 (PMC11301664; doi:10.1021/acs.jproteome.4c00227)
Supplement: Supplementary file 7 — pr4c00227_si_007.xlsx [file pr4c00227_si_007.xlsx]

## Sheet: Sheet1
Nsite	Peptide Sequence	Glycan	Modification	m/z	charge state
N184	GSFPWQAKMVSHHNLTTGATLINE	N4H5S1Na1		1144.5	4
N184	GSFPWQAKMVSHHNLTTGATLINE	N5H3	Oxidation [M]	1039.97	4
N184	GSFPWQAKMVSHHNLTTGATLINE	N5H6F3S1		1339.83	4
N184	GSFPWQAKMVSHHNLTTGATLINE	N6H6S1		1281.05	4
N184	GSFPWQAKMVSHHNLTTGATLINE	N6H6S2		1353.83	4
N184	MVSHHNLTTGATLINE	N1	Oxidation [M]	979.462	2
N184	MVSHHNLTTGATLINE	N1	Oxidation [M]; Deamidated [N/Q]	979.462	2
N184	MVSHHNLTTGATLINE	N10H7	Oxidation [M]	1230.51	4
N184	MVSHHNLTTGATLINE	N10H7	Oxidation [M]; Deamidated [N/Q]	1230.76	4
N184	MVSHHNLTTGATLINE	N2	Oxidation [M]	1080.51	2
N184	MVSHHNLTTGATLINE	N2H2	Deamidated [N/Q]	823.707	3
N184	MVSHHNLTTGATLINE	N2H2	Oxidation [M]; Deamidated [N/Q]	829.039	3
N184	MVSHHNLTTGATLINE	N2H2		823.379	3
N184	MVSHHNLTTGATLINE	N2H2F1		872.065	3
N184	MVSHHNLTTGATLINE	N2H3	Oxidation [M]; Deamidated [N/Q]	883.057	3
N184	MVSHHNLTTGATLINE	N2H3		877.397	3
N184	MVSHHNLTTGATLINE	N2H5	Oxidation [M]	1485.64	2
N184	MVSHHNLTTGATLINE	N2H5	Oxidation [M]; Deamidated [N/Q]	991.092	3
N184	MVSHHNLTTGATLINE	N2H6Phos1	Oxidation [M]	1071.44	3
N184	MVSHHNLTTGATLINE	N2H6Phos1	Oxidation [M]; Deamidated [N/Q]	1071.76	3
N184	MVSHHNLTTGATLINE	N2H9	Oxidation [M]	1206.83	3
N184	MVSHHNLTTGATLINE	N2H9		1201.5	3
N184	MVSHHNLTTGATLINE	N3H2	Oxidation [M]	896.404	3
N184	MVSHHNLTTGATLINE	N3H2F1	Oxidation [M]	945.09	3
N184	MVSHHNLTTGATLINE	N3H2F1	Oxidation [M]; Deamidated [N/Q]	945.418	3
N184	MVSHHNLTTGATLINE	N3H3	Oxidation [M]	950.422	3
N184	MVSHHNLTTGATLINE	N3H3	Oxidation [M]; Deamidated [N/Q]	950.75	3
N184	MVSHHNLTTGATLINE	N3H3		945.09	3
N184	MVSHHNLTTGATLINE	N3H4	Oxidation [M]	1506.16	2
N184	MVSHHNLTTGATLINE	N3H4	Oxidation [M]; Deamidated [N/Q]	1004.77	3
N184	MVSHHNLTTGATLINE	N3H4		999.108	3
N184	MVSHHNLTTGATLINE	N3H4cF1S1	Oxidation [M]	1150.16	3
N184	MVSHHNLTTGATLINE	N3H4cF1S1		1144.83	3
N184	MVSHHNLTTGATLINE	N3H4F1S1	Oxidation [M]	1150.16	3
N184	MVSHHNLTTGATLINE	N3H4F1S1		1144.83	3
N184	MVSHHNLTTGATLINE	N3H4S1	Oxidation [M]	1101.47	3
N184	MVSHHNLTTGATLINE	N3H4S1	Oxidation [M]; Deamidated [N/Q]	1101.8	3
N184	MVSHHNLTTGATLINE	N3H4S1		1096.14	3
N184	MVSHHNLTTGATLINE	N3H4S1	Deamidated [N/Q]	1096.47	3
N184	MVSHHNLTTGATLINE	N3H5	Oxidation [M]; Deamidated [N/Q]	1058.78	3
N184	MVSHHNLTTGATLINE	N3H5F1		1101.81	3
N184	MVSHHNLTTGATLINE	N3H5F1S2	Oxidation [M]; Deamidated [N/Q]	1301.53	3
N184	MVSHHNLTTGATLINE	N3H5F1S2	Oxidation [M]	1301.21	3
N184	MVSHHNLTTGATLINE	N3H6	Oxidation [M]; Deamidated [N/Q]	1112.8	3
N184	MVSHHNLTTGATLINE	N3H6F1		867.123	4
N184	MVSHHNLTTGATLINE	N3H6S1	Oxidation [M]	907.382	4
N184	MVSHHNLTTGATLINE	N3H6S1	Oxidation [M]; Deamidated [N/Q]	1209.83	3
N184	MVSHHNLTTGATLINE	N3H6S1		1204.17	3
N184	MVSHHNLTTGATLINE	N4H3	Deamidated [N/Q]	1013.11	3
N184	MVSHHNLTTGATLINE	N4H3	Oxidation [M]	1018.11	3
N184	MVSHHNLTTGATLINE	N4H3	Oxidation [M]; Deamidated [N/Q]	1018.44	3
N184	MVSHHNLTTGATLINE	N4H3S1	Deamidated [N/Q]	1110.14	3
N184	MVSHHNLTTGATLINE	N4H3S1	Oxidation [M]	1115.15	3
N184	MVSHHNLTTGATLINE	N4H3S1		1109.81	3
N184	MVSHHNLTTGATLINE	N4H3S1	Oxidation [M]; Deamidated [N/Q]	1115.47	3
N184	MVSHHNLTTGATLINE	N4H4	Oxidation [M]	1072.13	3
N184	MVSHHNLTTGATLINE	N4H4	Oxidation [M]; Deamidated [N/Q]	1072.46	3
N184	MVSHHNLTTGATLINE	N4H4		1066.8	3
N184	MVSHHNLTTGATLINE	N4H4F1	Oxidation [M]	1217.85	3
N184	MVSHHNLTTGATLINE	N4H4F1		1115.49	3
N184	MVSHHNLTTGATLINE	N4H4F1S1	Oxidation [M]	1217.85	3
N184	MVSHHNLTTGATLINE	N4H4F1S1	Oxidation [M]; Deamidated [N/Q]	913.885	4
N184	MVSHHNLTTGATLINE	N4H4S1	Deamidated [N/Q]	1164.16	3
N184	MVSHHNLTTGATLINE	N4H4S1	Oxidation [M]	1169.16	3
N184	MVSHHNLTTGATLINE	N4H4S1		1163.83	3
N184	MVSHHNLTTGATLINE	N4H4S1	Oxidation [M]; Deamidated [N/Q]	1169.49	3
N184	MVSHHNLTTGATLINE	N4H4S1Na1	Oxidation [M]; Deamidated [N/Q]	882.866	4
N184	MVSHHNLTTGATLINE	N4H4S1Na1		878.622	4
N184	MVSHHNLTTGATLINE	N4H5	Oxidation [M]	1126.15	3
N184	MVSHHNLTTGATLINE	N4H5	Oxidation [M]; Deamidated [N/Q]	1126.48	3
N184	MVSHHNLTTGATLINE	N4H5		1120.82	3
N184	MVSHHNLTTGATLINE	N4H5cF1S2	Oxidation [M]	1368.9	3
N184	MVSHHNLTTGATLINE	N4H5cF1S2	Oxidation [M]; Deamidated [N/Q]	1369.23	3
N184	MVSHHNLTTGATLINE	N4H5cF1S2		1363.57	3
N184	MVSHHNLTTGATLINE	N4H5F1	Oxidation [M]	1174.84	3
N184	MVSHHNLTTGATLINE	N4H5F1	Oxidation [M]; Deamidated [N/Q]	881.379	4
N184	MVSHHNLTTGATLINE	N4H5F1S1	Oxidation [M]	1271.87	3
N184	MVSHHNLTTGATLINE	N4H5F1S1		1266.54	3
N184	MVSHHNLTTGATLINE	N4H5F1S1	Deamidated [N/Q]	1266.86	3
N184	MVSHHNLTTGATLINE	N4H5F1S1	Oxidation [M]; Deamidated [N/Q]	1272.2	3
N184	MVSHHNLTTGATLINE	N4H5F1S2	Oxidation [M]	1368.9	3
N184	MVSHHNLTTGATLINE	N4H5F1S2	Oxidation [M]; Deamidated [N/Q]	1368.9	3
N184	MVSHHNLTTGATLINE	N4H5F1S2		1363.57	3
N184	MVSHHNLTTGATLINE	N4H5F3S1	Oxidation [M]	1369.24	3
N184	MVSHHNLTTGATLINE	N4H5F3S1	Deamidated [N/Q]	1364.24	3
N184	MVSHHNLTTGATLINE	N4H5F3S1		1363.91	3
N184	MVSHHNLTTGATLINE	N4H5F3S2	Oxidation [M]	1099.96	4
N184	MVSHHNLTTGATLINE	N4H5F3S2		1460.94	3
N184	MVSHHNLTTGATLINE	N4H5S1	Deamidated [N/Q]	1218.18	3
N184	MVSHHNLTTGATLINE	N4H5S1	Oxidation [M]	1223.18	3
N184	MVSHHNLTTGATLINE	N4H5S1	Oxidation [M]; Deamidated [N/Q]	1223.51	3
N184	MVSHHNLTTGATLINE	N4H5S1		1217.85	3
N184	MVSHHNLTTGATLINE	N4H5S1Na1	Deamidated [N/Q]	919.381	4
N184	MVSHHNLTTGATLINE	N4H5S1Na1	Oxidation [M]	1230.51	3
N184	MVSHHNLTTGATLINE	N4H5S1Na1	Oxidation [M]; Deamidated [N/Q]	1230.84	3
N184	MVSHHNLTTGATLINE	N4H5S1Na1		1225.18	3
N184	MVSHHNLTTGATLINE	N4H5S2	Oxidation [M]	1320.21	3
N184	MVSHHNLTTGATLINE	N4H5S2	Oxidation [M]; Deamidated [N/Q]	990.658	4
N184	MVSHHNLTTGATLINE	N4H5S2		1314.88	3
N184	MVSHHNLTTGATLINE	N4H5S2	Deamidated [N/Q]	986.659	4
N184	MVSHHNLTTGATLINE	N4H6	Oxidation [M]	1180.17	3
N184	MVSHHNLTTGATLINE	N4H6	Oxidation [M]; Deamidated [N/Q]	1180.5	3
N184	MVSHHNLTTGATLINE	N4H6		1174.84	3
N184	MVSHHNLTTGATLINE	N4H6F2	Oxidation [M]	1277.54	3
N184	MVSHHNLTTGATLINE	N4H6F2	Deamidated [N/Q]	954.654	4
N184	MVSHHNLTTGATLINE	N4H6F2		1272.21	3
N184	MVSHHNLTTGATLINE	N4H6S1	Oxidation [M]	1277.2	3
N184	MVSHHNLTTGATLINE	N4H6S1	Deamidated [N/Q]	954.399	4
N184	MVSHHNLTTGATLINE	N4H6S1		1271.87	3
N184	MVSHHNLTTGATLINE	N4H7	Oxidation [M]	1234.19	3
N184	MVSHHNLTTGATLINE	N4H7	Oxidation [M]; Deamidated [N/Q]	926.137	4
N184	MVSHHNLTTGATLINE	N5H3F1	Oxidation [M]; Deamidated [N/Q]	1134.82	3
N184	MVSHHNLTTGATLINE	N5H3F1		1129.16	3
N184	MVSHHNLTTGATLINE	N5H4F1	Oxidation [M]	1188.51	3
N184	MVSHHNLTTGATLINE	N5H4F1	Oxidation [M]; Deamidated [N/Q]	1188.84	3
N184	MVSHHNLTTGATLINE	N5H4F1		1183.18	3
N184	MVSHHNLTTGATLINE	N5H4F1S2	Oxidation [M]	1382.58	3
N184	MVSHHNLTTGATLINE	N5H4F1S2		1377.24	3
N184	MVSHHNLTTGATLINE	N5H4F4	Oxidation [M]; Deamidated [N/Q]	1442.93	3
N184	MVSHHNLTTGATLINE	N5H4F4		1437.27	3
N184	MVSHHNLTTGATLINE	N5H4S2	Deamidated [N/Q]	1328.89	3
N184	MVSHHNLTTGATLINE	N5H4S2	Oxidation [M]	1333.89	3
N184	MVSHHNLTTGATLINE	N5H4S2	Oxidation [M]; Deamidated [N/Q]	1334.22	3
N184	MVSHHNLTTGATLINE	N5H4S2		1328.56	3
N184	MVSHHNLTTGATLINE	N5H5	Oxidation [M]	1193.84	3
N184	MVSHHNLTTGATLINE	N5H5		1188.51	3
N184	MVSHHNLTTGATLINE	N5H6	Oxidation [M]	1247.86	3
N184	MVSHHNLTTGATLINE	N5H6	Oxidation [M]; Deamidated [N/Q]	1248.19	3
N184	MVSHHNLTTGATLINE	N5H6		1242.53	3
N184	MVSHHNLTTGATLINE	N5H6cF1		1291.22	3
N184	MVSHHNLTTGATLINE	N5H6F1S1	Oxidation [M]	1393.58	3
N184	MVSHHNLTTGATLINE	N5H6F1S1	Oxidation [M]; Deamidated [N/Q]	1045.68	4
N184	MVSHHNLTTGATLINE	N5H6F1S1		1388.25	3
N184	MVSHHNLTTGATLINE	N5H6F1S2	Oxidation [M]	1490.61	3
N184	MVSHHNLTTGATLINE	N5H6F1S2		1114.21	4
N184	MVSHHNLTTGATLINE	N5H6F1S3	Oxidation [M]	1587.64	3
N184	MVSHHNLTTGATLINE	N5H6F1S3		1186.98	4
N184	MVSHHNLTTGATLINE	N5H6F2	Oxidation [M]	1009.18	4
N184	MVSHHNLTTGATLINE	N5H6F2	Oxidation [M]; Deamidated [N/Q]	1345.56	3
N184	MVSHHNLTTGATLINE	N5H6F2S1	Oxidation [M]	1442.26	3
N184	MVSHHNLTTGATLINE	N5H6F2S1		1436.93	3
N184	MVSHHNLTTGATLINE	N5H6F2S1	Deamidated [N/Q]	1437.26	3
N184	MVSHHNLTTGATLINE	N5H6F2S3	Oxidation [M]	1227.5	4
N184	MVSHHNLTTGATLINE	N5H6F2S3		1223.5	4
N184	MVSHHNLTTGATLINE	N5H6F3S1	Oxidation [M]	1490.95	3
N184	MVSHHNLTTGATLINE	N5H6F3S1		1485.62	3
N184	MVSHHNLTTGATLINE	N5H6F3S1	Oxidation [M]; Deamidated [N/Q]	1118.71	4
N184	MVSHHNLTTGATLINE	N5H6F3S2	Oxidation [M]	1587.98	3
N184	MVSHHNLTTGATLINE	N5H6F3S2		1582.65	3
N184	MVSHHNLTTGATLINE	N5H6F3S3	Oxidation [M]	1264.01	4
N184	MVSHHNLTTGATLINE	N5H6F4S1	Oxidation [M]	1154.98	4
N184	MVSHHNLTTGATLINE	N5H6F4S1		1534.3	3
N184	MVSHHNLTTGATLINE	N5H6S1	Deamidated [N/Q]	1339.89	3
N184	MVSHHNLTTGATLINE	N5H6S1	Oxidation [M]	1344.89	3
N184	MVSHHNLTTGATLINE	N5H6S1		1339.56	3
N184	MVSHHNLTTGATLINE	N5H6S1	Oxidation [M]; Deamidated [N/Q]	1009.17	4
N184	MVSHHNLTTGATLINE	N5H6S2	Oxidation [M]	1441.92	3
N184	MVSHHNLTTGATLINE	N5H6S2	Oxidation [M]; Deamidated [N/Q]	1442.25	3
N184	MVSHHNLTTGATLINE	N5H6S2		1436.59	3
N184	MVSHHNLTTGATLINE	N5H6S3	Oxidation [M]	1538.96	3
N184	MVSHHNLTTGATLINE	N5H6S3		1533.62	3
N184	MVSHHNLTTGATLINE	N5H7F1S2	Oxidation [M]	1544.63	3
N184	MVSHHNLTTGATLINE	N5H7F1S2		1154.72	4
N184	MVSHHNLTTGATLINE	N5H8F1	Oxidation [M]	1404.58	3
N184	MVSHHNLTTGATLINE	N5H8F1		1399.25	3
N184	MVSHHNLTTGATLINE	N6H3		1148.17	3
N184	MVSHHNLTTGATLINE	N6H3F1		1196.86	3
N184	MVSHHNLTTGATLINE	N6H3F1S1	Oxidation [M]	974.666	4
N184	MVSHHNLTTGATLINE	N6H3F1S1	Oxidation [M]; Deamidated [N/Q]	1299.55	3
N184	MVSHHNLTTGATLINE	N6H3F1S1		1293.89	3
N184	MVSHHNLTTGATLINE	N6H3F1S2	Oxidation [M]	1047.44	4
N184	MVSHHNLTTGATLINE	N6H3F1S2	Oxidation [M]; Deamidated [N/Q]	1047.69	4
N184	MVSHHNLTTGATLINE	N6H3F1S2		1390.92	3
N184	MVSHHNLTTGATLINE	N6H4S1	Oxidation [M]	1304.55	3
N184	MVSHHNLTTGATLINE	N6H4S1	Oxidation [M]; Deamidated [N/Q]	1304.88	3
N184	MVSHHNLTTGATLINE	N6H4S1		1299.22	3
N184	MVSHHNLTTGATLINE	N6H4S2	Oxidation [M]	1051.44	4
N184	MVSHHNLTTGATLINE	N6H4S2	Oxidation [M]; Deamidated [N/Q]	1401.91	3
N184	MVSHHNLTTGATLINE	N6H4S2		1396.25	3
N184	MVSHHNLTTGATLINE	N6H5F1S2	Oxidation [M]	1128.47	4
N184	MVSHHNLTTGATLINE	N6H5F1S2		1498.95	3
N184	MVSHHNLTTGATLINE	N6H5F1S2	Oxidation [M]; Deamidated [N/Q]	1128.71	4
N184	MVSHHNLTTGATLINE	N6H5F2S1	Oxidation [M]	1455.94	3
N184	MVSHHNLTTGATLINE	N6H5F2S1	Deamidated [N/Q]	1088.45	4
N184	MVSHHNLTTGATLINE	N6H5F2S1	Oxidation [M]; Deamidated [N/Q]	874.164	5
N184	MVSHHNLTTGATLINE	N6H5F2S1		1088.21	4
N184	MVSHHNLTTGATLINE	N6H6	Oxidation [M]	1315.55	3
N184	MVSHHNLTTGATLINE	N6H6	Oxidation [M]; Deamidated [N/Q]	987.163	4
N184	MVSHHNLTTGATLINE	N6H6F1	Oxidation [M]	1023.43	4
N184	MVSHHNLTTGATLINE	N6H6F1	Oxidation [M]; Deamidated [N/Q]	1023.68	4
N184	MVSHHNLTTGATLINE	N6H6F1S2	Oxidation [M]	1168.98	4
N184	MVSHHNLTTGATLINE	N6H6F1S2	Oxidation [M]; Deamidated [N/Q]	1169.23	4
N184	MVSHHNLTTGATLINE	N6H6F1S2		1164.98	4
N184	MVSHHNLTTGATLINE	N6H6F2S2		1201.5	4
N184	MVSHHNLTTGATLINE	N6H6F2S2	Oxidation [M]	1205.49	4
N184	MVSHHNLTTGATLINE	N6H6S1	Oxidation [M]	1412.59	3
N184	MVSHHNLTTGATLINE	N6H6S1	Deamidated [N/Q]	1407.58	3
N184	MVSHHNLTTGATLINE	N6H6S1	Oxidation [M]; Deamidated [N/Q]	1059.94	4
N184	MVSHHNLTTGATLINE	N6H6S1		1407.25	3
N184	MVSHHNLTTGATLINE	N6H6S2	Oxidation [M]	1132.46	4
N184	MVSHHNLTTGATLINE	N6H6S2		1128.47	4
N184	MVSHHNLTTGATLINE	N6H7	Oxidation [M]; Deamidated [N/Q]	1369.9	3
N184	MVSHHNLTTGATLINE	N6H7	Oxidation [M]	1369.57	3
N184	MVSHHNLTTGATLINE	N6H7F1	Oxidation [M]; Deamidated [N/Q]	1064.19	4
N184	MVSHHNLTTGATLINE	N6H7F1S1	Oxidation [M]	1136.72	4
N184	MVSHHNLTTGATLINE	N6H7F1S1		1509.96	3
N184	MVSHHNLTTGATLINE	N6H7F1S2	Oxidation [M]	1209.49	4
N184	MVSHHNLTTGATLINE	N6H7F1S2		1205.49	4
N184	MVSHHNLTTGATLINE	N6H7F1S3	Oxidation [M]	1282.27	4
N184	MVSHHNLTTGATLINE	N6H7F1S3		1278.27	4
N184	MVSHHNLTTGATLINE	N6H7F2	Oxidation [M]	1100.46	4
N184	MVSHHNLTTGATLINE	N6H7F2		1096.46	4
N184	MVSHHNLTTGATLINE	N6H7F2S1	Oxidation [M]	1563.98	3
N184	MVSHHNLTTGATLINE	N6H7F2S2	Oxidation [M]	1246.01	4
N184	MVSHHNLTTGATLINE	N6H7F2S2		1242.01	4
N184	MVSHHNLTTGATLINE	N6H7F3S4		1424.07	4
N184	MVSHHNLTTGATLINE	N6H7F3S4	Oxidation [M]	1428.07	4
N184	MVSHHNLTTGATLINE	N6H7S1	Oxidation [M]	1466.6	3
N184	MVSHHNLTTGATLINE	N6H7S1		1461.27	3
N184	MVSHHNLTTGATLINE	N6H7S2	Oxidation [M]	1563.64	3
N184	MVSHHNLTTGATLINE	N6H7S2		1558.3	3
N184	MVSHHNLTTGATLINE	N6H7S3	Oxidation [M]	1245.75	4
N184	MVSHHNLTTGATLINE	N6H7S3		1241.75	4
N184	MVSHHNLTTGATLINE	N6H8F1S1		1563.98	3
N184	MVSHHNLTTGATLINE	N6H8F1S1	Oxidation [M]	1569.31	3
N184	MVSHHNLTTGATLINE	N6H8F1S1	Oxidation [M]; Deamidated [N/Q]	1569.63	3
N184	MVSHHNLTTGATLINE	N6H8S1		1515.29	3
N184	MVSHHNLTTGATLINE	N6H9F1S2		1286.52	4
N184	MVSHHNLTTGATLINE	N7H3	Oxidation [M]	1221.19	3
N184	MVSHHNLTTGATLINE	N7H3	Oxidation [M]; Deamidated [N/Q]	1221.52	3
N184	MVSHHNLTTGATLINE	N7H3		1215.86	3
N184	MVSHHNLTTGATLINE	N7H4	Oxidation [M]	1275.21	3
N184	MVSHHNLTTGATLINE	N7H4F1	Deamidated [N/Q]	1318.89	3
N184	MVSHHNLTTGATLINE	N7H4F1	Oxidation [M]	1323.9	3
N184	MVSHHNLTTGATLINE	N7H4F1	Oxidation [M]; Deamidated [N/Q]	1324.23	3
N184	MVSHHNLTTGATLINE	N7H4F1		989.176	4
N184	MVSHHNLTTGATLINE	N7H7F1S3		1329.04	4
N184	MVSHHNLTTGATLINE	N7H7F1S3	Deamidated [N/Q]	1329.28	4
N184	MVSHHNLTTGATLINE	N7H7F1S3	Oxidation [M]	1333.04	4
N184	MVSHHNLTTGATLINE	N7H7F1S3	Oxidation [M]; Deamidated [N/Q]	1333.28	4
N184	MVSHHNLTTGATLINE	N7H8F1S1	Oxidation [M]	1228	4
N184	MVSHHNLTTGATLINE	N7H8F1S1		1224	4
N184	MVSHHNLTTGATLINE	N7H8S1	Oxidation [M]	1588.31	3
N184	MVSHHNLTTGATLINE	N7H8S1		1187.49	4
N184	MVSHHNLTTGATLINE	N7H8S1	Oxidation [M]; Deamidated [N/Q]	1191.73	4
N184	MVSHHNLTTGATLINE	N8H5	Oxidation [M]	1047.94	4
N184	MVSHHNLTTGATLINE	N8H5	Oxidation [M]; Deamidated [N/Q]	1048.19	4
N184	MVSHHNLTTGATLINE	N8H5F1	Oxidation [M]	1445.61	3
N184	MVSHHNLTTGATLINE	N8H6	Oxidation [M]	1450.94	3
N184	MVSHHNLTTGATLINE	N8H6	Oxidation [M]; Deamidated [N/Q]	1451.27	3
N184	MVSHHNLTTGATLINE	N8H6		1084.46	4
N184	MVSHHNLTTGATLINE	N8H8		1165.48	4
N184	MVSHHNLTTGATLINE	N8H8F1	Deamidated [N/Q]	1202.25	4
N184	MVSHHNLTTGATLINE	N8H8F1	Oxidation [M]; Deamidated [N/Q]	1206.24	4
N184	MVSHHNLTTGATLINE	N8H9F1S4		1533.61	4
N184	MVSHHNLTTGATLINE	N9H4	Oxidation [M]	1058.2	4
N184	MVSHHNLTTGATLINE	N9H6	Oxidation [M]	1518.63	3
N184	MVSHHNLTTGATLINE	N9H6		1513.3	3
N184	MVSHHNLTTGATLINEQWLLTTAK	N5H6F2S1	Oxidation [M]	1317.33	4
N207	NLFLNHSE	N10H10F1		1193.47	4
N207	NLFLNHSE	N2H1F1	Deamidated [N/Q]	844.867	2
N207	NLFLNHSE	N2H1F1		844.375	2
N207	NLFLNHSE	N2H2	Deamidated [N/Q]	852.865	2
N207	NLFLNHSE	N2H2		852.373	2
N207	NLFLNHSE	N2H2F1	Deamidated [N/Q]	925.894	2
N207	NLFLNHSE	N2H2F1		925.402	2
N207	NLFLNHSE	N2H3		933.399	2
N207	NLFLNHSE	N2H4	Deamidated [N/Q]	1014.92	2
N207	NLFLNHSE	N2H4		1014.43	2
N207	NLFLNHSE	N2H5	Deamidated [N/Q]	1095.94	2
N207	NLFLNHSE	N2H5		1095.45	2
N207	NLFLNHSE	N2H6Phos1		811.31	3
N207	NLFLNHSE	N2H7F1		1330.53	2
N207	NLFLNHSE	N3H2	Deamidated [N/Q]	954.404	2
N207	NLFLNHSE	N3H2		953.912	2
N207	NLFLNHSE	N3H2F1		1026.94	2
N207	NLFLNHSE	N3H3	Deamidated [N/Q]	1035.43	2
N207	NLFLNHSE	N3H3		1034.94	2
N207	NLFLNHSE	N3H4	Deamidated [N/Q]	1116.46	2
N207	NLFLNHSE	N3H4		1115.97	2
N207	NLFLNHSE	N3H4F1S1	Deamidated [N/Q]	1335.03	2
N207	NLFLNHSE	N3H4F1S1		1334.54	2
N207	NLFLNHSE	N3H4S1	Deamidated [N/Q]	1262	2
N207	NLFLNHSE	N3H4S1		1261.51	2
N207	NLFLNHSE	N3H5	Deamidated [N/Q]	1197.48	2
N207	NLFLNHSE	N3H5		1196.99	2
N207	NLFLNHSE	N3H5F1	Deamidated [N/Q]	1270.51	2
N207	NLFLNHSE	N3H5F1S2		1041.08	3
N207	NLFLNHSE	N3H6	Deamidated [N/Q]	1278.51	2
N207	NLFLNHSE	N3H6		1278.02	2
N207	NLFLNHSE	N3H6F1	Deamidated [N/Q]	1351.54	2
N207	NLFLNHSE	N3H6F1		901.034	3
N207	NLFLNHSE	N3H6S1		949.38	3
N207	NLFLNHSE	N4H3		1136.48	2
N207	NLFLNHSE	N4H3F1	Deamidated [N/Q]	1210	2
N207	NLFLNHSE	N4H3F1		806.674	3
N207	NLFLNHSE	N4H3S1	Deamidated [N/Q]	1282.52	2
N207	NLFLNHSE	N4H3S1		1282.03	2
N207	NLFLNHSE	N4H4	Deamidated [N/Q]	1218	2
N207	NLFLNHSE	N4H4		1217.5	2
N207	NLFLNHSE	N4H4F1	Deamidated [N/Q]	861.02	3
N207	NLFLNHSE	N4H4F1		860.692	3
N207	NLFLNHSE	N4H4F1P1		904.706	3
N207	NLFLNHSE	N4H4F1S1	Deamidated [N/Q]	958.051	3
N207	NLFLNHSE	N4H4F1S1		1436.08	2
N207	NLFLNHSE	N4H4S1	Deamidated [N/Q]	909.366	3
N207	NLFLNHSE	N4H4S1		1363.05	2
N207	NLFLNHSE	N4H4S1Na1	Deamidated [N/Q]	916.693	3
N207	NLFLNHSE	N4H4S1Na1		916.365	3
N207	NLFLNHSE	N4H5	Deamidated [N/Q]	866.351	3
N207	NLFLNHSE	N4H5		866.023	3
N207	NLFLNHSE	N4H5F1		914.709	3
N207	NLFLNHSE	N4H5F1S1	Deamidated [N/Q]	1012.07	3
N207	NLFLNHSE	N4H5F1S1		1517.11	2
N207	NLFLNHSE	N4H5F1S2	Deamidated [N/Q]	1109.1	3
N207	NLFLNHSE	N4H5F1S2		831.831	4
N207	NLFLNHSE	N4H5F3S1	Deamidated [N/Q]	1109.44	3
N207	NLFLNHSE	N4H5F3S1		1109.11	3
N207	NLFLNHSE	N4H5F3S2		1206.14	3
N207	NLFLNHSE	N4H5S1	Deamidated [N/Q]	1444.57	2
N207	NLFLNHSE	N4H5S1		1444.08	2
N207	NLFLNHSE	N4H5S1Na1	Deamidated [N/Q]	970.71	3
N207	NLFLNHSE	N4H5S1Na1		970.382	3
N207	NLFLNHSE	N4H5S2	Deamidated [N/Q]	1060.41	3
N207	NLFLNHSE	N4H5S2		1589.63	2
N207	NLFLNHSE	N4H6		920.041	3
N207	NLFLNHSE	N4H6F2	Deamidated [N/Q]	1017.74	3
N207	NLFLNHSE	N4H6F2		1017.41	3
N207	NLFLNHSE	N4H6S1		1525.11	2
N207	NLFLNHSE	N4H7	Deamidated [N/Q]	974.387	3
N207	NLFLNHSE	N4H7		974.059	3
N207	NLFLNHSE	N4H7F1		1022.74	3
N207	NLFLNHSE	N5H3		825.681	3
N207	NLFLNHSE	N5H3F1	Deamidated [N/Q]	1311.54	2
N207	NLFLNHSE	N5H3F1		874.367	3
N207	NLFLNHSE	N5H4F1		928.385	3
N207	NLFLNHSE	N5H4F1S2		1122.45	3
N207	NLFLNHSE	N5H4F4	Deamidated [N/Q]	1182.81	3
N207	NLFLNHSE	N5H4F4		1182.48	3
N207	NLFLNHSE	N5H4S2	Deamidated [N/Q]	1074.09	3
N207	NLFLNHSE	N5H4S2		1073.76	3
N207	NLFLNHSE	N5H5		1400.07	2
N207	NLFLNHSE	N5H6	Deamidated [N/Q]	988.062	3
N207	NLFLNHSE	N5H6		1481.1	2
N207	NLFLNHSE	N5H6cF1		1554.13	2
N207	NLFLNHSE	N5H6F1		1554.13	2
N207	NLFLNHSE	N5H6F1S1	Deamidated [N/Q]	1133.78	3
N207	NLFLNHSE	N5H6F1S1		1133.45	3
N207	NLFLNHSE	N5H6F1S2	Deamidated [N/Q]	1230.81	3
N207	NLFLNHSE	N5H6F1S2		1230.48	3
N207	NLFLNHSE	N5H6F1S3	Deamidated [N/Q]	1327.84	3
N207	NLFLNHSE	N5H6F1S3		1327.52	3
N207	NLFLNHSE	N5H6F2	Deamidated [N/Q]	1085.43	3
N207	NLFLNHSE	N5H6F2		1085.11	3
N207	NLFLNHSE	N5H6F2S1	Deamidated [N/Q]	1182.47	3
N207	NLFLNHSE	N5H6F2S1		1182.14	3
N207	NLFLNHSE	N5H6F2S3		1376.2	3
N207	NLFLNHSE	N5H6F3S1	Deamidated [N/Q]	1231.15	3
N207	NLFLNHSE	N5H6F3S1		1230.82	3
N207	NLFLNHSE	N5H6F3S2		1327.86	3
N207	NLFLNHSE	N5H6F3S3		1424.89	3
N207	NLFLNHSE	N5H6F4S1		1279.51	3
N207	NLFLNHSE	N5H6S1	Deamidated [N/Q]	1085.09	3
N207	NLFLNHSE	N5H6S1		1084.77	3
N207	NLFLNHSE	N5H6S2	Deamidated [N/Q]	1182.13	3
N207	NLFLNHSE	N5H6S2		1181.8	3
N207	NLFLNHSE	N5H6S3	Deamidated [N/Q]	1279.16	3
N207	NLFLNHSE	N5H6S3		1278.83	3
N207	NLFLNHSE	N5H7		1562.12	2
N207	NLFLNHSE	N5H7F1S2	Deamidated [N/Q]	1284.83	3
N207	NLFLNHSE	N5H7F1S2		1284.5	3
N207	NLFLNHSE	N5H8F1		1144.46	3
N207	NLFLNHSE	N6H3	Deamidated [N/Q]	1340.05	2
N207	NLFLNHSE	N6H3		1339.56	2
N207	NLFLNHSE	N6H3F1		942.06	3
N207	NLFLNHSE	N6H3F1S1	Deamidated [N/Q]	1558.63	2
N207	NLFLNHSE	N6H3F1S2		1136.12	3
N207	NLFLNHSE	N6H4S1	Deamidated [N/Q]	1044.75	3
N207	NLFLNHSE	N6H4S1		1044.42	3
N207	NLFLNHSE	N6H4S2	Deamidated [N/Q]	1141.78	3
N207	NLFLNHSE	N6H4S2		1141.46	3
N207	NLFLNHSE	N6H5F1S2	Deamidated [N/Q]	933.617	4
N207	NLFLNHSE	N6H5F1S2		1244.16	3
N207	NLFLNHSE	N6H5F2S1	Deamidated [N/Q]	1196.14	3
N207	NLFLNHSE	N6H5F2S1		1195.81	3
N207	NLFLNHSE	N6H6	Deamidated [N/Q]	1055.76	3
N207	NLFLNHSE	N6H6		1055.43	3
N207	NLFLNHSE	N6H6F1		1104.11	3
N207	NLFLNHSE	N6H6F1S2	Deamidated [N/Q]	1298.5	3
N207	NLFLNHSE	N6H6F1S2		1298.18	3
N207	NLFLNHSE	N6H6F2		864.851	4
N207	NLFLNHSE	N6H6F2S2		1346.86	3
N207	NLFLNHSE	N6H6S1		1152.46	3
N207	NLFLNHSE	N6H6S2	Deamidated [N/Q]	1249.82	3
N207	NLFLNHSE	N6H6S2		1249.49	3
N207	NLFLNHSE	N6H7	Deamidated [N/Q]	1109.77	3
N207	NLFLNHSE	N6H7		1109.44	3
N207	NLFLNHSE	N6H7F1		1158.13	3
N207	NLFLNHSE	N6H7F1S1	Deamidated [N/Q]	1255.49	3
N207	NLFLNHSE	N6H7F1S1		1255.16	3
N207	NLFLNHSE	N6H7F1S2		1352.19	3
N207	NLFLNHSE	N6H7F1S3		1449.23	3
N207	NLFLNHSE	N6H7F2		1206.82	3
N207	NLFLNHSE	N6H7F2S1	Deamidated [N/Q]	1304.18	3
N207	NLFLNHSE	N6H7F2S1		1303.85	3
N207	NLFLNHSE	N6H7F2S2		1400.88	3
N207	NLFLNHSE	N6H7F2S3		1497.91	3
N207	NLFLNHSE	N6H7F3S4		1232.97	4
N207	NLFLNHSE	N6H7S1		1206.48	3
N207	NLFLNHSE	N6H7S2		1303.51	3
N207	NLFLNHSE	N6H7S3		1400.54	3
N207	NLFLNHSE	N6H8F1S1		1309.18	3
N207	NLFLNHSE	N6H8S1	Deamidated [N/Q]	1260.82	3
N207	NLFLNHSE	N6H8S1		1260.49	3
N207	NLFLNHSE	N6H9F1S2		1095.42	4
N207	NLFLNHSE	N7H3		961.067	3
N207	NLFLNHSE	N7H4		1015.09	3
N207	NLFLNHSE	N7H4F1	Deamidated [N/Q]	1595.64	2
N207	NLFLNHSE	N7H4F1		1063.77	3
N207	NLFLNHSE	N7H6F1S4	Deamidated [N/Q]	1170.45	4
N207	NLFLNHSE	N7H6F1S4		1170.2	4
N207	NLFLNHSE	N7H7F1		1225.82	3
N207	NLFLNHSE	N7H7F1S3		1137.94	4
N207	NLFLNHSE	N7H8F1S1		1376.87	3
N207	NLFLNHSE	N7H8S1	Deamidated [N/Q]	1328.52	3
N207	NLFLNHSE	N7H8S1		1328.19	3
N207	NLFLNHSE	N8H3		1028.76	3
N207	NLFLNHSE	N8H5		1136.8	3
N207	NLFLNHSE	N8H5F1	Deamidated [N/Q]	1185.81	3
N207	NLFLNHSE	N8H5F1		1185.48	3
N207	NLFLNHSE	N8H6	Deamidated [N/Q]	1191.14	3
N207	NLFLNHSE	N8H6		1190.81	3
N207	NLFLNHSE	N8H8	Deamidated [N/Q]	974.634	4
N207	NLFLNHSE	N8H8		1298.85	3
N207	NLFLNHSE	N8H8F1		1347.53	3
N207	NLFLNHSE	N8H9		1014.9	4
N207	NLFLNHSE	N9H10F1S4		956.199	6
N207	NLFLNHSE	N9H4		1150.47	3
N207	NLFLNHSE	N9H6		1258.51	3
N207	NLFLNHSENATAK	N10H7		1541.97	3
N207	NLFLNHSENATAK	N10H7		1541.97	3
N207	NLFLNHSENATAK	N2H6Phos1	Deamidated [N/Q]	973.391	3
N207	NLFLNHSENATAK	N2H6Phos1		973.063	3
N207	NLFLNHSENATAK	N2H9		1108.46	3
N207	NLFLNHSENATAK	N3H5F1		1008.77	3
N207	NLFLNHSENATAK	N3H5F1S2		1202.83	3
N207	NLFLNHSENATAK	N3H6S1		1111.13	3
N207	NLFLNHSENATAK	N4H3F1		1452.14	2
N207	NLFLNHSENATAK	N4H4F1S1	Deamidated [N/Q]	1119.8	3
N207	NLFLNHSENATAK	N4H4S1	Deamidated [N/Q]	1071.12	3
N207	NLFLNHSENATAK	N4H4S1Na1	Deamidated [N/Q]	1078.45	3
N207	NLFLNHSENATAK	N4H5F1		1076.46	3
N207	NLFLNHSENATAK	N4H5F1S1		1173.49	3
N207	NLFLNHSENATAK	N4H5F1S2		1270.53	3
N207	NLFLNHSENATAK	N4H5F3S1	Deamidated [N/Q]	1271.19	3
N207	NLFLNHSENATAK	N4H5F3S1		1270.87	3
N207	NLFLNHSENATAK	N4H5F3S2		1367.9	3
N207	NLFLNHSENATAK	N4H5S1	Deamidated [N/Q]	1125.14	3
N207	NLFLNHSENATAK	N4H5S1		1124.81	3
N207	NLFLNHSENATAK	N4H5S1	Deamidated [N/Q]	1125.14	3
N207	NLFLNHSENATAK	N4H5S1Na1	Deamidated [N/Q]	1132.46	3
N207	NLFLNHSENATAK	N4H5S1Na1	Deamidated [N/Q]	1132.46	3
N207	NLFLNHSENATAK	N4H5S2	Deamidated [N/Q]	1222.17	3
N207	NLFLNHSENATAK	N4H5S2		1221.84	3
N207	NLFLNHSENATAK	N4H5S2		1221.84	3
N207	NLFLNHSENATAK	N4H6S1		1178.83	3
N207	NLFLNHSENATAK	N4H7F1	Deamidated [N/Q]	1184.83	3
N207	NLFLNHSENATAK	N4H7F1		1184.5	3
N207	NLFLNHSENATAK	N5H3F1		1036.12	3
N207	NLFLNHSENATAK	N5H4F1S2	Deamidated [N/Q]	963.649	4
N207	NLFLNHSENATAK	N5H4F1S2		1284.2	3
N207	NLFLNHSENATAK	N5H4F4	Deamidated [N/Q]	1344.56	3
N207	NLFLNHSENATAK	N5H4F4		1344.23	3
N207	NLFLNHSENATAK	N5H4S2	Deamidated [N/Q]	1235.84	3
N207	NLFLNHSENATAK	N5H6F2		1246.86	3
N207	NLFLNHSENATAK	N5H6F2S1		1343.89	3
N207	NLFLNHSENATAK	N5H6F3S3		1190.23	4
N207	NLFLNHSENATAK	N5H6F4S1	Deamidated [N/Q]	1441.59	3
N207	NLFLNHSENATAK	N5H6F4S1		1441.26	3
N207	NLFLNHSENATAK	N5H6S2		1007.91	4
N207	NLFLNHSENATAK	N5H6S3	Deamidated [N/Q]	1080.93	4
N207	NLFLNHSENATAK	N5H7		1203.5	3
N207	NLFLNHSENATAK	N5H7F1S2		1084.94	4
N207	NLFLNHSENATAK	N6H3F1		1103.81	3
N207	NLFLNHSENATAK	N6H3F1S1		1200.85	3
N207	NLFLNHSENATAK	N6H3F1S2	Deamidated [N/Q]	1298.21	3
N207	NLFLNHSENATAK	N6H4S1		1206.18	3
N207	NLFLNHSENATAK	N6H5F1S2		1405.91	3
N207	NLFLNHSENATAK	N6H5F2S1		1357.57	3
N207	NLFLNHSENATAK	N6H6F1		1265.87	3
N207	NLFLNHSENATAK	N6H6S1	Deamidated [N/Q]	1314.54	3
N207	NLFLNHSENATAK	N6H6S1		1314.21	3
N207	NLFLNHSENATAK	N6H6S2		1058.68	4
N207	NLFLNHSENATAK	N6H7F1	Deamidated [N/Q]	1320.21	3
N207	NLFLNHSENATAK	N6H7F1		1319.88	3
N207	NLFLNHSENATAK	N6H7F1S1		1416.92	3
N207	NLFLNHSENATAK	N6H7F2S2		1172.23	4
N207	NLFLNHSENATAK	N6H7S1	Deamidated [N/Q]	1368.56	3
N207	NLFLNHSENATAK	N6H7S3		1171.97	4
N207	NLFLNHSENATAK	N7H8F1S1		1171.97	4
N207	NLFLNHSENATAK	N8H5		1298.55	3
N207	NLFLNHSENATAK	N9H10F1S4		1555.11	4
N207	NLFLNHSENATAK	N9H4	Deamidated [N/Q]	1312.22	3
N207	NLFLNHSENATAK	N9H4		1312.55	3
N207	NLFLNHSENATAK	N9H6		1065.45	4
N207	NLFLNHSENATAKD	N2H6Phos1		1011.41	3
N207	NLFLNHSENATAKD	N4H4S1Na1	Deamidated [N/Q]	1116.79	3
N207	NLFLNHSENATAKD	N4H6F2	Deamidated [N/Q]	1217.84	3
N207	NLFLNHSENATAKD	N4H6S1		1217.17	3
N207	NLFLNHSENATAKD	N4H7F1	Deamidated [N/Q]	1223.17	3
N207	NLFLNHSENATAKD	N4H7F1		1222.84	3
N207	NLFLNHSENATAKD	N5H6F2S1		1036.93	4
N207	NLFLNHSENATAKD	N5H6F2S3		1182.47	4
N207	NLFLNHSENATAKD	N5H7		1241.85	3
N207	NLFLNHSENATAKD	N6H3F1S2		1336.22	3
N207	NLFLNHSENATAKD	N6H7F1S1		1455.26	3
N207	NLFLNHSENATAKD	N8H8F1		1547.63	3
N207	NLFLNHSENATAKD	N8H9F1S4	Deamidated [N/Q]	1492.83	4
N207	QWLLTTAKNLFLNHSE	N1F1	Deamidated [N/Q]	1133.07	2
N207	QWLLTTAKNLFLNHSE	N2F1	Deamidated [N/Q]	823.407	3
N207	QWLLTTAKNLFLNHSE	N2F1	Deamidated [N/Q]; Deamidated [N/Q]	823.735	3
N207	QWLLTTAKNLFLNHSE	N2F1		823.079	3
N207	QWLLTTAKNLFLNHSE	N2H1	Deamidated [N/Q]	828.739	3
N207	QWLLTTAKNLFLNHSE	N2H1		828.411	3
N207	QWLLTTAKNLFLNHSE	N2H1F1	Deamidated [N/Q]	1315.63	2
N207	QWLLTTAKNLFLNHSE	N2H1F1	Deamidated [N/Q]; Deamidated [N/Q]	877.753	3
N207	QWLLTTAKNLFLNHSE	N2H1F1		877.097	3
N207	QWLLTTAKNLFLNHSE	N2H2	Deamidated [N/Q]	882.757	3
N207	QWLLTTAKNLFLNHSE	N2H2	Deamidated [N/Q]; Deamidated [N/Q]	883.085	3
N207	QWLLTTAKNLFLNHSE	N2H2F1	Deamidated [N/Q]; Deamidated [N/Q]	931.771	3
N207	QWLLTTAKNLFLNHSE	N2H2F1		931.115	3
N207	QWLLTTAKNLFLNHSE	N2H3		1404.17	2
N207	QWLLTTAKNLFLNHSE	N2H4	Deamidated [N/Q]	990.792	3
N207	QWLLTTAKNLFLNHSE	N2H4	Deamidated [N/Q]; Deamidated [N/Q]	991.12	3
N207	QWLLTTAKNLFLNHSE	N2H4		990.464	3
N207	QWLLTTAKNLFLNHSE	N2H5	Deamidated [N/Q]	1044.81	3
N207	QWLLTTAKNLFLNHSE	N2H5		1044.48	3
N207	QWLLTTAKNLFLNHSE	N2H6Phos1	Deamidated [N/Q]	1125.48	3
N207	QWLLTTAKNLFLNHSE	N3H4F1S1		1203.87	3
N207	QWLLTTAKNLFLNHSE	N3H4S1	Deamidated [N/Q]	1155.52	3
N207	QWLLTTAKNLFLNHSE	N3H4S1	Deamidated [N/Q]; Deamidated [N/Q]	1155.84	3
N207	QWLLTTAKNLFLNHSE	N3H4S1		1155.19	3
N207	QWLLTTAKNLFLNHSE	N3H5F1S2	Deamidated [N/Q]; Deamidated [N/Q]	1355.58	3
N207	QWLLTTAKNLFLNHSE	N3H6	Deamidated [N/Q]; Deamidated [N/Q]	875.388	4
N207	QWLLTTAKNLFLNHSE	N3H6S1	Deamidated [N/Q]; Deamidated [N/Q]	948.162	4
N207	QWLLTTAKNLFLNHSE	N4H3S1	Deamidated [N/Q]	1169.19	3
N207	QWLLTTAKNLFLNHSE	N4H4	Deamidated [N/Q]	1126.18	3
N207	QWLLTTAKNLFLNHSE	N4H4	Deamidated [N/Q]; Deamidated [N/Q]	1126.51	3
N207	QWLLTTAKNLFLNHSE	N4H4F1S1	Deamidated [N/Q]	1271.9	3
N207	QWLLTTAKNLFLNHSE	N4H4F1S1		1271.57	3
N207	QWLLTTAKNLFLNHSE	N4H4S1	Deamidated [N/Q]; Deamidated [N/Q]	1223.54	3
N207	QWLLTTAKNLFLNHSE	N4H4S1		1222.88	3
N207	QWLLTTAKNLFLNHSE	N4H4S1Na1	Deamidated [N/Q]	923.155	4
N207	QWLLTTAKNLFLNHSE	N4H4S1Na1		1230.21	3
N207	QWLLTTAKNLFLNHSE	N4H5		1179.87	3
N207	QWLLTTAKNLFLNHSE	N4H5F3S1	Deamidated [N/Q]	1067.72	4
N207	QWLLTTAKNLFLNHSE	N4H5F3S1		1067.47	4
N207	QWLLTTAKNLFLNHSE	N4H5S1	Deamidated [N/Q]	1277.23	3
N207	QWLLTTAKNLFLNHSE	N4H5S1	Deamidated [N/Q]; Deamidated [N/Q]	1277.56	3
N207	QWLLTTAKNLFLNHSE	N4H5S1		1276.9	3
N207	QWLLTTAKNLFLNHSE	N4H5S2	Deamidated [N/Q]	1374.26	3
N207	QWLLTTAKNLFLNHSE	N4H5S2		1373.93	3
N207	QWLLTTAKNLFLNHSE	N4H6S1		1330.92	3
N207	QWLLTTAKNLFLNHSE	N4H7	Deamidated [N/Q]	1288.23	3
N207	QWLLTTAKNLFLNHSE	N4H7		1287.9	3
N207	QWLLTTAKNLFLNHSE	N5H4F1		1242.23	3
N207	QWLLTTAKNLFLNHSE	N5H4S2	Deamidated [N/Q]; Deamidated [N/Q]	1041.45	4
N207	QWLLTTAKNLFLNHSE	N5H6F1S1		1085.72	4
N207	QWLLTTAKNLFLNHSE	N5H6F1S2	Deamidated [N/Q]	1158.74	4
N207	QWLLTTAKNLFLNHSE	N5H6F1S3	Deamidated [N/Q]	1231.52	4
N207	QWLLTTAKNLFLNHSE	N5H6F2S1	Deamidated [N/Q]; Deamidated [N/Q]	1122.73	4
N207	QWLLTTAKNLFLNHSE	N5H6F3S1	Deamidated [N/Q]; Deamidated [N/Q]	1545.32	3
N207	QWLLTTAKNLFLNHSE	N5H6S1	Deamidated [N/Q]	1049.46	4
N207	QWLLTTAKNLFLNHSE	N5H6S2	Deamidated [N/Q]	1122.23	4
N207	QWLLTTAKNLFLNHSE	N5H7F1S2	Deamidated [N/Q]	1199.26	4
N207	QWLLTTAKNLFLNHSE	N6H3F1		1255.9	3
N207	QWLLTTAKNLFLNHSE	N6H3F1S1		1352.94	3
N207	QWLLTTAKNLFLNHSE	N6H3F1S2		1087.73	4
N207	QWLLTTAKNLFLNHSE	N6H4S2		1091.73	4
N207	QWLLTTAKNLFLNHSE	N6H6	Deamidated [N/Q]	1369.6	3
N207	QWLLTTAKNLFLNHSE	N6H6F1		1063.72	4
N207	QWLLTTAKNLFLNHSE	N6H6S1	Deamidated [N/Q]	1100.23	4
N207	QWLLTTAKNLFLNHSE	N6H6S2	Deamidated [N/Q]	1173	4
N207	QWLLTTAKNLFLNHSE	N6H6S2		1172.75	4
N207	QWLLTTAKNLFLNHSE	N6H7F1S1	Deamidated [N/Q]	1177.25	4
N207	QWLLTTAKNLFLNHSE	N6H7F1S2	Deamidated [N/Q]	1250.03	4
N207	QWLLTTAKNLFLNHSE	N6H7F1S2		1249.78	4
N207	QWLLTTAKNLFLNHSE	N6H7F1S3		1322.55	4
N207	QWLLTTAKNLFLNHSE	N6H7F3S4	Deamidated [N/Q]	1468.6	4
N207	QWLLTTAKNLFLNHSE	N6H7F3S4		1468.36	4
N207	QWLLTTAKNLFLNHSE	N6H8S1	Deamidated [N/Q]	1181.25	4
N207	QWLLTTAKNLFLNHSE	N6H9F1S2	Deamidated [N/Q]	1331.05	4
N207	QWLLTTAKNLFLNHSE	N7H3		1274.91	3
N207	QWLLTTAKNLFLNHSE	N7H4F1		1377.62	3
N207	QWLLTTAKNLFLNHSE	N7H7F1S3		1373.32	4
N207	QWLLTTAKNLFLNHSE	N7H8S1	Deamidated [N/Q]	1232.02	4
N207	QWLLTTAKNLFLNHSE	N8H3	Deamidated [N/Q]	1342.93	3
N207	QWLLTTAKNLFLNHSE	N8H3	Deamidated [N/Q]; Deamidated [N/Q]	1343.26	3
N207	QWLLTTAKNLFLNHSE	N8H9	Deamidated [N/Q]	1250.53	4
N207	QWLLTTAKNLFLNHSE	N8H9F1S4	Deamidated [N/Q]	1578.14	4
N207	QWLLTTAKNLFLNHSE	N8H9F1S4		1577.89	4
N207	QWLLTTAKNLFLNHSE	N9H6	Deamidated [N/Q]	1179.76	4
N211	NATAK	N3H4		881.367	2
N211	NATAK	N3H4S1		1026.91	2
N211	NATAK	N3H5F1S2		884.681	3
N211	NATAK	N3H6S1		1188.97	2
N211	NATAK	N4H5		1063.93	2
N211	NATAK	N4H5F1S1		855.342	3
N211	NATAK	N4H5S1		1209.48	2
N211	NATAK	N4H5S1Na1		1220.47	2
N211	NATAK	N4H5S2		903.688	3
N211	NATAK	N5H4F4		1026.08	3
N211	NATAK	N5H6		1246.5	2
N211	NATAK	N5H6F1		880.021	3
N211	NATAK	N5H6F1S1		977.053	3
N211	NATAK	N5H6F1S2		1074.08	3
N211	NATAK	N5H6F1S3		1171.12	3
N211	NATAK	N5H6F2		1392.56	2
N211	NATAK	N5H6F2S1		1025.74	3
N211	NATAK	N5H6F2S3		1219.8	3
N211	NATAK	N5H6F3S1		1074.43	3
N211	NATAK	N5H6F3S2		1171.46	3
N211	NATAK	N5H6S1		1392.05	2
N211	NATAK	N5H6S2		1025.4	3
N211	NATAK	N5H6S3		1122.43	3
N211	NATAK	N5H7F1S2		1128.1	3
N211	NATAK	N5H8F1		988.056	3
N211	NATAK	N6H3		1104.96	2
N211	NATAK	N6H3F1S2		1469.08	2
N211	NATAK	N6H4S1		888.025	3
N211	NATAK	N6H4S2		985.057	3
N211	NATAK	N6H6F1S2		1141.78	3
N211	NATAK	N6H6F2S2		1190.46	3
N211	NATAK	N6H7		953.046	3
N211	NATAK	N6H7F1		1001.73	3
N211	NATAK	N6H7F1S1		1098.76	3
N211	NATAK	N6H7F1S2		1195.8	3
N211	NATAK	N6H7F1S3		1292.83	3
N211	NATAK	N6H7F2		1050.42	3
N211	NATAK	N6H7F2S1		1147.45	3
N211	NATAK	N6H7F2S2		1244.48	3
N211	NATAK	N6H7F2S3		1341.51	3
N211	NATAK	N6H7F3S4		1115.68	4
N211	NATAK	N6H7S1		1050.08	3
N211	NATAK	N6H7S2		1147.11	3
N211	NATAK	N6H7S3		1244.14	3
N211	NATAK	N7H3		1206.5	2
N211	NATAK	N7H4		1287.53	2
N211	NATAK	N7H4F1		907.372	3
N211	NATAK	N7H8S1		1171.79	3
N211	NATAK	N8H5		980.397	3
N211	NATAKD	N4H5		1121.45	2
N211	NATAKD	N4H5S1		1266.99	2
N211	NATAKD	N4H5S2		942.031	3
N211	NATAKD	N4H7F1		1356.53	2
N211	NATAKD	N5H6F1S1		1015.4	3
N211	NATAKD	N5H6F1S2		1112.43	3
N211	NATAKD	N5H6F1S3		1209.46	3
N211	NATAKD	N5H6F2S3		1258.14	3
N211	NATAKD	N5H6F3S1		1112.77	3
N211	NATAKD	N5H6S1		966.709	3
N211	NATAKD	N5H6S2		1063.74	3
N211	NATAKD	N5H6S3		1160.77	3
N211	NATAKD	N5H7F1S2		1166.44	3
N211	NATAKD	N6H5F3		1029.41	3
N211	NATAKD	N6H6F1S2		1180.12	3
N211	NATAKD	N6H6S2		1131.43	3
N211	NATAKD	N6H7		991.388	3
N211	NATAKD	N6H7F1S1		1137.11	3
N211	NATAKD	N6H7F1S2		1234.14	3
N211	NATAKD	N6H7F1S3		1331.17	3
N211	NATAKD	N6H7F2		1088.76	3
N211	NATAKD	N6H7S1		1088.42	3
N211	NATAKD	N6H7S2		1185.45	3
N211	NATAKD	N6H7S3		1282.48	3
N211	NATAKDIAPTLTLYVGK	N4H6		1187.55	3
N211	NATAKDIAPTLTLYVGK	N6H7F1S2		1215.03	4
N211	NLFLNHSENATAK	N6H7S1	Deamidated [N/Q]	1368.56	3
N211	NLFLNHSENATAK	N6H7S1		1368.23	3
N241	IEKVVLHPNYSQVD	N4H5S1		1185.52	3
N241	IEKVVLHPNYSQVD	N4H5S2		1282.55	3
N241	IEKVVLHPNYSQVD	N5H6F1		1258.88	3
N241	IEKVVLHPNYSQVD	N6H3F1S2		1358.59	3
N241	IEKVVLHPNYSQVD	N7H6F1S4		1337.05	4
N241	IEKVVLHPNYSQVDIGLIK	N3H6S1		1010.23	4
N241	IEKVVLHPNYSQVDIGLIK	N4H5F1S1		1057	4
N241	IEKVVLHPNYSQVDIGLIK	N4H5F3S2		1202.8	4
N241	IEKVVLHPNYSQVDIGLIK	N4H5S1		1020.48	4
N241	IEKVVLHPNYSQVDIGLIK	N4H5S1Na1	Deamidated [N/Q]	1367.96	3
N241	IEKVVLHPNYSQVDIGLIK	N4H5S1Na1		1367.64	3
N241	IEKVVLHPNYSQVDIGLIK	N4H5S2		1093.26	4
N241	IEKVVLHPNYSQVDIGLIK	N4H6		988.222	4
N241	IEKVVLHPNYSQVDIGLIK	N4H6S1		1061	4
N241	IEKVVLHPNYSQVDIGLIK	N5H6	Deamidated [N/Q]	1385.32	3
N241	IEKVVLHPNYSQVDIGLIK	N5H6		1038.99	4
N241	IEKVVLHPNYSQVDIGLIK	N5H6S3		1257.31	4
N241	IEKVVLHPNYSQVDIGLIK	N6H4S2		923.628	5
N241	IEKVVLHPNYSQVDIGLIK	N6H7F1S1	Deamidated [N/Q]	1239.81	4
N241	IEKVVLHPNYSQVDIGLIK	N6H7F2	Deamidated [N/Q]	1203.55	4
N241	IEKVVLHPNYSQVDIGLIK	N6H7F2		1203.3	4
N241	IEKVVLHPNYSQVDIGLIK	N6H7S1	Deamidated [N/Q]	1203.3	4
N241	IEKVVLHPNYSQVDIGLIK	N6H7S1		1203.05	4
N241	IEKVVLHPNYSQVDIGLIK	N7H8S1		1294.33	4
N241	KVVLHPNYSQVD	N1		801.412	2
N241	KVVLHPNYSQVD	N10H7		1521.97	3
N241	KVVLHPNYSQVD	N2		902.952	2
N241	KVVLHPNYSQVD	N2H2		1065	2
N241	KVVLHPNYSQVD	N2H3		1146.03	2
N241	KVVLHPNYSQVD	N2H6Phos1		1429.09	2
N241	KVVLHPNYSQVD	N3H3		1247.57	2
N241	KVVLHPNYSQVD	N3H4		1328.6	2
N241	KVVLHPNYSQVD	N3H4F1S1
N241	KVVLHPNYSQVD	N3H4S1	Deamidated [N/Q]	1474.64	2
N241	KVVLHPNYSQVD	N3H4S1		1474.14	2
N241	KVVLHPNYSQVD	N3H5F1S2	Deamidated [N/Q]	1183.16	3
N241	KVVLHPNYSQVD	N3H5F1S2		1182.83	3
N241	KVVLHPNYSQVD	N3H6	Deamidated [N/Q]	994.43	3
N241	KVVLHPNYSQVD	N3H6		994.102	3
N241	KVVLHPNYSQVD	N3H6F1		1042.79	3
N241	KVVLHPNYSQVD	N3H6S1	Deamidated [N/Q]	1091.46	3
N241	KVVLHPNYSQVD	N3H6S1		1091.13	3
N241	KVVLHPNYSQVD	N4H3F1		948.429	3
N241	KVVLHPNYSQVD	N4H3S1		996.775	3
N241	KVVLHPNYSQVD	N4H4	Deamidated [N/Q]	954.088	3
N241	KVVLHPNYSQVD	N4H4		953.76	3
N241	KVVLHPNYSQVD	N4H4F1		1002.45	3
N241	KVVLHPNYSQVD	N4H4F1P1		1046.46	3
N241	KVVLHPNYSQVD	N4H4F1S1	Deamidated [N/Q]	1099.81	3
N241	KVVLHPNYSQVD	N4H4S1	Deamidated [N/Q]	1051.12	3
N241	KVVLHPNYSQVD	N4H4S1		1050.79	3
N241	KVVLHPNYSQVD	N4H4S1Na1	Deamidated [N/Q]	1058.45	3
N241	KVVLHPNYSQVD	N4H4S1Na1		1058.12	3
N241	KVVLHPNYSQVD	N4H5	Deamidated [N/Q]	1008.11	3
N241	KVVLHPNYSQVD	N4H5		1007.78	3
N241	KVVLHPNYSQVD	N4H5F1		1056.46	3
N241	KVVLHPNYSQVD	N4H5F1S1		1153.5	3
N241	KVVLHPNYSQVD	N4H5F1S2		1250.53	3
N241	KVVLHPNYSQVD	N4H5F3S1	Deamidated [N/Q]	1251.2	3
N241	KVVLHPNYSQVD	N4H5F3S1		1250.87	3
N241	KVVLHPNYSQVD	N4H5F3S2		1347.9	3
N241	KVVLHPNYSQVD	N4H5S1	Deamidated [N/Q]	1105.14	3
N241	KVVLHPNYSQVD	N4H5S1		1104.81	3
N241	KVVLHPNYSQVD	N4H5S1Na1	Deamidated [N/Q]	1112.47	3
N241	KVVLHPNYSQVD	N4H5S1Na1		1112.14	3
N241	KVVLHPNYSQVD	N4H5S2	Deamidated [N/Q]	1202.17	3
N241	KVVLHPNYSQVD	N4H5S2		1201.84	3
N241	KVVLHPNYSQVD	N4H6		1061.8	3
N241	KVVLHPNYSQVD	N4H6F2		1159.17	3
N241	KVVLHPNYSQVD	N4H6S1		1158.83	3
N241	KVVLHPNYSQVD	N4H7		1115.81	3
N241	KVVLHPNYSQVD	N5H3		967.436	3
N241	KVVLHPNYSQVD	N5H3F1		1016.12	3
N241	KVVLHPNYSQVD	N5H4F1		1070.14	3
N241	KVVLHPNYSQVD	N5H4F1S2	Deamidated [N/Q]	1264.53	3
N241	KVVLHPNYSQVD	N5H4F1S2		948.404	4
N241	KVVLHPNYSQVD	N5H4F4	Deamidated [N/Q]	1324.56	3
N241	KVVLHPNYSQVD	N5H4F4		1324.23	3
N241	KVVLHPNYSQVD	N5H4S2	Deamidated [N/Q]	1215.85	3
N241	KVVLHPNYSQVD	N5H4S2		1215.52	3
N241	KVVLHPNYSQVD	N5H5		1075.47	3
N241	KVVLHPNYSQVD	N5H6	Deamidated [N/Q]	1129.82	3
N241	KVVLHPNYSQVD	N5H6		1129.49	3
N241	KVVLHPNYSQVD	N5H6F1		1178.17	3
N241	KVVLHPNYSQVD	N5H6F1S1	Deamidated [N/Q]	1275.53	3
N241	KVVLHPNYSQVD	N5H6F1S1		1275.21	3
N241	KVVLHPNYSQVD	N5H6F1S2		1372.24	3
N241	KVVLHPNYSQVD	N5H6F1S2	Deamidated [N/Q]	1372.57	3
N241	KVVLHPNYSQVD	N5H6F1S3		1469.27	3
N241	KVVLHPNYSQVD	N5H6F2	Deamidated [N/Q]	920.643	4
N241	KVVLHPNYSQVD	N5H6F2		1226.86	3
N241	KVVLHPNYSQVD	N5H6F2S1	Deamidated [N/Q]	1324.22	3
N241	KVVLHPNYSQVD	N5H6F2S1		1323.89	3
N241	KVVLHPNYSQVD	N5H6F2S3		1138.72	4
N241	KVVLHPNYSQVD	N5H6F3S1		1372.58	3
N241	KVVLHPNYSQVD	N5H6F3S2		1469.61	3
N241	KVVLHPNYSQVD	N5H6F3S3		1175.23	4
N241	KVVLHPNYSQVD	N5H6F4S1		1421.26	3
N241	KVVLHPNYSQVD	N5H6S1	Deamidated [N/Q]	1226.85	3
N241	KVVLHPNYSQVD	N5H6S1		1226.52	3
N241	KVVLHPNYSQVD	N5H6S2	Deamidated [N/Q]	993.162	4
N241	KVVLHPNYSQVD	N5H6S2		1323.55	3
N241	KVVLHPNYSQVD	N5H6S3		1420.58	3
N241	KVVLHPNYSQVD	N5H7		1183.51	3
N241	KVVLHPNYSQVD	N5H7F1S2		1426.26	3
N241	KVVLHPNYSQVD	N5H8F1		1286.21	3
N241	KVVLHPNYSQVD	N6H3F1S1	Deamidated [N/Q]	886.133	4
N241	KVVLHPNYSQVD	N6H4S2	Deamidated [N/Q]	1283.54	3
N241	KVVLHPNYSQVD	N6H4S2		1283.21	3
N241	KVVLHPNYSQVD	N6H5F1S2		1385.91	3
N241	KVVLHPNYSQVD	N6H5F2S1	Deamidated [N/Q]	1337.9	3
N241	KVVLHPNYSQVD	N6H5F2S1		1337.57	3
N241	KVVLHPNYSQVD	N6H6	Deamidated [N/Q]	1197.51	3
N241	KVVLHPNYSQVD	N6H6F1	Deamidated [N/Q]	1246.2	3
N241	KVVLHPNYSQVD	N6H6F1		1245.87	3
N241	KVVLHPNYSQVD	N6H6F1S2		1439.93	3
N241	KVVLHPNYSQVD	N6H6F2		1294.55	3
N241	KVVLHPNYSQVD	N6H6F2S2		1488.62	3
N241	KVVLHPNYSQVD	N6H6S1	Deamidated [N/Q]	1294.54	3
N241	KVVLHPNYSQVD	N6H6S1		1294.21	3
N241	KVVLHPNYSQVD	N6H6S2	Deamidated [N/Q]	1043.93	4
N241	KVVLHPNYSQVD	N6H6S2		1043.69	4
N241	KVVLHPNYSQVD	N6H7		1251.2	3
N241	KVVLHPNYSQVD	N6H7F1		1299.89	3
N241	KVVLHPNYSQVD	N6H7F1S1		1396.92	3
N241	KVVLHPNYSQVD	N6H7F1S1	Deamidated [N/Q]	1397.25	3
N241	KVVLHPNYSQVD	N6H7F1S2		1493.95	3
N241	KVVLHPNYSQVD	N6H7F1S3		1193.49	4
N241	KVVLHPNYSQVD	N6H7F2		1348.57	3
N241	KVVLHPNYSQVD	N6H7F2S1		1084.45	4
N241	KVVLHPNYSQVD	N6H7F2S2	Deamidated [N/Q]	1542.96	3
N241	KVVLHPNYSQVD	N6H7F2S2		1157.23	4
N241	KVVLHPNYSQVD	N6H7F2S3	Deamidated [N/Q]	1230.25	4
N241	KVVLHPNYSQVD	N6H7F2S3		1230	4
N241	KVVLHPNYSQVD	N6H7F3S4	Deamidated [N/Q]	1339.54	4
N241	KVVLHPNYSQVD	N6H7F3S4		893.196	6
N241	KVVLHPNYSQVD	N6H7S1		1348.23	3
N241	KVVLHPNYSQVD	N6H7S2		1445.26	3
N241	KVVLHPNYSQVD	N6H7S3	Deamidated [N/Q]	1542.62	3
N241	KVVLHPNYSQVD	N6H7S3		1542.29	3
N241	KVVLHPNYSQVD	N6H8F1S1		1088.45	4
N241	KVVLHPNYSQVD	N6H8S1	Deamidated [N/Q]	1052.18	4
N241	KVVLHPNYSQVD	N6H8S1		1402.25	3
N241	KVVLHPNYSQVD	N6H9F1S2		1201.74	4
N241	KVVLHPNYSQVD	N6H9F1S2	Deamidated [N/Q]	801.66	6
N241	KVVLHPNYSQVD	N7H4	Deamidated [N/Q]	1157.17	3
N241	KVVLHPNYSQVD	N7H4F1	Deamidated [N/Q]	1205.85	3
N241	KVVLHPNYSQVD	N7H4F1		1205.53	3
N241	KVVLHPNYSQVD	N7H6F1S4		1276.52	4
N241	KVVLHPNYSQVD	N7H7F1		1025.94	4
N241	KVVLHPNYSQVD	N7H8F1S1		1139.22	4
N241	KVVLHPNYSQVD	N7H8S1		1102.71	4
N241	KVVLHPNYSQVD	N7H8S1	Deamidated [N/Q]	1102.95	4
N241	KVVLHPNYSQVD	N8H5		1278.55	3
N241	KVVLHPNYSQVD	N8H5F1	Deamidated [N/Q]	1327.56	3
N241	KVVLHPNYSQVD	N8H5F1		1327.24	3
N241	KVVLHPNYSQVD	N8H6	Deamidated [N/Q]	1332.9	3
N241	KVVLHPNYSQVD	N8H6		999.678	4
N241	KVVLHPNYSQVD	N8H8		1080.7	4
N241	KVVLHPNYSQVD	N8H8F1	Deamidated [N/Q]	1117.46	4
N241	KVVLHPNYSQVD	N8H8F1		1117.22	4
N241	KVVLHPNYSQVD	N8H9	Deamidated [N/Q]	1494.95	3
N241	KVVLHPNYSQVD	N8H9		1121.22	4
N241	KVVLHPNYSQVD	N8H9F1S4		1159.26	5
N241	KVVLHPNYSQVD	N9H10F1S4	Deamidated [N/Q]	1540.36	4
N241	KVVLHPNYSQVD	N9H6		1400.26	3
N241	KVVLHPNYSQVDIGLIK	N1	Deamidated [N/Q]	1064.09	2
N241	KVVLHPNYSQVDIGLIK	N2H2		885.128	3
N241	KVVLHPNYSQVDIGLIK	N2H5	Deamidated [N/Q]	1047.51	3
N241	KVVLHPNYSQVDIGLIK	N2H9		1263.25	3
N241	KVVLHPNYSQVDIGLIK	N3H3		1006.84	3
N241	KVVLHPNYSQVDIGLIK	N3H4	Deamidated [N/Q]	1061.18	3
N241	KVVLHPNYSQVDIGLIK	N3H4		1060.86	3
N241	KVVLHPNYSQVDIGLIK	N3H4S1	Deamidated [N/Q]	1158.22	3
N241	KVVLHPNYSQVDIGLIK	N3H4S1		1157.89	3
N241	KVVLHPNYSQVDIGLIK	N3H5		1114.87	3
N241	KVVLHPNYSQVDIGLIK	N3H5F1		1163.56	3
N241	KVVLHPNYSQVDIGLIK	N3H5F1S2	Deamidated [N/Q]	1018.72	4
N241	KVVLHPNYSQVDIGLIK	N3H5F1S2		1357.62	3
N241	KVVLHPNYSQVDIGLIK	N3H6		876.921	4
N241	KVVLHPNYSQVDIGLIK	N3H6S1	Deamidated [N/Q]	1266.25	3
N241	KVVLHPNYSQVDIGLIK	N3H6S1		1265.92	3
N241	KVVLHPNYSQVDIGLIK	N4H3F1	Deamidated [N/Q]	842.911	4
N241	KVVLHPNYSQVDIGLIK	N4H4F1S1		955.953	4
N241	KVVLHPNYSQVDIGLIK	N4H4S1	Deamidated [N/Q]	919.684	4
N241	KVVLHPNYSQVDIGLIK	N4H4S1		919.438	4
N241	KVVLHPNYSQVDIGLIK	N4H5		1182.57	3
N241	KVVLHPNYSQVDIGLIK	N4H5F1S1	Deamidated [N/Q]	996.712	4
N241	KVVLHPNYSQVDIGLIK	N4H5F1S1		1328.29	3
N241	KVVLHPNYSQVDIGLIK	N4H5F1S2		1069.24	4
N241	KVVLHPNYSQVDIGLIK	N4H5F3S1		1069.49	4
N241	KVVLHPNYSQVDIGLIK	N4H5F3S2	Deamidated [N/Q]	1142.51	4
N241	KVVLHPNYSQVDIGLIK	N4H5S1	Deamidated [N/Q]	1279.93	3
N241	KVVLHPNYSQVDIGLIK	N4H5S1		1279.6	3
N241	KVVLHPNYSQVDIGLIK	N4H5S1Na1	Deamidated [N/Q]	965.693	4
N241	KVVLHPNYSQVDIGLIK	N4H5S1Na1		1286.93	3
N241	KVVLHPNYSQVDIGLIK	N4H5S2	Deamidated [N/Q]	1376.96	3
N241	KVVLHPNYSQVDIGLIK	N4H5S2		1376.63	3
N241	KVVLHPNYSQVDIGLIK	N4H6		1236.59	3
N241	KVVLHPNYSQVDIGLIK	N4H6S1		1333.62	3
N241	KVVLHPNYSQVDIGLIK	N4H7	Deamidated [N/Q]	968.45	4
N241	KVVLHPNYSQVDIGLIK	N4H7		1290.6	3
N241	KVVLHPNYSQVDIGLIK	N5H4F1	Deamidated [N/Q]	934.195	4
N241	KVVLHPNYSQVDIGLIK	N5H4F1		933.949	4
N241	KVVLHPNYSQVDIGLIK	N5H4F1S2		863.798	5
N241	KVVLHPNYSQVDIGLIK	N5H4F4		1124.52	4
N241	KVVLHPNYSQVDIGLIK	N5H4S2	Deamidated [N/Q]	1043.23	4
N241	KVVLHPNYSQVDIGLIK	N5H4S2		1042.98	4
N241	KVVLHPNYSQVDIGLIK	N5H5		1250.26	3
N241	KVVLHPNYSQVDIGLIK	N5H6		1304.28	3
N241	KVVLHPNYSQVDIGLIK	N5H6F1		1352.96	3
N241	KVVLHPNYSQVDIGLIK	N5H6F1S1	Deamidated [N/Q]	1087.99	4
N241	KVVLHPNYSQVDIGLIK	N5H6F1S1		1087.75	4
N241	KVVLHPNYSQVDIGLIK	N5H6F1S2		1547.03	3
N241	KVVLHPNYSQVDIGLIK	N5H6F1S3	Deamidated [N/Q]	1233.54	4
N241	KVVLHPNYSQVDIGLIK	N5H6F1S3		1233.3	4
N241	KVVLHPNYSQVDIGLIK	N5H6F2S1		1498.68	3
N241	KVVLHPNYSQVDIGLIK	N5H6F2S3		1269.81	4
N241	KVVLHPNYSQVDIGLIK	N5H6F3S1		1160.78	4
N241	KVVLHPNYSQVDIGLIK	N5H6F3S2		1233.55	4
N241	KVVLHPNYSQVDIGLIK	N5H6F3S3		1306.33	4
N241	KVVLHPNYSQVDIGLIK	N5H6F3S3	Deamidated [N/Q]	1306.57	4
N241	KVVLHPNYSQVDIGLIK	N5H6F4S1		1197.29	4
N241	KVVLHPNYSQVDIGLIK	N5H6S1	Deamidated [N/Q]	1401.64	3
N241	KVVLHPNYSQVDIGLIK	N5H6S1		1401.31	3
N241	KVVLHPNYSQVDIGLIK	N5H6S2	Deamidated [N/Q]	1124.25	4
N241	KVVLHPNYSQVDIGLIK	N5H6S2		1498.34	3
N241	KVVLHPNYSQVDIGLIK	N5H6S3		1196.78	4
N241	KVVLHPNYSQVDIGLIK	N5H7F1S2		1201.04	4
N241	KVVLHPNYSQVDIGLIK	N5H8F1		1096	4
N241	KVVLHPNYSQVDIGLIK	N5H8F1	Deamidated [N/Q]	1096.25	4
N241	KVVLHPNYSQVDIGLIK	N6H3F1S2		872.004	5
N241	KVVLHPNYSQVDIGLIK	N6H4S1	Deamidated [N/Q]	1021.22	4
N241	KVVLHPNYSQVDIGLIK	N6H4S1		1020.98	4
N241	KVVLHPNYSQVDIGLIK	N6H5F1S2	Deamidated [N/Q]	1171.03	4
N241	KVVLHPNYSQVDIGLIK	N6H5F1S2		1170.78	4
N241	KVVLHPNYSQVDIGLIK	N6H5F2S1	Deamidated [N/Q]	1134.77	4
N241	KVVLHPNYSQVDIGLIK	N6H5F2S1		1134.52	4
N241	KVVLHPNYSQVDIGLIK	N6H6F1S2		1211.29	4
N241	KVVLHPNYSQVDIGLIK	N6H6F2S2		1247.81	4
N241	KVVLHPNYSQVDIGLIK	N6H6S1	Deamidated [N/Q]	1102.25	4
N241	KVVLHPNYSQVDIGLIK	N6H6S1		1102	4
N241	KVVLHPNYSQVDIGLIK	N6H6S2	Deamidated [N/Q]	1175.02	4
N241	KVVLHPNYSQVDIGLIK	N6H6S2		1174.78	4
N241	KVVLHPNYSQVDIGLIK	N6H7F1S1		1179.03	4
N241	KVVLHPNYSQVDIGLIK	N6H7F1S2		1251.81	4
N241	KVVLHPNYSQVDIGLIK	N6H7F1S2	Deamidated [N/Q]	835.037	6
N241	KVVLHPNYSQVDIGLIK	N6H7F1S3		1324.58	4
N241	KVVLHPNYSQVDIGLIK	N6H7F2S1	Deamidated [N/Q]	1215.79	4
N241	KVVLHPNYSQVDIGLIK	N6H7F2S1		1215.55	4
N241	KVVLHPNYSQVDIGLIK	N6H7F2S2		1288.32	4
N241	KVVLHPNYSQVDIGLIK	N6H7F2S3	Deamidated [N/Q]	1089.27	5
N241	KVVLHPNYSQVDIGLIK	N6H7F2S3		1089.08	5
N241	KVVLHPNYSQVDIGLIK	N6H7S1		1142.52	4
N241	KVVLHPNYSQVDIGLIK	N6H7S2		1215.29	4
N241	KVVLHPNYSQVDIGLIK	N6H7S3		1288.07	4
N241	KVVLHPNYSQVDIGLIK	N6H8F1S1		1219.55	4
N241	KVVLHPNYSQVDIGLIK	N6H8S1		1183.03	4
N241	KVVLHPNYSQVDIGLIK	N6H8S1	Deamidated [N/Q]	1577.37	3
N241	KVVLHPNYSQVDIGLIK	N6H9F1S2	Deamidated [N/Q]	1333.08	4
N241	KVVLHPNYSQVDIGLIK	N6H9F1S2		1332.83	4
N241	KVVLHPNYSQVDIGLIK	N7H3	Deamidated [N/Q]	958.707	4
N241	KVVLHPNYSQVDIGLIK	N7H4F1	Deamidated [N/Q]	1380.64	3
N241	KVVLHPNYSQVDIGLIK	N7H4F1		1035.49	4
N241	KVVLHPNYSQVDIGLIK	N7H6F1S4	Deamidated [N/Q]	1407.86	4
N241	KVVLHPNYSQVDIGLIK	N7H6F1S4		1407.61	4
N241	KVVLHPNYSQVDIGLIK	N7H7F1S3		1375.35	4
N241	KVVLHPNYSQVDIGLIK	N7H8F1S2		1343.09	4
N241	KVVLHPNYSQVDIGLIK	N7H8S1		1233.8	4
N241	KVVLHPNYSQVDIGLIK	N8H3		1009.23	4
N241	KVVLHPNYSQVDIGLIK	N8H5F1	Deamidated [N/Q]	1127.02	4
N241	KVVLHPNYSQVDIGLIK	N8H5F1		1126.77	4
N241	KVVLHPNYSQVDIGLIK	N8H6	Deamidated [N/Q]	1131.02	4
N241	KVVLHPNYSQVDIGLIK	N8H6		1130.77	4
N241	KVVLHPNYSQVDIGLIK	N8H8	Deamidated [N/Q]	1212.04	4
N241	KVVLHPNYSQVDIGLIK	N8H8F1		998.85	5
N241	KVVLHPNYSQVDIGLIK	N8H9F1S4		1579.92	4
N241	KVVLHPNYSQVDIGLIK	N9H4		1100.51	4
N241	KVVLHPNYSQVDIGLIKLK	N4H5S2		1093.02	4
N241	KVVLHPNYSQVDIGLIKLK	N5H6F1S2		814.214	6
N241	VVLHPNYSQVD	N2		838.904	2
N241	VVLHPNYSQVD	N3H2	Deamidated [N/Q]	1102.99	2
N241	VVLHPNYSQVD	N3H2F1		1175.53	2
N241	VVLHPNYSQVD	N3H3		1183.52	2
N241	VVLHPNYSQVD	N3H4		1264.55	2
N241	VVLHPNYSQVD	N3H4S1		1410.1	2
N241	VVLHPNYSQVD	N3H5		1345.58	2
N241	VVLHPNYSQVD	N3H6S1	Deamidated [N/Q]	1048.76	3
N241	VVLHPNYSQVD	N4H3S1		954.076	3
N241	VVLHPNYSQVD	N4H4F1		959.748	3
N241	VVLHPNYSQVD	N4H4S1		1008.09	3
N241	VVLHPNYSQVD	N4H4S1Na1	Deamidated [N/Q]	1015.75	3
N241	VVLHPNYSQVD	N4H5		965.08	3
N241	VVLHPNYSQVD	N4H5F1		1013.77	3
N241	VVLHPNYSQVD	N4H5F1S1		1110.8	3
N241	VVLHPNYSQVD	N4H5F1S2		1207.83	3
N241	VVLHPNYSQVD	N4H5F3S1		1208.17	3
N241	VVLHPNYSQVD	N4H5F3S2		1305.2	3
N241	VVLHPNYSQVD	N4H5S1	Deamidated [N/Q]	1593.16	2
N241	VVLHPNYSQVD	N4H5S1		1592.66	2
N241	VVLHPNYSQVD	N4H5S1Na1	Deamidated [N/Q]	1069.77	3
N241	VVLHPNYSQVD	N4H5S1Na1		1069.44	3
N241	VVLHPNYSQVD	N4H5S2	Deamidated [N/Q]	1159.47	3
N241	VVLHPNYSQVD	N4H5S2		1159.14	3
N241	VVLHPNYSQVD	N4H6	Deamidated [N/Q]	1019.43	3
N241	VVLHPNYSQVD	N4H6		1019.1	3
N241	VVLHPNYSQVD	N4H6F2		1116.47	3
N241	VVLHPNYSQVD	N4H6S1		1116.13	3
N241	VVLHPNYSQVD	N5H4S2	Deamidated [N/Q]	1173.15	3
N241	VVLHPNYSQVD	N5H4S2		1172.82	3
N241	VVLHPNYSQVD	N5H6		1086.79	3
N241	VVLHPNYSQVD	N5H6F1		1207.83	3
N241	VVLHPNYSQVD	N5H6F1S1		1232.51	3
N241	VVLHPNYSQVD	N5H6F1S2		1329.54	3
N241	VVLHPNYSQVD	N5H6F1S3		1426.57	3
N241	VVLHPNYSQVD	N5H6F2		888.374	4
N241	VVLHPNYSQVD	N5H6F2S1		1281.19	3
N241	VVLHPNYSQVD	N5H6F2S3		1475.26	3
N241	VVLHPNYSQVD	N5H6F3S1		1329.88	3
N241	VVLHPNYSQVD	N5H6F3S2		1426.91	3
N241	VVLHPNYSQVD	N5H6F4S1		1378.57	3
N241	VVLHPNYSQVD	N5H6S1		1183.82	3
N241	VVLHPNYSQVD	N5H6S2		1280.85	3
N241	VVLHPNYSQVD	N5H6S3		1377.89	3
N241	VVLHPNYSQVD	N5H7F1S2		1383.56	3
N241	VVLHPNYSQVD	N5H8F1		1243.51	3
N241	VVLHPNYSQVD	N6H3F1S2		1235.18	3
N241	VVLHPNYSQVD	N6H5F2S1	Deamidated [N/Q]	1295.2	3
N241	VVLHPNYSQVD	N6H5F2S1		1294.87	3
N241	VVLHPNYSQVD	N6H6F1S2		1397.23	3
N241	VVLHPNYSQVD	N6H7		1208.5	3
N241	VVLHPNYSQVD	N6H7F1S1		1354.22	3
N241	VVLHPNYSQVD	N6H7F1S2		1451.25	3
N241	VVLHPNYSQVD	N6H7F1S3		1161.46	4
N241	VVLHPNYSQVD	N6H7F2S2		1499.94	3
N241	VVLHPNYSQVD	N6H7S1		1305.53	3
N241	VVLHPNYSQVD	N6H7S2		1402.56	3
N241	VVLHPNYSQVD	N6H7S3		1499.6	3
N241	VVLHPNYSQVD	N6H8F1S1		1408.24	3
N241	VVLHPNYSQVD	N6H8S1		1359.55	3
N241	VVLHPNYSQVD	N7H4		1114.14	3
N241	VVLHPNYSQVD	N7H4F1	Deamidated [N/Q]	1163.16	3
N241	VVLHPNYSQVD	N7H4F1		1162.83	3
N241	VVLHPNYSQVD	N7H6F1S4		1244.49	4
N241	VVLHPNYSQVD	N7H7F1		993.912	4
N241	VVLHPNYSQVD	N7H8F1S1		1475.93	3
N241	VVLHPNYSQVD	N7H8S1		1427.24	3
N241	VVLHPNYSQVD	N8H8		1397.9	3
N241	VVLHPNYSQVD	N9H4		1249.53	3
N241	VVLHPNYSQVDIGLIK	N1		999.549	2
N241	VVLHPNYSQVDIGLIK	N10H7	Deamidated [N/Q]	1241.05	4
N241	VVLHPNYSQVDIGLIK	N10H7		1240.8	4
N241	VVLHPNYSQVDIGLIK	N2	Deamidated [N/Q]	1101.58	2
N241	VVLHPNYSQVDIGLIK	N2		1101.09	2
N241	VVLHPNYSQVDIGLIK	N2F1		1174.12	2
N241	VVLHPNYSQVDIGLIK	N2H1		1182.12	2
N241	VVLHPNYSQVDIGLIK	N2H1F1	Deamidated [N/Q]	837.426	3
N241	VVLHPNYSQVDIGLIK	N2H1F1		1255.14	2
N241	VVLHPNYSQVDIGLIK	N2H2	Deamidated [N/Q]	842.758	3
N241	VVLHPNYSQVDIGLIK	N2H3	Deamidated [N/Q]	896.776	3
N241	VVLHPNYSQVDIGLIK	N2H5	Deamidated [N/Q]	1004.81	3
N241	VVLHPNYSQVDIGLIK	N2H5		1004.48	3
N241	VVLHPNYSQVDIGLIK	N2H6Phos1		814.119	4
N241	VVLHPNYSQVDIGLIK	N3H2		910.123	3
N241	VVLHPNYSQVDIGLIK	N3H2F1	Deamidated [N/Q]	959.137	3
N241	VVLHPNYSQVDIGLIK	N3H3	Deamidated [N/Q]	964.469	3
N241	VVLHPNYSQVDIGLIK	N3H3		964.141	3
N241	VVLHPNYSQVDIGLIK	N3H4	Deamidated [N/Q]	1018.49	3
N241	VVLHPNYSQVDIGLIK	N3H4		1018.16	3
N241	VVLHPNYSQVDIGLIK	N3H4F1S1	Deamidated [N/Q]	1164.2	3
N241	VVLHPNYSQVDIGLIK	N3H4F1S1		1163.88	3
N241	VVLHPNYSQVDIGLIK	N3H4S1	Deamidated [N/Q]	1115.52	3
N241	VVLHPNYSQVDIGLIK	N3H4S1		1115.19	3
N241	VVLHPNYSQVDIGLIK	N3H5F1	Deamidated [N/Q]	841.144	4
N241	VVLHPNYSQVDIGLIK	N3H5F1		840.898	4
N241	VVLHPNYSQVDIGLIK	N3H6	Deamidated [N/Q]	1126.52	3
N241	VVLHPNYSQVDIGLIK	N3H6		1126.19	3
N241	VVLHPNYSQVDIGLIK	N3H6F1	Deamidated [N/Q]	881.658	4
N241	VVLHPNYSQVDIGLIK	N3H6F1		881.412	4
N241	VVLHPNYSQVDIGLIK	N3H6S1	Deamidated [N/Q]	1223.55	3
N241	VVLHPNYSQVDIGLIK	N3H6S1		917.671	4
N241	VVLHPNYSQVDIGLIK	N4H3F1	Deamidated [N/Q]	1080.85	3
N241	VVLHPNYSQVDIGLIK	N4H3F1		810.642	4
N241	VVLHPNYSQVDIGLIK	N4H3S1	Deamidated [N/Q]	1129.19	3
N241	VVLHPNYSQVDIGLIK	N4H3S1		1128.87	3
N241	VVLHPNYSQVDIGLIK	N4H4	Deamidated [N/Q]	1086.18	3
N241	VVLHPNYSQVDIGLIK	N4H4		814.64	4
N241	VVLHPNYSQVDIGLIK	N4H4F1	Deamidated [N/Q]	851.401	4
N241	VVLHPNYSQVDIGLIK	N4H4F1		851.155	4
N241	VVLHPNYSQVDIGLIK	N4H4F1P1		884.165	4
N241	VVLHPNYSQVDIGLIK	N4H4F1S1	Deamidated [N/Q]	924.175	4
N241	VVLHPNYSQVDIGLIK	N4H4S1	Deamidated [N/Q]	1183.21	3
N241	VVLHPNYSQVDIGLIK	N4H4S1		1182.88	3
N241	VVLHPNYSQVDIGLIK	N4H4S1Na1	Deamidated [N/Q]	1190.54	3
N241	VVLHPNYSQVDIGLIK	N4H4S1Na1		892.91	4
N241	VVLHPNYSQVDIGLIK	N4H5	Deamidated [N/Q]	1140.2	3
N241	VVLHPNYSQVDIGLIK	N4H5		855.154	4
N241	VVLHPNYSQVDIGLIK	N4H5F1	Deamidated [N/Q]	891.914	4
N241	VVLHPNYSQVDIGLIK	N4H5F1		1188.56	3
N241	VVLHPNYSQVDIGLIK	N4H5F1S1	Deamidated [N/Q]	1285.91	3
N241	VVLHPNYSQVDIGLIK	N4H5F1S1		1285.59	3
N241	VVLHPNYSQVDIGLIK	N4H5F1S2	Deamidated [N/Q]	1382.95	3
N241	VVLHPNYSQVDIGLIK	N4H5F1S2		1382.62	3
N241	VVLHPNYSQVDIGLIK	N4H5F3S1	Deamidated [N/Q]	1383.29	3
N241	VVLHPNYSQVDIGLIK	N4H5F3S1		1382.96	3
N241	VVLHPNYSQVDIGLIK	N4H5F3S2		1479.99	3
N241	VVLHPNYSQVDIGLIK	N4H5S1	Deamidated [N/Q]	1237.23	3
N241	VVLHPNYSQVDIGLIK	N4H5S1		1236.9	3
N241	VVLHPNYSQVDIGLIK	N4H5S1Na1	Deamidated [N/Q]	1244.56	3
N241	VVLHPNYSQVDIGLIK	N4H5S1Na1		1244.23	3
N241	VVLHPNYSQVDIGLIK	N4H5S2	Deamidated [N/Q]	1334.26	3
N241	VVLHPNYSQVDIGLIK	N4H5S2		1333.93	3
N241	VVLHPNYSQVDIGLIK	N4H6	Deamidated [N/Q]	1194.21	3
N241	VVLHPNYSQVDIGLIK	N4H6F2	Deamidated [N/Q]	1291.59	3
N241	VVLHPNYSQVDIGLIK	N4H6F2		1291.26	3
N241	VVLHPNYSQVDIGLIK	N4H6S1	Deamidated [N/Q]	1291.25	3
N241	VVLHPNYSQVDIGLIK	N4H6S1		1290.92	3
N241	VVLHPNYSQVDIGLIK	N4H7	Deamidated [N/Q]	1248.23	3
N241	VVLHPNYSQVDIGLIK	N4H7		1247.9	3
N241	VVLHPNYSQVDIGLIK	N4H7F1	Deamidated [N/Q]	972.941	4
N241	VVLHPNYSQVDIGLIK	N4H7F1		972.695	4
N241	VVLHPNYSQVDIGLIK	N5H3F1		1148.21	3
N241	VVLHPNYSQVDIGLIK	N5H4F1S2		1396.29	3
N241	VVLHPNYSQVDIGLIK	N5H4F4		1456.32	3
N241	VVLHPNYSQVDIGLIK	N5H4S2	Deamidated [N/Q]	1347.94	3
N241	VVLHPNYSQVDIGLIK	N5H4S2		1347.61	3
N241	VVLHPNYSQVDIGLIK	N5H5		1207.56	3
N241	VVLHPNYSQVDIGLIK	N5H6		1261.58	3
N241	VVLHPNYSQVDIGLIK	N5H6F1	Deamidated [N/Q]	1055.97	4
N241	VVLHPNYSQVDIGLIK	N5H6F1		1055.73	4
N241	VVLHPNYSQVDIGLIK	N5H6F1S1	Deamidated [N/Q]	1055.97	4
N241	VVLHPNYSQVDIGLIK	N5H6F1S1		1407.3	3
N241	VVLHPNYSQVDIGLIK	N5H6F1S2		1504.33	3
N241	VVLHPNYSQVDIGLIK	N5H6F1S3		1201.27	4
N241	VVLHPNYSQVDIGLIK	N5H6F2	Deamidated [N/Q]	1359.28	3
N241	VVLHPNYSQVDIGLIK	N5H6F2		1358.95	3
N241	VVLHPNYSQVDIGLIK	N5H6F2S1	Deamidated [N/Q]	1092.49	4
N241	VVLHPNYSQVDIGLIK	N5H6F2S1		1455.98	3
N241	VVLHPNYSQVDIGLIK	N5H6F2S3		1237.79	4
N241	VVLHPNYSQVDIGLIK	N5H6F3S1	Deamidated [N/Q]	1129	4
N241	VVLHPNYSQVDIGLIK	N5H6F3S1		1504.67	3
N241	VVLHPNYSQVDIGLIK	N5H6F3S2	Deamidated [N/Q]	1201.77	4
N241	VVLHPNYSQVDIGLIK	N5H6F3S2		1201.53	4
N241	VVLHPNYSQVDIGLIK	N5H6F4S1		1553.36	3
N241	VVLHPNYSQVDIGLIK	N5H6S1	Deamidated [N/Q]	1358.94	3
N241	VVLHPNYSQVDIGLIK	N5H6S1		1358.61	3
N241	VVLHPNYSQVDIGLIK	N5H6S2	Deamidated [N/Q]	1455.97	3
N241	VVLHPNYSQVDIGLIK	N5H6S2		1455.64	3
N241	VVLHPNYSQVDIGLIK	N5H6S3	Deamidated [N/Q]	1553	3
N241	VVLHPNYSQVDIGLIK	N5H6S3		1552.68	3
N241	VVLHPNYSQVDIGLIK	N5H7F1S2	Deamidated [N/Q]	1169.26	4
N241	VVLHPNYSQVDIGLIK	N5H7F1S2		1169.01	4
N241	VVLHPNYSQVDIGLIK	N5H8F1	Deamidated [N/Q]	1064.22	4
N241	VVLHPNYSQVDIGLIK	N5H8F1		1418.3	3
N241	VVLHPNYSQVDIGLIK	N6H3F1	Deamidated [N/Q]	912.427	4
N241	VVLHPNYSQVDIGLIK	N6H3F1S1	Deamidated [N/Q]	985.201	4
N241	VVLHPNYSQVDIGLIK	N6H3F1S1		984.955	4
N241	VVLHPNYSQVDIGLIK	N6H3F1S2		1409.97	3
N241	VVLHPNYSQVDIGLIK	N6H4S1	Deamidated [N/Q]	1318.6	3
N241	VVLHPNYSQVDIGLIK	N6H4S1		1318.27	3
N241	VVLHPNYSQVDIGLIK	N6H4S2	Deamidated [N/Q]	1061.97	4
N241	VVLHPNYSQVDIGLIK	N6H4S2		1061.73	4
N241	VVLHPNYSQVDIGLIK	N6H5F1S2		1138.76	4
N241	VVLHPNYSQVDIGLIK	N6H5F2S1		1102.5	4
N241	VVLHPNYSQVDIGLIK	N6H6	Deamidated [N/Q]	997.453	4
N241	VVLHPNYSQVDIGLIK	N6H6		997.207	4
N241	VVLHPNYSQVDIGLIK	N6H6F1	Deamidated [N/Q]	1033.97	4
N241	VVLHPNYSQVDIGLIK	N6H6F1		1377.96	3
N241	VVLHPNYSQVDIGLIK	N6H6F1S2		1572.02	3
N241	VVLHPNYSQVDIGLIK	N6H6F2S2		1215.78	4
N241	VVLHPNYSQVDIGLIK	N6H6S1	Deamidated [N/Q]	1070.23	4
N241	VVLHPNYSQVDIGLIK	N6H6S1		1426.3	3
N241	VVLHPNYSQVDIGLIK	N6H6S2	Deamidated [N/Q]	1143	4
N241	VVLHPNYSQVDIGLIK	N6H6S2		1523.34	3
N241	VVLHPNYSQVDIGLIK	N6H7		1037.72	4
N241	VVLHPNYSQVDIGLIK	N6H7F1S1	Deamidated [N/Q]	1529.34	3
N241	VVLHPNYSQVDIGLIK	N6H7F1S1		1529.01	3
N241	VVLHPNYSQVDIGLIK	N6H7F1S2		1219.78	4
N241	VVLHPNYSQVDIGLIK	N6H7F1S3	Deamidated [N/Q]	1292.8	4
N241	VVLHPNYSQVDIGLIK	N6H7F1S3		1292.56	4
N241	VVLHPNYSQVDIGLIK	N6H7F2	Deamidated [N/Q]	1110.99	4
N241	VVLHPNYSQVDIGLIK	N6H7F2		1110.75	4
N241	VVLHPNYSQVDIGLIK	N6H7F2S1	Deamidated [N/Q]	1183.77	4
N241	VVLHPNYSQVDIGLIK	N6H7F2S1		1577.69	3
N241	VVLHPNYSQVDIGLIK	N6H7F2S2		1256.3	4
N241	VVLHPNYSQVDIGLIK	N6H7F2S3	Deamidated [N/Q]	1329.32	4
N241	VVLHPNYSQVDIGLIK	N6H7F2S3		1329.07	4
N241	VVLHPNYSQVDIGLIK	N6H7F3S4		1438.36	4
N241	VVLHPNYSQVDIGLIK	N6H7S1	Deamidated [N/Q]	1110.74	4
N241	VVLHPNYSQVDIGLIK	N6H7S1		1480.32	3
N241	VVLHPNYSQVDIGLIK	N6H7S2	Deamidated [N/Q]	1183.51	4
N241	VVLHPNYSQVDIGLIK	N6H7S2		1577.35	3
N241	VVLHPNYSQVDIGLIK	N6H7S3		1256.04	4
N241	VVLHPNYSQVDIGLIK	N6H8F1S1		1187.52	4
N241	VVLHPNYSQVDIGLIK	N6H8S1		1151.01	4
N241	VVLHPNYSQVDIGLIK	N6H9F1S2		1300.81	4
N241	VVLHPNYSQVDIGLIK	N7H3	Deamidated [N/Q]	1235.24	3
N241	VVLHPNYSQVDIGLIK	N7H3		926.437	4
N241	VVLHPNYSQVDIGLIK	N7H4	Deamidated [N/Q]	967.196	4
N241	VVLHPNYSQVDIGLIK	N7H4		966.95	4
N241	VVLHPNYSQVDIGLIK	N7H4F1	Deamidated [N/Q]	1337.94	3
N241	VVLHPNYSQVDIGLIK	N7H4F1		1337.62	3
N241	VVLHPNYSQVDIGLIK	N7H7F1	Deamidated [N/Q]	1125.25	4
N241	VVLHPNYSQVDIGLIK	N7H7F1		1125	4
N241	VVLHPNYSQVDIGLIK	N7H7F1S3	Deamidated [N/Q]	1343.57	4
N241	VVLHPNYSQVDIGLIK	N7H7F1S3		1343.33	4
N241	VVLHPNYSQVDIGLIK	N7H8F1S1		1238.29	4
N241	VVLHPNYSQVDIGLIK	N7H8S1		1201.78	4
N241	VVLHPNYSQVDIGLIK	N8H3	Deamidated [N/Q]	1302.93	3
N241	VVLHPNYSQVDIGLIK	N8H3		977.207	4
N241	VVLHPNYSQVDIGLIK	N8H5	Deamidated [N/Q]	1058.48	4
N241	VVLHPNYSQVDIGLIK	N8H5		1058.23	4
N241	VVLHPNYSQVDIGLIK	N8H5F1	Deamidated [N/Q]	1459.66	3
N241	VVLHPNYSQVDIGLIK	N8H5F1		1459.33	3
N241	VVLHPNYSQVDIGLIK	N8H6	Deamidated [N/Q]	1464.99	3
N241	VVLHPNYSQVDIGLIK	N8H6		1464.66	3
N241	VVLHPNYSQVDIGLIK	N8H8		1179.77	4
N241	VVLHPNYSQVDIGLIK	N8H8F1	Deamidated [N/Q]	1216.53	4
N241	VVLHPNYSQVDIGLIK	N8H9	Deamidated [N/Q]	1220.53	4
N241	VVLHPNYSQVDIGLIK	N8H9		1220.29	4
N241	VVLHPNYSQVDIGLIK	N9H4	Deamidated [N/Q]	1068.74	4
N241	VVLHPNYSQVDIGLIK	N9H4		1068.49	4
N241	VVLHPNYSQVDIGLIK	N9H6		1149.52	4
N241	VVLHPNYSQVDIGLIKLK	N2H7F1	Deamidated [N/Q]	1241.93	3
N241	VVLHPNYSQVDIGLIKLK	N4H5F1S2		1097.51	4
N241	VVLHPNYSQVDIGLIKLK	N4H5S1		988.222	4
N241	VVLHPNYSQVDIGLIKLK	N4H5S2		1061	4
N241	VVLHPNYSQVDIGLIKLK	N4H7F1		1032.99	4
N241	VVLHPNYSQVDIGLIKLK	N5H3		1179.92	3
