# Supplementary material for: Data Independent Acquisition Mass Spectrometry Enhanced Personalized Glycosylation Profiling of Haptoglobin in Hepatocellular Carcinoma
Source: J Proteome Res. 2024 Jul 12;23(8):3571–84. doi: 10.1021/acs.jproteome.4c00227 (PMC11301664; doi:10.1021/acs.jproteome.4c00227)
Supplement: Supplementary file 8 — pr4c00227_si_008.xlsx [file pr4c00227_si_008.xlsx]

## Sheet: HBV1
Nsite	Peptide Sequence	glycan	Modification	|Log Prob| (by Search Engine): A2 PMI-Byonic	Byonic Score (by Search Engine): A2 PMI-Byonic	PEP 2D (by Search Engine): A2 PMI-Byonic
N241	KVVLHPNYSQVD	N1		12.9	707.5	1.25149e-13
N241	KVVLHPNYSQVD	N2		11.9	687.3	1.25149e-12
N241	KVVLHPNYSQVD	N3H3		5.45	415.3	3.57815e-06
N241	KVVLHPNYSQVD	N3H4		11.06	635.4	8.75161e-12
N241	KVVLHPNYSQVD	N3H4	Deamidated [N/Q]	2.02	212.4	0.00954202
N241	KVVLHPNYSQVD	N4H4		5.7	381.9	2.01094e-06
N241	KVVLHPNYSQVD	N3H4S1		14.73	814	1.86807e-15
N241	KVVLHPNYSQVD	N3H4S1	Deamidated [N/Q]	5.26	308.5	5.48896e-06
N241	KVVLHPNYSQVD	N4H5		14.17	761.9	6.73206e-15
N241	KVVLHPNYSQVD	N4H5	Deamidated [N/Q]	5.71	354.5	1.96228e-06
N241	KVVLHPNYSQVD	N4H4S1		12.17	678.5	6.73206e-13
N241	KVVLHPNYSQVD	N4H5S1		14.17	751.5	6.73206e-15
N241	KVVLHPNYSQVD	N4H5S1	Deamidated [N/Q]	9.98	584.5	1.05429e-10
N241	KVVLHPNYSQVD	N5H4S1		4.95	306.1	1.12155e-05
N241	KVVLHPNYSQVD	N5H6		8.54	571.3	2.85169e-09
N241	KVVLHPNYSQVD	N5H6	Deamidated [N/Q]	2.04	200.7	0.00918922
N241	KVVLHPNYSQVD	N4H5F1S1		13.17	706	6.73206e-14
N241	KVVLHPNYSQVD	N4H6S1		12.17	653.2	6.73206e-13
N241	KVVLHPNYSQVD	N4H6F2		4.86	326.8	1.37895e-05
N241	KVVLHPNYSQVD	N4H5S2		13.17	703.4	6.73206e-14
N241	KVVLHPNYSQVD	N4H5S2	Deamidated [N/Q]	10.54	610.1	2.86967e-11
N241	KVVLHPNYSQVD	N4H5F2S1		10.21	613	6.2336e-11
N241	KVVLHPNYSQVD	N4H5F2S1	Deamidated [N/Q]	5.34	321.8	4.52433e-06
N241	KVVLHPNYSQVD	N7H4F1	Deamidated [N/Q]	4.68	246.8	2.09166e-05
N241	KVVLHPNYSQVD	N5H4S2		4.92	305.4	1.1992e-05
N241	KVVLHPNYSQVD	N5H4S2	Deamidated [N/Q]	2.1	169.4	0.00787709
N241	KVVLHPNYSQVD	N5H6S1		11.06	629.8	8.75161e-12
N241	KVVLHPNYSQVD	N5H6F2		4.16	268.3	6.9825e-05
N241	KVVLHPNYSQVD	N4H5F1S2		10.73	645.6	1.86807e-11
N241	KVVLHPNYSQVD	N4H5F3S1		6.68	569.4	2.11195e-07
N241	KVVLHPNYSQVD	N5H6F1S1		7.6	561.6	2.54058e-08
N241	KVVLHPNYSQVD	N5H6S2		10.73	605.2	1.86807e-11
N241	KVVLHPNYSQVD	N5H6F2S1		9.51	585.8	3.11418e-10
N241	KVVLHPNYSQVD	N6H7S1		10.17	585.5	6.73206e-11
N241	KVVLHPNYSQVD	N5H6F3S1		2.02	169.3	0.00965885
N241	KVVLHPNYSQVD	N5H6S3		10.17	585.6	6.73206e-11
N241	KVVLHPNYSQVD	N5H6F2S2		4.49	394.3	3.24341e-05
N241	KVVLHPNYSQVD	N6H6F1S2		4.9	395.7	1.27016e-05
N241	KVVLHPNYSQVD	N6H7S2		5.56	460.8	2.75415e-06
N241	KVVLHPNYSQVD	N6H7F2S1		4.67	284.6	2.11725e-05
N241	KVVLHPNYSQVD	N6H7S3		5.81	420.4	1.55628e-06
N241	KVVLHPNYSQVD	N6H7S4		6.08	477.9	8.28684e-07
N241	KVVLHPNYSQVDIGLIK	N4H5	Deamidated [N/Q]	3.83	283.8	0.0001485
N241	KVVLHPNYSQVDIGLIK	N4H5S1		14.04	759.9	9.19575e-15
N241	KVVLHPNYSQVDIGLIK	N4H5S2		13.38	758.2	4.20943e-14
N241	KVVLHPNYSQVDIGLIK	N4H5S2	Deamidated [N/Q]	10.1	614.9	7.90404e-11
N241	KVVLHPNYSQVDIGLIK	N4H5F2S1		12.55	707.4	2.81693e-13
N241	KVVLHPNYSQVDIGLIK	N7H4F1	Deamidated [N/Q]	5.46	291.6	3.44691e-06
N241	KVVLHPNYSQVDIGLIK	N4H5S2Na1	Deamidated [N/Q]	8.36	521.1	4.3567e-09
N241	KVVLHPNYSQVDIGLIK	N4H5S2Na2		6.22	322.8	6.02245e-07
N241	KVVLHPNYSQVDIGLIK	N5H5F1S1		5.64	392.5	2.28114e-06
N241	KVVLHPNYSQVDIGLIK	N5H6S1		11.04	634	9.19575e-12
N241	KVVLHPNYSQVDIGLIK	N5H7F1		4.75	354.4	1.79328e-05
N241	KVVLHPNYSQVDIGLIK	N5H6S2		9.96	587.4	1.1078e-10
N241	KVVLHPNYSQVDIGLIK	N8H6	Deamidated [N/Q]	5.41	300.7	3.91317e-06
N241	IEKVVLHPNYSQVD	N4H5S2		2.72	226.9	0.00189477
N184	MVSHHNLTTGATLINE	N1	Oxidation [M]	8.01	593.5	9.694e-09
N184	MVSHHNLTTGATLINE	N2	Oxidation [M]	8.28	480.1	5.26139e-09
N184	MVSHHNLTTGATLINE	N3H3	Oxidation [M]	6.86	483	1.39345e-07
N184	MVSHHNLTTGATLINE	N3H4	Oxidation [M]	11.32	646.1	4.7874e-12
N184	MVSHHNLTTGATLINE	N4H4	Oxidation [M]	9.77	587.2	1.70355e-10
N184	MVSHHNLTTGATLINE	N3H4S1	Oxidation [M]	13.43	701.4	3.68264e-14
N184	MVSHHNLTTGATLINE	N3H4S1	Oxidation [M]; Deamidated [N/Q]	5.35	342.7	4.42506e-06
N184	MVSHHNLTTGATLINE	N4H5	Oxidation [M]	11.32	630.3	4.7874e-12
N184	MVSHHNLTTGATLINE	N4H5	Oxidation [M]; Deamidated [N/Q]	4.31	273	4.91341e-05
N184	MVSHHNLTTGATLINE	N4H4S1	Oxidation [M]	10.43	592.2	3.68264e-11
N184	MVSHHNLTTGATLINE	N4H5S1	Oxidation [M]	13.32	747.4	4.7874e-14
N184	MVSHHNLTTGATLINE	N4H5S1	Oxidation [M]; Deamidated [N/Q]	4.95	310.1	1.11066e-05
N184	MVSHHNLTTGATLINE	N5H4S1	Oxidation [M]	5.71	326.9	1.94827e-06
N184	MVSHHNLTTGATLINE	N5H4F2	Oxidation [M]; Deamidated [N/Q]	2.39	220	0.00404347
N184	MVSHHNLTTGATLINE	N4H5F1S1	Oxidation [M]	9.12	592.5	7.64948e-10
N184	MVSHHNLTTGATLINE	N4H6S1	Oxidation [M]	6.63	491.3	2.36141e-07
N184	MVSHHNLTTGATLINE	N4H5F1S1Na1	Oxidation [M]	2.13	288.8	0.00740124
N184	MVSHHNLTTGATLINE	N6H4S1	Oxidation [M]	12.21	717.2	6.10634e-13
N184	MVSHHNLTTGATLINE	N4H5S2		13.32	708.9	4.7874e-14
N184	MVSHHNLTTGATLINE	N4H5S2	Oxidation [M]	11.43	607.7	3.68264e-12
N184	MVSHHNLTTGATLINE	N4H5F2S1	Oxidation [M]	6.95	540.6	1.12645e-07
N184	MVSHHNLTTGATLINE	N4H5F2S1	Oxidation [M]; Deamidated [N/Q]	3.62	228.4	0.000240868
N184	MVSHHNLTTGATLINE	N7H4F1	Oxidation [M]; Deamidated [N/Q]	5.85	326.9	1.42019e-06
N184	MVSHHNLTTGATLINE	N5H6S1	Oxidation [M]	7.29	542.3	5.10284e-08
N184	MVSHHNLTTGATLINE	N4H5F1S2	Oxidation [M]	7.74	571.4	1.80669e-08
N184	MVSHHNLTTGATLINE	N4H5F3S1	Oxidation [M]	8.08	599.1	8.2906e-09
N184	MVSHHNLTTGATLINE	N5H4F1S2	Oxidation [M]	2.11	276.2	0.00781875
N184	MVSHHNLTTGATLINE	N5H6F1S1	Oxidation [M]	6.26	427.6	5.43605e-07
N184	MVSHHNLTTGATLINE	N5H6S2	Oxidation [M]	7.42	561.6	3.77774e-08
N184	MVSHHNLTTGATLINE	N5H6F2S1	Oxidation [M]	5.12	317	7.58728e-06
N184	MVSHHNLTTGATLINE	N6H6F1S1	Oxidation [M]	2.98	230.9	0.00105712
N184	MVSHHNLTTGATLINE	N5H6F1S2	Oxidation [M]	6.8	472.7	1.59839e-07
N184	MVSHHNLTTGATLINE	N5H6F3S1	Oxidation [M]	4.11	362	7.68469e-05
N184	MVSHHNLTTGATLINE	N5H6S3	Oxidation [M]	7.17	577.9	6.69367e-08
N184	MVSHHNLTTGATLINE	N5H6F2S2	Oxidation [M]	5.29	342.7	5.07081e-06
N184	MVSHHNLTTGATLINE	N5H6F4S1	Oxidation [M]	5.87	438.4	1.35506e-06
N184	MVSHHNLTTGATLINE	N5H6F1S3	Oxidation [M]	6.83	557.5	1.48744e-07
N184	MVSHHNLTTGATLINE	N7H8S1	Oxidation [M]	4.48	340.5	3.28938e-05
N207	NLFLNHSE	N2		10.66	620.9	2.18351e-11
N207	NLFLNHSE	N3H3		10	604.1	1.01007e-10
N207	NLFLNHSE	N3H4		10.55	602.9	2.83855e-11
N207	NLFLNHSE	N3H4S1		10.91	670.5	1.22573e-11
N207	NLFLNHSE	N4H5		10.55	604.7	2.83855e-11
N207	NLFLNHSE	N4H4S1		7.85	567.5	1.42198e-08
N207	NLFLNHSE	N4H5F1		7.82	542	1.50509e-08
N207	NLFLNHSE	N4H5S1		11.22	651.6	6.05901e-12
N207	NLFLNHSE	N4H5S1	Deamidated [N/Q]	8.21	563.4	6.21271e-09
N207	NLFLNHSE	N5H6		7.51	528.6	3.07807e-08
N207	NLFLNHSE	N4H5F1S1		9.11	585.5	7.82674e-10
N207	NLFLNHSE	N4H6S1		8.99	593.7	1.01747e-09
N207	NLFLNHSE	N4H6F2		4.56	386.8	2.72433e-05
N207	NLFLNHSE	N4H5S2		11.66	672	2.18351e-12
N207	NLFLNHSE	N4H5S2	Deamidated [N/Q]	8.99	580.8	1.01747e-09
N207	NLFLNHSE	N4H5F2S1		9.89	619.1	1.29937e-10
N207	NLFLNHSE	N4H5F2S1	Deamidated [N/Q]	4.58	359.1	2.63074e-05
N207	NLFLNHSE	N5H6S1		9.47	594.6	3.41955e-10
N207	NLFLNHSE	N5H6F2		7.37	535.3	4.27047e-08
N207	NLFLNHSE	N4H5F1S2		11.66	651.6	2.18351e-12
N207	NLFLNHSE	N8H5		5.97	532.9	1.07573e-06
N207	NLFLNHSE	N5H6S2		9.66	591.9	2.18351e-10
N207	NLFLNHSE	N5H6F2S1		7.7	579.4	1.97597e-08
N207	NLFLNHSE	N5H6F1S2		8.26	599.3	5.50022e-09
N207	NLFLNHSE	N8H7		4.62	418.7	2.41415e-05
N207	NLFLNHSE	N5H6S3		8.66	581.1	2.17183e-09
N207	NLFLNHSE	N5H6F2S2		8.08	554.2	8.39191e-09
N207	NLFLNHSE	N5H6F4S1		7.52	560	3.00806e-08
N207	NLFLNHSE	N6H6F1S2		3.98	341.2	0.000104167
N207	NLFLNHSE	N6H7F2S1		4.63	396.5	2.36589e-05
N207	NLFLNHSE	N5H6F1S3		7.85	566.8	1.42198e-08
N207	NLFLNHSE	N5H6F3S2		7.37	529.1	4.27727e-08
N207	NLFLNHSE	N6H7S3		5.45	432	3.52751e-06
N241	VVLHPNYSQVD	N1		11.17	644.1	6.73206e-12
N241	VVLHPNYSQVD	N2		12.17	657.4	6.73206e-13
N241	VVLHPNYSQVD	N3H4		11.06	639.9	8.75161e-12
N241	VVLHPNYSQVD	N3H4S1		13.5	759.7	3.13699e-14
N241	VVLHPNYSQVD	N4H5		12.62	702.4	2.41309e-13
N241	VVLHPNYSQVD	N4H4S1		8.36	578.8	4.38415e-09
N241	VVLHPNYSQVD	N4H5S1		14.17	782.4	6.73206e-15
N241	VVLHPNYSQVD	N4H5S1	Deamidated [N/Q]	5.52	376.3	3.00598e-06
N241	VVLHPNYSQVD	N5H6		7.54	425.2	2.87159e-08
N241	VVLHPNYSQVD	N4H5F1S1		5.52	403.4	2.98751e-06
N241	VVLHPNYSQVD	N4H5S2		12.62	703	2.41309e-13
N241	VVLHPNYSQVD	N4H5S2	Deamidated [N/Q]	4.76	352.9	1.73123e-05
N241	VVLHPNYSQVD	N4H5F2S1		11.46	656.6	3.46362e-12
N241	VVLHPNYSQVD	N4H5F2S1	Deamidated [N/Q]	4.57	301.8	2.66353e-05
N241	VVLHPNYSQVD	N5H4S2		5.02	354.7	9.44928e-06
N241	VVLHPNYSQVD	N5H5F1S1	Deamidated [N/Q]	3.89	239.3	0.000128223
N241	VVLHPNYSQVD	N5H6S1		10.62	603.7	2.41309e-11
N241	VVLHPNYSQVD	N4H5F1S2		12.62	700.9	2.41309e-13
N241	VVLHPNYSQVD	N4H5F3S1		8.91	594.2	1.24152e-09
N241	VVLHPNYSQVD	N5H6S2		11.62	690	2.41309e-12
N241	VVLHPNYSQVD	N5H6F2S1		4.5	336.8	3.16871e-05
N241	VVLHPNYSQVD	N5H6F1S2		6.1	417.6	7.88381e-07
N241	VVLHPNYSQVD	N5H6S3		10.62	646.6	2.41309e-11
N241	VVLHPNYSQVD	N7H8S1		5.8	475.7	1.59864e-06
N241	VVLHPNYSQVD	N6H7S3		4.7	365.7	1.99619e-05
N241	VVLHPNYSQVDIGLIK	N1		15.63	804.7	2.32577e-16
N241	VVLHPNYSQVDIGLIK	N2		14.63	753.7	2.32577e-15
N241	VVLHPNYSQVDIGLIK	N3H3		7.91	452.1	1.2348e-08
N241	VVLHPNYSQVDIGLIK	N3H3	Deamidated [N/Q]	2.59	253.4	0.00255698
N241	VVLHPNYSQVDIGLIK	N3H4		13.52	705.4	3.02348e-14
N241	VVLHPNYSQVDIGLIK	N3H4S1		15.63	831.3	2.32577e-16
N241	VVLHPNYSQVDIGLIK	N3H4S1	Deamidated [N/Q]	11.8	689	1.57709e-12
N241	VVLHPNYSQVDIGLIK	N4H5		16.63	883.1	2.32577e-17
N241	VVLHPNYSQVDIGLIK	N4H5	Deamidated [N/Q]	8.07	512.4	8.51257e-09
N241	VVLHPNYSQVDIGLIK	N4H4S1		13.63	727.8	2.32577e-14
N241	VVLHPNYSQVDIGLIK	N4H4S1	Deamidated [N/Q]	8.11	455.4	7.7623e-09
N241	VVLHPNYSQVDIGLIK	N4H5S1		15.08	820	8.33667e-16
N241	VVLHPNYSQVDIGLIK	N4H5S1	Deamidated [N/Q]	12.44	683.8	3.64234e-13
N241	VVLHPNYSQVDIGLIK	N4H6F1		6.38	381.5	4.21361e-07
N241	VVLHPNYSQVDIGLIK	N5H4S1		8.29	510.4	5.10895e-09
N241	VVLHPNYSQVDIGLIK	N5H4S1	Deamidated [N/Q]	6.06	324.8	8.72143e-07
N241	VVLHPNYSQVDIGLIK	N5H4F2		6.34	391.6	4.55151e-07
N241	VVLHPNYSQVDIGLIK	N5H6		13.27	722.2	5.42262e-14
N241	VVLHPNYSQVDIGLIK	N5H6	Deamidated [N/Q]	5.82	383.9	1.5214e-06
N241	VVLHPNYSQVDIGLIK	N6H4F1	Deamidated [N/Q]	3.75	247.6	0.000178947
N241	VVLHPNYSQVDIGLIK	N7H4		5.73	276.8	1.84141e-06
N241	VVLHPNYSQVDIGLIK	N4H6F2		8.04	442.1	9.05584e-09
N241	VVLHPNYSQVDIGLIK	N4H5S2		15.63	808.7	2.32577e-16
N241	VVLHPNYSQVDIGLIK	N4H5S2	Deamidated [N/Q]	10.97	649.9	1.07588e-11
N241	VVLHPNYSQVDIGLIK	N4H5F2S1		13.81	792.9	1.54096e-14
N241	VVLHPNYSQVDIGLIK	N4H5F2S1	Deamidated [N/Q]	9.26	561.8	5.49312e-10
N241	VVLHPNYSQVDIGLIK	N7H4F1		7.43	427.4	3.7388e-08
N241	VVLHPNYSQVDIGLIK	N7H4F1	Deamidated [N/Q]	6.75	405	1.78162e-07
N241	VVLHPNYSQVDIGLIK	N4H6F1S1		10.97	640.4	1.07588e-11
N241	VVLHPNYSQVDIGLIK	N4H5S2Na1	Deamidated [N/Q]	6.35	512.3	4.50183e-07
N241	VVLHPNYSQVDIGLIK	N4H6F1S1Na1		8.49	558.5	3.20404e-09
N241	VVLHPNYSQVDIGLIK	N4H6F1S1Na1	Deamidated [N/Q]	5.33	298.3	4.71171e-06
N241	VVLHPNYSQVDIGLIK	N5H4S2		9.94	599.5	1.15846e-10
N241	VVLHPNYSQVDIGLIK	N5H4S2	Deamidated [N/Q]	6.21	385.2	6.22584e-07
N241	VVLHPNYSQVDIGLIK	N5H5F1S1		6.19	372.5	6.41895e-07
N241	VVLHPNYSQVDIGLIK	N5H5F1S1	Deamidated [N/Q]	8.24	506.3	5.8072e-09
N241	VVLHPNYSQVDIGLIK	N5H6S1		14.44	786.9	3.64234e-15
N241	VVLHPNYSQVDIGLIK	N5H6S1	Deamidated [N/Q]	5.01	359.1	9.78809e-06
N241	VVLHPNYSQVDIGLIK	N4H5F1S2		13.52	732.5	3.02348e-14
N241	VVLHPNYSQVDIGLIK	N4H5F3S1		9.97	584.1	1.06347e-10
N241	VVLHPNYSQVDIGLIK	N5H6S2		13.63	734.4	2.32577e-14
N241	VVLHPNYSQVDIGLIK	N5H6F2S1		13.3	702.2	4.98217e-14
N241	VVLHPNYSQVDIGLIK	N8H6	Deamidated [N/Q]	6.12	378	7.64755e-07
N241	VVLHPNYSQVDIGLIK	N6H6F1S1	Deamidated [N/Q]	5.12	280.8	7.63684e-06
N241	VVLHPNYSQVDIGLIK	N6H7S1		6.84	408.3	1.45968e-07
N241	VVLHPNYSQVDIGLIK	N5H6F1S2		13.08	707.3	8.33667e-14
N241	VVLHPNYSQVDIGLIK	N5H6F3S1		8.26	533.2	5.44303e-09
N241	VVLHPNYSQVDIGLIK	N5H6S3		13.52	743.1	3.02348e-14
N241	VVLHPNYSQVDIGLIK	N5H6F2S2		10.94	607	1.15662e-11
N241	VVLHPNYSQVDIGLIK	N5H6F2S2	Deamidated [N/Q]	5.55	356.4	2.80178e-06
N241	VVLHPNYSQVDIGLIK	N6H6F1S2	Deamidated [N/Q]	5.24	334.3	5.73023e-06
N241	VVLHPNYSQVDIGLIK	N6H7S2		8.48	521	3.27861e-09
N241	VVLHPNYSQVDIGLIK	N5H6F1S3		11.97	666.8	1.08376e-12
N241	VVLHPNYSQVDIGLIK	N7H8S1		10.97	605.8	1.06347e-11
N241	VVLHPNYSQVDIGLIKLK	N4H5S1		8.06	381.3	8.72079e-09
N241	VVLHPNYSQVDIGLIKLK	N4H5S2		11.94	656.9	1.16075e-12
N241	KVVLHPNYSQVD	N5H5F3	Deamidated [N/Q]	5.36	248.4	4.37419e-06
N184	MVSHHNLTTGATLINE	N4H6F1S1	Oxidation [M]	3.98	200.1	0.000105044
N184	MVSHHNLTTGATLINE	N5H5F1S1	Oxidation [M]; Deamidated [N/Q]	5.89	377.7	1.29275e-06
N184	MVSHHNLTTGATLINE	N5H6F3S1		7.42	401.2	3.8193e-08
N207	NLFLNHSENATAK	N5H5F2		4.18	275.5	6.59836e-05
N241	VVLHPNYSQVD	N3H3		6.91	379.1	1.22181e-07
N241	VVLHPNYSQVDIGLIK	N5H8	Deamidated [N/Q]	6.81	262.9	1.54573e-07
N241	VVLHPNYSQVDIGLIK	N5H6F4	Deamidated [N/Q]	7.76	311.3	1.75199e-08

## Sheet: HBV2
Nsite	Peptide Sequence	Glycan	Modification	|Log Prob| (by Search Engine): A2 PMI-Byonic	Byonic Score (by Search Engine): A2 PMI-Byonic	PEP 2D (by Search Engine): A2 PMI-Byonic
N241	KVVLHPNYSQVD	N1		12.9	707.5	1.25149e-13
N241	KVVLHPNYSQVD	N2		11.9	687.3	1.25149e-12
N241	KVVLHPNYSQVD	N3H4		11.06	635.4	8.75161e-12
N241	KVVLHPNYSQVD	N3H4S1		14.73	814	1.86807e-15
N241	KVVLHPNYSQVD	N4H5		14.17	761.9	6.73206e-15
N241	KVVLHPNYSQVD	N4H4S1		12.17	678.5	6.73206e-13
N241	KVVLHPNYSQVD	N4H5S1		14.17	751.5	6.73206e-15
N241	KVVLHPNYSQVD	N4H5S1	Deamidated [N/Q]	9.98	584.5	1.05429e-10
N241	KVVLHPNYSQVD	N4H5S1Na1	Deamidated [N/Q]	4.83	265.3	1.47913e-05
N241	KVVLHPNYSQVD	N5H4S1		4.95	306.1	1.12155e-05
N241	KVVLHPNYSQVD	N5H6		8.54	571.3	2.85169e-09
N241	KVVLHPNYSQVD	N5H6	Deamidated [N/Q]	2.04	200.7	0.00918922
N241	KVVLHPNYSQVD	N4H5F1S1		13.17	706	6.73206e-14
N241	KVVLHPNYSQVD	N4H6S1		12.17	653.2	6.73206e-13
N241	KVVLHPNYSQVD	N4H5S2		13.17	703.4	6.73206e-14
N241	KVVLHPNYSQVD	N4H5S2	Deamidated [N/Q]	10.54	610.1	2.86967e-11
N241	KVVLHPNYSQVD	N4H5F2S1		10.21	613	6.2336e-11
N241	KVVLHPNYSQVD	N5H4S2		4.92	305.4	1.1992e-05
N241	KVVLHPNYSQVD	N5H4S2	Deamidated [N/Q]	2.1	169.4	0.00787709
N241	KVVLHPNYSQVD	N5H6S1		11.06	629.8	8.75161e-12
N241	KVVLHPNYSQVD	N5H6F2		4.16	268.3	6.9825e-05
N241	KVVLHPNYSQVD	N6H6F1		2.1	193.3	0.00792198
N241	KVVLHPNYSQVD	N4H5F1S2		10.73	645.6	1.86807e-11
N241	KVVLHPNYSQVD	N5H6F1S1		7.6	561.6	2.54058e-08
N241	KVVLHPNYSQVD	N5H6F3		4.79	316.2	1.64001e-05
N241	KVVLHPNYSQVD	N5H6S2		10.73	605.2	1.86807e-11
N241	KVVLHPNYSQVD	N5H6F2S1		9.51	585.8	3.11418e-10
N241	KVVLHPNYSQVD	N5H6F2S1	Deamidated [N/Q]	4.19	324.4	6.41157e-05
N241	KVVLHPNYSQVD	N6H6F1S1		4.64	269	2.31344e-05
N241	KVVLHPNYSQVD	N6H7S1		10.17	585.5	6.73206e-11
N241	KVVLHPNYSQVD	N5H6F1S2		7.27	550.9	5.37434e-08
N241	KVVLHPNYSQVD	N5H6F3S1		2.02	169.3	0.00965885
N241	KVVLHPNYSQVD	N5H6S3		10.17	585.6	6.73206e-11
N241	KVVLHPNYSQVD	N6H6F1S2		4.9	395.7	1.27016e-05
N241	KVVLHPNYSQVD	N6H7S2		5.56	460.8	2.75415e-06
N241	KVVLHPNYSQVD	N7H8S1		4.96	438.7	1.1052e-05
N241	KVVLHPNYSQVD	N6H7F3S1		5	342.8	1.00617e-05
N241	KVVLHPNYSQVD	N6H7S4		6.08	477.9	8.28684e-07
N241	KVVLHPNYSQVD	N6H7F2S3		4.31	334	4.8849e-05
N241	KVVLHPNYSQVDIGLIK	N2		6.72	388.9	1.90993e-07
N241	KVVLHPNYSQVDIGLIK	N3H4	Deamidated [N/Q]	5.46	359.2	3.45184e-06
N241	KVVLHPNYSQVDIGLIK	N4H5		8.3	507.4	4.96353e-09
N241	KVVLHPNYSQVDIGLIK	N4H5	Deamidated [N/Q]	3.83	283.8	0.0001485
N241	KVVLHPNYSQVDIGLIK	N4H5S1		14.04	759.9	9.19575e-15
N241	KVVLHPNYSQVDIGLIK	N5H5F1	Deamidated [N/Q]	4.2	311.2	6.30338e-05
N241	KVVLHPNYSQVDIGLIK	N4H5S2		13.38	758.2	4.20943e-14
N241	KVVLHPNYSQVDIGLIK	N4H5S2	Deamidated [N/Q]	10.1	614.9	7.90404e-11
N241	KVVLHPNYSQVDIGLIK	N4H5F2S1		12.55	707.4	2.81693e-13
N241	KVVLHPNYSQVDIGLIK	N4H5F2S1	Deamidated [N/Q]	6.77	470.2	1.68879e-07
N241	KVVLHPNYSQVDIGLIK	N7H4F1	Deamidated [N/Q]	5.46	291.6	3.44691e-06
N241	KVVLHPNYSQVDIGLIK	N4H5S2Na1	Deamidated [N/Q]	8.36	521.1	4.3567e-09
N241	KVVLHPNYSQVDIGLIK	N4H5S2Na2	Deamidated [N/Q]	4.85	239.7	1.40421e-05
N241	KVVLHPNYSQVDIGLIK	N5H5F1S1		5.64	392.5	2.28114e-06
N241	KVVLHPNYSQVDIGLIK	N5H6S1		11.04	634	9.19575e-12
N241	KVVLHPNYSQVDIGLIK	N6H6F1		2.54	249.6	0.0028618
N241	KVVLHPNYSQVDIGLIK	N4H5F1S2		11.04	634.5	9.19575e-12
N241	KVVLHPNYSQVDIGLIK	N5H4F1S2		5.78	341.6	1.65532e-06
N241	KVVLHPNYSQVDIGLIK	N5H6S2		9.96	587.4	1.1078e-10
N241	KVVLHPNYSQVDIGLIK	N5H6F2S1	Deamidated [N/Q]	2.26	278.4	0.00550233
N241	KVVLHPNYSQVDIGLIK	N8H6	Deamidated [N/Q]	5.41	300.7	3.91317e-06
N241	KVVLHPNYSQVDIGLIK	N6H6F1S1	Deamidated [N/Q]	2.07	238.1	0.00853636
N241	KVVLHPNYSQVDIGLIK	N5H6F1S2		10.04	598.2	9.19575e-11
N184	MVSHHNLTTGATLINE	N1	Oxidation [M]	8.01	593.5	9.694e-09
N184	MVSHHNLTTGATLINE	N2	Oxidation [M]	8.28	480.1	5.26139e-09
N184	MVSHHNLTTGATLINE	N2	Oxidation [M]; Deamidated [N/Q]	4.23	463.7	5.87906e-05
N184	MVSHHNLTTGATLINE	N3H3	Oxidation [M]	6.86	483	1.39345e-07
N184	MVSHHNLTTGATLINE	N3H4	Oxidation [M]	11.32	646.1	4.7874e-12
N184	MVSHHNLTTGATLINE	N4H4	Oxidation [M]	9.77	587.2	1.70355e-10
N184	MVSHHNLTTGATLINE	N3H4S1	Oxidation [M]	13.43	701.4	3.68264e-14
N184	MVSHHNLTTGATLINE	N3H4S1	Oxidation [M]; Deamidated [N/Q]	5.35	342.7	4.42506e-06
N184	MVSHHNLTTGATLINE	N4H5	Oxidation [M]	11.32	630.3	4.7874e-12
N184	MVSHHNLTTGATLINE	N4H5	Oxidation [M]; Deamidated [N/Q]	4.31	273	4.91341e-05
N184	MVSHHNLTTGATLINE	N4H4S1	Oxidation [M]	10.43	592.2	3.68264e-11
N184	MVSHHNLTTGATLINE	N4H4S1	Oxidation [M]; Deamidated [N/Q]	5.05	440.7	8.90695e-06
N184	MVSHHNLTTGATLINE	N4H5F1	Oxidation [M]	7.14	512.1	7.16655e-08
N184	MVSHHNLTTGATLINE	N4H5S1	Oxidation [M]	13.32	747.4	4.7874e-14
N184	MVSHHNLTTGATLINE	N4H5S1	Oxidation [M]; Deamidated [N/Q]	7.83	495.8	1.47629e-08
N184	MVSHHNLTTGATLINE	N5H6	Oxidation [M]	7.15	532	7.13061e-08
N184	MVSHHNLTTGATLINE	N4H5F1S1	Oxidation [M]	9.12	592.5	7.64948e-10
N184	MVSHHNLTTGATLINE	N4H6S1	Oxidation [M]	6.63	491.3	2.36141e-07
N184	MVSHHNLTTGATLINE	N4H5F1S1Na1	Oxidation [M]	2.13	288.8	0.00740124
N184	MVSHHNLTTGATLINE	N5H5S1	Oxidation [M]	2.87	296.9	0.00135817
N184	MVSHHNLTTGATLINE	N6H4S1	Oxidation [M]	12.21	717.2	6.10634e-13
N184	MVSHHNLTTGATLINE	N4H5S2		13.32	708.9	4.7874e-14
N184	MVSHHNLTTGATLINE	N4H5F2S1		10.66	648.4	2.19147e-11
N184	MVSHHNLTTGATLINE	N4H5S2	Oxidation [M]	11.43	607.7	3.68264e-12
N184	MVSHHNLTTGATLINE	N4H5F2S1	Oxidation [M]	6.95	540.6	1.12645e-07
N184	MVSHHNLTTGATLINE	N4H5F2S1	Oxidation [M]; Deamidated [N/Q]	3.62	228.4	0.000240868
N184	MVSHHNLTTGATLINE	N7H4F1	Oxidation [M]; Deamidated [N/Q]	5.85	326.9	1.42019e-06
N184	MVSHHNLTTGATLINE	N5H4S2	Oxidation [M]	3.95	234.7	0.000113052
N184	MVSHHNLTTGATLINE	N5H5F1S1	Oxidation [M]; Deamidated [N/Q]	3.66	270.1	0.00021696
N184	MVSHHNLTTGATLINE	N5H6S1	Oxidation [M]	7.29	542.3	5.10284e-08
N184	MVSHHNLTTGATLINE	N4H5F1S2	Oxidation [M]	7.74	571.4	1.80669e-08
N184	MVSHHNLTTGATLINE	N5H4F1S2	Oxidation [M]	2.11	276.2	0.00781875
N184	MVSHHNLTTGATLINE	N5H5S2	Oxidation [M]	5.93	408.8	1.18148e-06
N184	MVSHHNLTTGATLINE	N5H6F1S1	Oxidation [M]	6.26	427.6	5.43605e-07
N184	MVSHHNLTTGATLINE	N5H6S2	Oxidation [M]	6.48	474.6	3.31954e-07
N184	MVSHHNLTTGATLINE	N5H6F2S1	Oxidation [M]	5.12	317	7.58728e-06
N184	MVSHHNLTTGATLINE	N5H6F1S2	Oxidation [M]	6.8	472.7	1.59839e-07
N184	MVSHHNLTTGATLINE	N5H6S3	Oxidation [M]	7.17	577.9	6.69367e-08
N184	MVSHHNLTTGATLINE	N5H6F4S1	Oxidation [M]	5.87	438.4	1.35506e-06
N184	MVSHHNLTTGATLINE	N6H6F1S2	Oxidation [M]	4.34	268.8	4.53677e-05
N184	MVSHHNLTTGATLINE	N5H6F1S3	Oxidation [M]	6.83	557.5	1.48744e-07
N207	NLFLNHSE	N2		10.66	620.9	2.18351e-11
N207	NLFLNHSE	N3H3		10	604.1	1.01007e-10
N207	NLFLNHSE	N3H4		10.55	602.9	2.83855e-11
N207	NLFLNHSE	N3H4S1		10.91	670.5	1.22573e-11
N207	NLFLNHSE	N4H5		10.55	604.7	2.83855e-11
N207	NLFLNHSE	N4H4S1		7.85	567.5	1.42198e-08
N207	NLFLNHSE	N4H5F1		7.82	542	1.50509e-08
N207	NLFLNHSE	N4H5S1		11.22	651.6	6.05901e-12
N207	NLFLNHSE	N4H5S1	Deamidated [N/Q]	8.21	563.4	6.21271e-09
N207	NLFLNHSE	N5H6		7.51	528.6	3.07807e-08
N207	NLFLNHSE	N4H5F1S1		9.11	585.5	7.82674e-10
N207	NLFLNHSE	N4H6S1		8.99	593.7	1.01747e-09
N207	NLFLNHSE	N5H6F1		7.37	512.1	4.22459e-08
N207	NLFLNHSE	N4H5S2		11.66	672	2.18351e-12
N207	NLFLNHSE	N4H5S2	Deamidated [N/Q]	8.99	580.8	1.01747e-09
N207	NLFLNHSE	N4H5F2S1		9.89	619.1	1.29937e-10
N207	NLFLNHSE	N4H5F2S1	Deamidated [N/Q]	4.58	359.1	2.63074e-05
N207	NLFLNHSE	N5H6S1		9.47	594.6	3.41955e-10
N207	NLFLNHSE	N5H6F2		7.37	535.3	4.27047e-08
N207	NLFLNHSE	N4H5F1S2		11.66	651.6	2.18351e-12
N207	NLFLNHSE	N4H5F3S1		9.96	636.6	1.0876e-10
N207	NLFLNHSE	N6H7		7.18	500.9	6.61603e-08
N207	NLFLNHSE	N5H5F2S1		4.47	280	3.40444e-05
N207	NLFLNHSE	N5H6F1S1		9.99	621.9	1.01747e-10
N207	NLFLNHSE	N5H6S2		9.66	591.9	2.18351e-10
N207	NLFLNHSE	N5H6F2S1		7.7	579.4	1.97597e-08
N207	NLFLNHSE	N5H6F4		5.45	515.6	3.57129e-06
N207	NLFLNHSE	N5H6F1S2		8.26	599.3	5.50022e-09
N207	NLFLNHSE	N6H5F1S2		2.04	254.8	0.00906266
N207	NLFLNHSE	N6H6S2		3.88	335.5	0.000132072
N207	NLFLNHSE	N5H6S3		8.66	581.1	2.17183e-09
N207	NLFLNHSE	N5H6F2S2		8.08	554.2	8.39191e-09
N207	NLFLNHSE	N5H6F4S1		7.52	560	3.00806e-08
N207	NLFLNHSE	N6H6F1S2		3.98	341.2	0.000104167
N207	NLFLNHSE	N6H7S2		6.93	520	1.17228e-07
N207	NLFLNHSE	N5H6F1S3		7.85	566.8	1.42198e-08
N207	NLFLNHSE	N5H6F3S2		7.37	529.1	4.27727e-08
N207	NLFLNHSE	N6H6S3		6.66	506.6	2.17354e-07
N207	NLFLNHSE	N6H7F1S2		7.07	528.1	8.5413e-08
N207	NLFLNHSE	N7H8F1S1		4.42	360.4	3.83662e-05
N207	NLFLNHSE	N6H7S3		5.45	432	3.52751e-06
N207	NLFLNHSENATAK	N4H5S1		6.92	578.1	1.19483e-07
N207	QWLLTTAKNLFLNHSE	N4H5S1	Deamidated [N/Q]	4.8	238.2	1.57496e-05
N207	QWLLTTAKNLFLNHSE	N4H5S2		5.41	271	3.90824e-06
N241	VVLHPNYSQVD	N1		11.17	644.1	6.73206e-12
N241	VVLHPNYSQVD	N2		12.17	657.4	6.73206e-13
N241	VVLHPNYSQVD	N3H4		11.06	639.9	8.75161e-12
N241	VVLHPNYSQVD	N3H4S1		13.5	759.7	3.13699e-14
N241	VVLHPNYSQVD	N4H5		12.62	702.4	2.41309e-13
N241	VVLHPNYSQVD	N4H4S1		8.36	578.8	4.38415e-09
N241	VVLHPNYSQVD	N4H5S1		14.17	782.4	6.73206e-15
N241	VVLHPNYSQVD	N4H5S1	Deamidated [N/Q]	5.52	376.3	3.00598e-06
N241	VVLHPNYSQVD	N5H6		7.54	425.2	2.87159e-08
N241	VVLHPNYSQVD	N4H5S2		12.62	703	2.41309e-13
N241	VVLHPNYSQVD	N4H5F2S1		11.46	656.6	3.46362e-12
N241	VVLHPNYSQVD	N5H6S1		10.62	603.7	2.41309e-11
N241	VVLHPNYSQVD	N5H6F2		4.88	358.5	1.30948e-05
N241	VVLHPNYSQVD	N5H6S2		11.62	690	2.41309e-12
N241	VVLHPNYSQVD	N5H6F2S1		4.5	336.8	3.16871e-05
N241	VVLHPNYSQVD	N5H6F1S2		6.1	417.6	7.88381e-07
N241	VVLHPNYSQVD	N5H6F3S1		4.17	319.5	6.70045e-05
N241	VVLHPNYSQVD	N5H6S3		10.62	646.6	2.41309e-11
N241	VVLHPNYSQVD	N5H6F2S2		4.96	315.2	1.0861e-05
N241	VVLHPNYSQVD	N6H7S2		7.32	567.4	4.825e-08
N241	VVLHPNYSQVD	N6H7S3		4.7	365.7	1.99619e-05
N241	VVLHPNYSQVDIGLIK	N1		15.63	804.7	2.32577e-16
N241	VVLHPNYSQVDIGLIK	N2		14.63	753.7	2.32577e-15
N241	VVLHPNYSQVDIGLIK	N3H3		7.91	452.1	1.2348e-08
N241	VVLHPNYSQVDIGLIK	N2H4F1	Deamidated [N/Q]	6.73	361.6	1.87914e-07
N241	VVLHPNYSQVDIGLIK	N3H4		13.52	705.4	3.02348e-14
N241	VVLHPNYSQVDIGLIK	N4H4	Deamidated [N/Q]	7.67	384.2	2.16267e-08
N241	VVLHPNYSQVDIGLIK	N3H4S1		15.63	831.3	2.32577e-16
N241	VVLHPNYSQVDIGLIK	N3H4S1	Deamidated [N/Q]	11.8	689	1.57709e-12
N241	VVLHPNYSQVDIGLIK	N4H5		16.63	883.1	2.32577e-17
N241	VVLHPNYSQVDIGLIK	N4H5	Deamidated [N/Q]	8.07	512.4	8.51257e-09
N241	VVLHPNYSQVDIGLIK	N4H4S1		13.63	727.8	2.32577e-14
N241	VVLHPNYSQVDIGLIK	N4H4S1	Deamidated [N/Q]	8.11	455.4	7.7623e-09
N241	VVLHPNYSQVDIGLIK	N4H5F1	Deamidated [N/Q]	4.5	299.4	3.13382e-05
N241	VVLHPNYSQVDIGLIK	N4H5S1		15.08	820	8.33667e-16
N241	VVLHPNYSQVDIGLIK	N4H5S1	Deamidated [N/Q]	12.44	683.8	3.64234e-13
N241	VVLHPNYSQVDIGLIK	N5H4S1		8.29	510.4	5.10895e-09
N241	VVLHPNYSQVDIGLIK	N5H4S1	Deamidated [N/Q]	6.06	324.8	8.72143e-07
N241	VVLHPNYSQVDIGLIK	N5H4F2	Deamidated [N/Q]	6.03	373.4	9.34585e-07
N241	VVLHPNYSQVDIGLIK	N5H5F1		8.33	520.8	4.72492e-09
N241	VVLHPNYSQVDIGLIK	N5H5F1	Deamidated [N/Q]	5.59	336.1	2.55591e-06
N241	VVLHPNYSQVDIGLIK	N5H6		13.27	722.2	5.42262e-14
N241	VVLHPNYSQVDIGLIK	N6H4F1	Deamidated [N/Q]	3.75	247.6	0.000178947
N241	VVLHPNYSQVDIGLIK	N2H10		5.99	304.1	1.02474e-06
N241	VVLHPNYSQVDIGLIK	N4H5F1S1	Deamidated [N/Q]	8.11	451	7.7623e-09
N241	VVLHPNYSQVDIGLIK	N7H4		5.73	276.8	1.84141e-06
N241	VVLHPNYSQVDIGLIK	N4H6F2		8.04	442.1	9.05584e-09
N241	VVLHPNYSQVDIGLIK	N4H6F2	Deamidated [N/Q]	6.38	343	4.12123e-07
N241	VVLHPNYSQVDIGLIK	N2H11		3.63	318.6	0.0002361
N241	VVLHPNYSQVDIGLIK	N4H5S2		15.63	808.7	2.32577e-16
N241	VVLHPNYSQVDIGLIK	N4H5S2	Deamidated [N/Q]	10.97	649.9	1.07588e-11
N241	VVLHPNYSQVDIGLIK	N4H5F2S1		13.81	792.9	1.54096e-14
N241	VVLHPNYSQVDIGLIK	N4H5F2S1	Deamidated [N/Q]	9.26	561.8	5.49312e-10
N241	VVLHPNYSQVDIGLIK	N7H4F1	Deamidated [N/Q]	6.75	405	1.78162e-07
N241	VVLHPNYSQVDIGLIK	N4H6F1S1		10.97	640.4	1.07588e-11
N241	VVLHPNYSQVDIGLIK	N4H6F1S1	Deamidated [N/Q]	5.92	271.5	1.19775e-06
N241	VVLHPNYSQVDIGLIK	N4H5S2Na1	Deamidated [N/Q]	6.35	512.3	4.50183e-07
N241	VVLHPNYSQVDIGLIK	N4H6F1S1Na1		8.49	558.5	3.20404e-09
N241	VVLHPNYSQVDIGLIK	N4H6F1S1Na1	Deamidated [N/Q]	5.33	298.3	4.71171e-06
N241	VVLHPNYSQVDIGLIK	N5H4S2		9.94	599.5	1.15846e-10
N241	VVLHPNYSQVDIGLIK	N5H4S2	Deamidated [N/Q]	6.21	385.2	6.22584e-07
N241	VVLHPNYSQVDIGLIK	N4H5S2Na2		11.08	647.6	8.33667e-12
N241	VVLHPNYSQVDIGLIK	N5H5F1S1	Deamidated [N/Q]	8.24	506.3	5.8072e-09
N241	VVLHPNYSQVDIGLIK	N5H6S1		14.44	786.9	3.64234e-15
N241	VVLHPNYSQVDIGLIK	N6H6F1		6.53	408.7	2.9358e-07
N241	VVLHPNYSQVDIGLIK	N4H5F1S2		13.52	732.5	3.02348e-14
N241	VVLHPNYSQVDIGLIK	N4H5F3S1		9.97	584.1	1.06347e-10
N241	VVLHPNYSQVDIGLIK	N4H5F1S2Na1		2.47	295.9	0.00341964
N241	VVLHPNYSQVDIGLIK	N4H5F1S2Na1	Deamidated [N/Q]	3.91	293.7	0.000124211
N241	VVLHPNYSQVDIGLIK	N5H4F1S2		4.41	376.8	3.86943e-05
N241	VVLHPNYSQVDIGLIK	N5H5F2S1		6.03	408.8	9.33806e-07
N241	VVLHPNYSQVDIGLIK	N5H6F1S1		8.24	516.3	5.8072e-09
N241	VVLHPNYSQVDIGLIK	N5H6F3		5.59	300.2	2.5709e-06
N241	VVLHPNYSQVDIGLIK	N5H8F1		5.65	415.5	2.23555e-06
N241	VVLHPNYSQVDIGLIK	N5H5F1S2		5.88	309.7	1.30939e-06
N241	VVLHPNYSQVDIGLIK	N5H6S2		13.63	734.4	2.32577e-14
N241	VVLHPNYSQVDIGLIK	N5H6F2S1		13.3	702.2	4.98217e-14
N241	VVLHPNYSQVDIGLIK	N8H6	Deamidated [N/Q]	6.12	378	7.64755e-07
N241	VVLHPNYSQVDIGLIK	N6H6F1S1		7.51	420.7	3.10572e-08
N241	VVLHPNYSQVDIGLIK	N6H6F1S1	Deamidated [N/Q]	5.12	280.8	7.63684e-06
N241	VVLHPNYSQVDIGLIK	N6H7S1		6.84	408.3	1.45968e-07
N241	VVLHPNYSQVDIGLIK	N7H7F1		4.65	273.8	2.257e-05
N241	VVLHPNYSQVDIGLIK	N5H6F1S2		13.08	707.3	8.33667e-14
N241	VVLHPNYSQVDIGLIK	N5H6F3S1		8.26	533.2	5.44303e-09
N241	VVLHPNYSQVDIGLIK	N6H6S2		7.42	439.9	3.80115e-08
N241	VVLHPNYSQVDIGLIK	N5H6S3		13.52	743.1	3.02348e-14
N241	VVLHPNYSQVDIGLIK	N5H6F2S2		10.94	607	1.15662e-11
N241	VVLHPNYSQVDIGLIK	N5H6F2S2	Deamidated [N/Q]	5.55	356.4	2.80178e-06
N241	VVLHPNYSQVDIGLIK	N5H6F4S1		6.2	353.8	6.26754e-07
N241	VVLHPNYSQVDIGLIK	N5H6F4S1	Deamidated [N/Q]	2.04	130.2	0.00918643
N241	VVLHPNYSQVDIGLIK	N5H7F1S2		4.45	248.1	3.57709e-05
N241	VVLHPNYSQVDIGLIK	N6H6F1S2		6.43	410.6	3.71148e-07
N241	VVLHPNYSQVDIGLIK	N6H6F1S2	Deamidated [N/Q]	5.24	334.3	5.73023e-06
N241	VVLHPNYSQVDIGLIK	N6H7S2		8.48	521	3.27861e-09
N241	VVLHPNYSQVDIGLIK	N6H7F2S1		8.49	555.3	3.20404e-09
N241	VVLHPNYSQVDIGLIK	N5H6F1S3		11.97	666.8	1.08376e-12
N241	VVLHPNYSQVDIGLIK	N7H8S1		10.97	605.8	1.06347e-11
N241	VVLHPNYSQVDIGLIK	N6H6S3		5.41	333.6	3.87038e-06
N241	VVLHPNYSQVDIGLIK	N6H7F1S2		7.55	471.4	2.84883e-08
N241	VVLHPNYSQVDIGLIKLK	N4H5S1	Deamidated [N/Q]	4.09	267.2	8.12047e-05
N184	MVSHHNLTTGATLINE	N1		8.81	431	1.53241e-09
N184	MVSHHNLTTGATLINE	N2		11	574	1.00535e-11
N184	MVSHHNLTTGATLINE	N2H10		2.39	133.6	0.00403259
N184	MVSHHNLTTGATLINE	N4H5F1S1		8.64	397.4	2.28e-09
N184	MVSHHNLTTGATLINE	N6H4S1	Oxidation [M]; Deamidated [N/Q]	9.13	506.3	7.37207e-10
N184	MVSHHNLTTGATLINE	N5H5F3	Oxidation [M]	4.08	270.3	8.26505e-05
N184	MVSHHNLTTGATLINE	N6H7	Oxidation [M]	8.83	403.1	1.46625e-09
N184	MVSHHNLTTGATLINE	N5H5F2S1	Oxidation [M]	5.86	275.9	1.39381e-06
N184	MVSHHNLTTGATLINE	N5H6F3S1		7.42	401.2	3.8193e-08
N184	MVSHHNLTTGATLINE	N5H6F1S3		9.77	478.8	1.68188e-10
N211	NATAKDIAPTLTLYVGK	N4H5S2		8.01	486.5	9.74225e-09
N211	NATAKDIAPTLTLYVGK	N7H8S1		3.73	222	0.000187503
N207	NLFLNHSE	N7H7		4.54	397.3	2.85246e-05
N207	NLFLNHSE	N5H6F4S3		2.45	240.7	0.00353365
N241	VVLHPNYSQVD	N3H3		6.91	379.1	1.22181e-07
N241	VVLHPNYSQVD	N6H7		7.35	453.3	4.42033e-08
N241	VVLHPNYSQVD	N4H5F1S2Na2		4.62	248.9	2.41774e-05
N241	VVLHPNYSQVD	N5H5F2S1	Deamidated [N/Q]	2.15	272.2	0.00708727
N241	VVLHPNYSQVDIGLIK	N2H4F1		9.58	432.7	2.60979e-10
N241	VVLHPNYSQVDIGLIK	N5H6F2		12.39	640.8	4.11707e-13
N241	VVLHPNYSQVDIGLIK	N7H7		4.62	252.3	2.42658e-05

## Sheet: HBV3
Nsite	Peptide Sequence	Glycan	Modification	|Log Prob| (by Search Engine): A2 PMI-Byonic	Byonic Score (by Search Engine): A2 PMI-Byonic	PEP 2D (by Search Engine): A2 PMI-Byonic
N241	KVVLHPNYSQVD	N1		12.9	707.5	1.25149e-13
N241	KVVLHPNYSQVD	N2		11.9	687.3	1.25149e-12
N241	KVVLHPNYSQVD	N3H3		5.45	415.3	3.57815e-06
N241	KVVLHPNYSQVD	N3H4		11.06	635.4	8.75161e-12
N241	KVVLHPNYSQVD	N4H4		5.7	381.9	2.01094e-06
N241	KVVLHPNYSQVD	N3H4S1		14.73	814	1.86807e-15
N241	KVVLHPNYSQVD	N3H4S1	Deamidated [N/Q]	5.26	308.5	5.48896e-06
N241	KVVLHPNYSQVD	N4H5		14.17	761.9	6.73206e-15
N241	KVVLHPNYSQVD	N4H5	Deamidated [N/Q]	5.71	354.5	1.96228e-06
N241	KVVLHPNYSQVD	N4H4S1		12.17	678.5	6.73206e-13
N241	KVVLHPNYSQVD	N4H4S1	Deamidated [N/Q]	5.51	362.1	3.08261e-06
N241	KVVLHPNYSQVD	N4H5F1		6.22	420.7	6.08675e-07
N241	KVVLHPNYSQVD	N4H5S1		14.17	751.5	6.73206e-15
N241	KVVLHPNYSQVD	N4H5S1	Deamidated [N/Q]	9.98	584.5	1.05429e-10
N241	KVVLHPNYSQVD	N5H4S1		4.95	306.1	1.12155e-05
N241	KVVLHPNYSQVD	N5H6		8.54	571.3	2.85169e-09
N241	KVVLHPNYSQVD	N5H6	Deamidated [N/Q]	2.04	200.7	0.00918922
N241	KVVLHPNYSQVD	N4H5F1S1		13.17	706	6.73206e-14
N241	KVVLHPNYSQVD	N4H6S1		12.17	653.2	6.73206e-13
N241	KVVLHPNYSQVD	N4H5S2		13.17	703.4	6.73206e-14
N241	KVVLHPNYSQVD	N4H5F2S1		10.21	613	6.2336e-11
N241	KVVLHPNYSQVD	N4H5F2S1	Deamidated [N/Q]	5.34	321.8	4.52433e-06
N241	KVVLHPNYSQVD	N7H4F1	Deamidated [N/Q]	4.68	246.8	2.09166e-05
N241	KVVLHPNYSQVD	N4H6F1S1Na1		3.98	227.5	0.00010485
N241	KVVLHPNYSQVD	N5H4S2		4.92	305.4	1.1992e-05
N241	KVVLHPNYSQVD	N5H4S2	Deamidated [N/Q]	2.1	169.4	0.00787709
N241	KVVLHPNYSQVD	N5H6S1		11.06	629.8	8.75161e-12
N241	KVVLHPNYSQVD	N6H6F1		2.1	193.3	0.00792198
N241	KVVLHPNYSQVD	N4H5F1S2		10.73	645.6	1.86807e-11
N241	KVVLHPNYSQVD	N4H5F3S1		6.68	569.4	2.11195e-07
N241	KVVLHPNYSQVD	N5H6F1S1		7.6	561.6	2.54058e-08
N241	KVVLHPNYSQVD	N5H6F3		4.79	316.2	1.64001e-05
N241	KVVLHPNYSQVD	N5H6S2		10.73	605.2	1.86807e-11
N241	KVVLHPNYSQVD	N5H6F2S1		9.51	585.8	3.11418e-10
N241	KVVLHPNYSQVD	N5H6F2S1	Deamidated [N/Q]	4.19	324.4	6.41157e-05
N241	KVVLHPNYSQVD	N6H6F1S1		4.64	269	2.31344e-05
N241	KVVLHPNYSQVD	N6H7S1		10.17	585.5	6.73206e-11
N241	KVVLHPNYSQVD	N5H6F3S1		2.02	169.3	0.00965885
N241	KVVLHPNYSQVD	N5H6S3		10.17	585.6	6.73206e-11
N241	KVVLHPNYSQVD	N6H6F1S2		4.9	395.7	1.27016e-05
N241	KVVLHPNYSQVD	N6H7S2		5.56	460.8	2.75415e-06
N241	KVVLHPNYSQVD	N6H7S3		5.81	420.4	1.55628e-06
N241	KVVLHPNYSQVDIGLIK	N3H4	Deamidated [N/Q]	5.46	359.2	3.45184e-06
N241	KVVLHPNYSQVDIGLIK	N4H5	Deamidated [N/Q]	3.83	283.8	0.0001485
N241	KVVLHPNYSQVDIGLIK	N4H5S1		14.04	759.9	9.19575e-15
N241	KVVLHPNYSQVDIGLIK	N4H5S2		13.38	758.2	4.20943e-14
N241	KVVLHPNYSQVDIGLIK	N4H5F2S1		12.55	707.4	2.81693e-13
N241	KVVLHPNYSQVDIGLIK	N4H5S2Na1	Deamidated [N/Q]	8.36	521.1	4.3567e-09
N241	KVVLHPNYSQVDIGLIK	N4H5S2Na2		6.22	322.8	6.02245e-07
N241	KVVLHPNYSQVDIGLIK	N4H5S2Na2	Deamidated [N/Q]	4.85	239.7	1.40421e-05
N241	KVVLHPNYSQVDIGLIK	N5H5F1S1		5.64	392.5	2.28114e-06
N241	KVVLHPNYSQVDIGLIK	N5H5F1S1	Deamidated [N/Q]	3.5	280.6	0.000319603
N241	KVVLHPNYSQVDIGLIK	N5H6S1		11.04	634	9.19575e-12
N241	KVVLHPNYSQVDIGLIK	N6H6F1		2.54	249.6	0.0028618
N241	KVVLHPNYSQVDIGLIK	N5H6S2		9.96	587.4	1.1078e-10
N241	KVVLHPNYSQVDIGLIK	N8H6	Deamidated [N/Q]	5.41	300.7	3.91317e-06
N241	KVVLHPNYSQVDIGLIK	N6H7F2S1		5.59	262.4	2.57465e-06
N184	MVSHHNLTTGATLINE	N1	Oxidation [M]	8.01	593.5	9.694e-09
N184	MVSHHNLTTGATLINE	N2	Oxidation [M]	8.28	480.1	5.26139e-09
N184	MVSHHNLTTGATLINE	N3H3	Oxidation [M]	6.86	483	1.39345e-07
N184	MVSHHNLTTGATLINE	N3H4	Oxidation [M]	11.32	646.1	4.7874e-12
N184	MVSHHNLTTGATLINE	N3H4	Oxidation [M]; Deamidated [N/Q]	3.02	286	0.000963336
N184	MVSHHNLTTGATLINE	N4H4	Oxidation [M]	9.77	587.2	1.70355e-10
N184	MVSHHNLTTGATLINE	N3H4S1	Oxidation [M]	13.43	701.4	3.68264e-14
N184	MVSHHNLTTGATLINE	N3H4S1	Oxidation [M]; Deamidated [N/Q]	5.35	342.7	4.42506e-06
N184	MVSHHNLTTGATLINE	N4H5	Oxidation [M]	11.32	630.3	4.7874e-12
N184	MVSHHNLTTGATLINE	N4H5	Oxidation [M]; Deamidated [N/Q]	4.31	273	4.91341e-05
N184	MVSHHNLTTGATLINE	N4H4S1	Oxidation [M]	10.43	592.2	3.68264e-11
N184	MVSHHNLTTGATLINE	N4H4S1	Oxidation [M]; Deamidated [N/Q]	5.05	440.7	8.90695e-06
N184	MVSHHNLTTGATLINE	N4H5F1	Oxidation [M]	7.14	512.1	7.16655e-08
N184	MVSHHNLTTGATLINE	N4H5S1	Oxidation [M]	10.32	600	4.7874e-11
N184	MVSHHNLTTGATLINE	N4H5S1	Oxidation [M]; Deamidated [N/Q]	4.95	310.1	1.11066e-05
N184	MVSHHNLTTGATLINE	N5H6	Oxidation [M]	7.15	532	7.13061e-08
N184	MVSHHNLTTGATLINE	N4H5F1S1	Oxidation [M]	9.12	592.5	7.64948e-10
N184	MVSHHNLTTGATLINE	N4H5F1S1	Oxidation [M]; Deamidated [N/Q]	4.11	266.7	7.81729e-05
N184	MVSHHNLTTGATLINE	N4H6S1	Oxidation [M]	6.63	491.3	2.36141e-07
N184	MVSHHNLTTGATLINE	N4H5F1S1Na1	Oxidation [M]	2.13	288.8	0.00740124
N184	MVSHHNLTTGATLINE	N5H5S1	Oxidation [M]	2.87	296.9	0.00135817
N184	MVSHHNLTTGATLINE	N5H5F2	Oxidation [M]	2.05	214.1	0.00891209
N184	MVSHHNLTTGATLINE	N6H4F2	Oxidation [M]	12.18	703.5	6.56459e-13
N184	MVSHHNLTTGATLINE	N4H5F2S1		10.66	648.4	2.19147e-11
N184	MVSHHNLTTGATLINE	N4H5S2	Oxidation [M]	11.43	607.7	3.68264e-12
N184	MVSHHNLTTGATLINE	N4H5F2S1	Oxidation [M]	6.95	540.6	1.12645e-07
N184	MVSHHNLTTGATLINE	N4H5F2S1	Oxidation [M]; Deamidated [N/Q]	3.62	228.4	0.000240868
N184	MVSHHNLTTGATLINE	N7H4F1	Oxidation [M]; Deamidated [N/Q]	5.85	326.9	1.42019e-06
N184	MVSHHNLTTGATLINE	N5H5F1S1	Oxidation [M]	2.98	230.5	0.00105712
N184	MVSHHNLTTGATLINE	N5H5F1S1	Oxidation [M]; Deamidated [N/Q]	3.66	270.1	0.00021696
N184	MVSHHNLTTGATLINE	N5H6S1	Oxidation [M]	7.29	542.3	5.10284e-08
N184	MVSHHNLTTGATLINE	N4H5F1S2	Oxidation [M]	7.74	571.4	1.80669e-08
N184	MVSHHNLTTGATLINE	N4H5F3S1	Oxidation [M]	8.08	599.1	8.2906e-09
N184	MVSHHNLTTGATLINE	N5H4F1S2	Oxidation [M]	2.11	276.2	0.00781875
N184	MVSHHNLTTGATLINE	N5H5S2	Oxidation [M]	5.93	408.8	1.18148e-06
N184	MVSHHNLTTGATLINE	N5H6F1S1	Oxidation [M]	6.26	427.6	5.43605e-07
N184	MVSHHNLTTGATLINE	N5H6S2	Oxidation [M]	7.42	561.6	3.77774e-08
N184	MVSHHNLTTGATLINE	N8H6	Oxidation [M]	5.21	313.7	6.13507e-06
N184	MVSHHNLTTGATLINE	N6H6F1S1	Oxidation [M]	2.98	230.9	0.00105712
N184	MVSHHNLTTGATLINE	N5H6F1S2	Oxidation [M]	6.8	472.7	1.59839e-07
N184	MVSHHNLTTGATLINE	N5H6S3	Oxidation [M]	7.17	577.9	6.69367e-08
N184	MVSHHNLTTGATLINE	N5H6F2S2	Oxidation [M]	5.29	342.7	5.07081e-06
N184	MVSHHNLTTGATLINE	N5H6F4S1	Oxidation [M]	5.87	438.4	1.35506e-06
N184	MVSHHNLTTGATLINE	N6H6F1S2	Oxidation [M]	4.34	268.8	4.53677e-05
N184	MVSHHNLTTGATLINE	N6H6S3	Oxidation [M]	2.23	238.5	0.00583936
N207	NLFLNHSE	N2		10.66	620.9	2.18351e-11
N207	NLFLNHSE	N3H3		10	604.1	1.01007e-10
N207	NLFLNHSE	N3H4		10.55	602.9	2.83855e-11
N207	NLFLNHSE	N3H4S1		10.91	670.5	1.22573e-11
N207	NLFLNHSE	N4H5		10.55	604.7	2.83855e-11
N207	NLFLNHSE	N4H5F1		7.82	542	1.50509e-08
N207	NLFLNHSE	N4H5S1		11.22	651.6	6.05901e-12
N207	NLFLNHSE	N4H5S1	Deamidated [N/Q]	8.21	563.4	6.21271e-09
N207	NLFLNHSE	N5H6		7.51	528.6	3.07807e-08
N207	NLFLNHSE	N4H5F1S1		9.11	585.5	7.82674e-10
N207	NLFLNHSE	N4H6S1		8.99	593.7	1.01747e-09
N207	NLFLNHSE	N5H5S1		5.24	439.7	5.79592e-06
N207	NLFLNHSE	N5H6F1		7.37	512.1	4.22459e-08
N207	NLFLNHSE	N4H5S2		11.66	672	2.18351e-12
N207	NLFLNHSE	N4H5S2	Deamidated [N/Q]	8.99	580.8	1.01747e-09
N207	NLFLNHSE	N4H5F2S1		9.89	619.1	1.29937e-10
N207	NLFLNHSE	N4H5F2S1	Deamidated [N/Q]	4.58	359.1	2.63074e-05
N207	NLFLNHSE	N5H4S2		4	363.2	9.95798e-05
N207	NLFLNHSE	N5H6S1		9.47	594.6	3.41955e-10
N207	NLFLNHSE	N5H6F2		7.37	535.3	4.27047e-08
N207	NLFLNHSE	N4H5F1S2		11.66	651.6	2.18351e-12
N207	NLFLNHSE	N5H6F1S1		9.99	621.9	1.01747e-10
N207	NLFLNHSE	N5H6F3		4.93	433.6	1.17488e-05
N207	NLFLNHSE	N8H5		5.97	532.9	1.07573e-06
N207	NLFLNHSE	N5H6S2		9.66	591.9	2.18351e-10
N207	NLFLNHSE	N5H6F2S1		7.7	579.4	1.97597e-08
N207	NLFLNHSE	N5H6F2S1	Deamidated [N/Q]	4.36	331.2	4.41451e-05
N207	NLFLNHSE	N5H6F4		5.45	515.6	3.57129e-06
N207	NLFLNHSE	N5H6F1S2		8.26	599.3	5.50022e-09
N207	NLFLNHSE	N5H6F3S1		7.29	523.7	5.1101e-08
N207	NLFLNHSE	N6H5F1S2		2.04	254.8	0.00906266
N207	NLFLNHSE	N6H6S2		3.88	335.5	0.000132072
N207	NLFLNHSE	N6H8S1		2.14	295.4	0.00725959
N207	NLFLNHSE	N5H6S3		8.66	581.1	2.17183e-09
N207	NLFLNHSE	N5H6F2S2		8.08	554.2	8.39191e-09
N207	NLFLNHSE	N5H6F4S1		7.52	560	3.00806e-08
N207	NLFLNHSE	N6H6F1S2		3.98	341.2	0.000104167
N207	NLFLNHSE	N6H7F2S1		4.63	396.5	2.36589e-05
N207	NLFLNHSE	N5H6F1S3		7.85	566.8	1.42198e-08
N207	NLFLNHSE	N5H6F3S2		7.37	529.1	4.27727e-08
N207	NLFLNHSE	N6H6S3		6.66	506.6	2.17354e-07
N207	NLFLNHSE	N6H7F1S2		7.07	528.1	8.5413e-08
N241	VVLHPNYSQVD	N1		11.17	644.1	6.73206e-12
N241	VVLHPNYSQVD	N2		12.17	657.4	6.73206e-13
N241	VVLHPNYSQVD	N3H4S1		13.5	759.7	3.13699e-14
N241	VVLHPNYSQVD	N4H5		12.62	702.4	2.41309e-13
N241	VVLHPNYSQVD	N4H4S1		8.36	578.8	4.38415e-09
N241	VVLHPNYSQVD	N4H5S1		14.17	782.4	6.73206e-15
N241	VVLHPNYSQVD	N4H5S1	Deamidated [N/Q]	5.52	376.3	3.00598e-06
N241	VVLHPNYSQVD	N5H4S1		4.41	300.2	3.88617e-05
N241	VVLHPNYSQVD	N5H6		7.54	425.2	2.87159e-08
N241	VVLHPNYSQVD	N2H10		2.94	251.3	0.00114838
N241	VVLHPNYSQVD	N4H5F1S1		5.52	403.4	2.98751e-06
N241	VVLHPNYSQVD	N4H5S2		12.62	703	2.41309e-13
N241	VVLHPNYSQVD	N4H5F2S1		11.46	656.6	3.46362e-12
N241	VVLHPNYSQVD	N5H4S2		5.02	354.7	9.44928e-06
N241	VVLHPNYSQVD	N5H6S1		10.62	603.7	2.41309e-11
N241	VVLHPNYSQVD	N4H5F1S2		12.62	700.9	2.41309e-13
N241	VVLHPNYSQVD	N4H5F3S1		8.91	594.2	1.24152e-09
N241	VVLHPNYSQVD	N5H5S2		4.18	270.3	6.65322e-05
N241	VVLHPNYSQVD	N5H6S2		11.62	690	2.41309e-12
N241	VVLHPNYSQVD	N5H6F2S1		4.5	336.8	3.16871e-05
N241	VVLHPNYSQVD	N5H6F1S2		6.1	417.6	7.88381e-07
N241	VVLHPNYSQVD	N5H6F3S1		4.17	319.5	6.70045e-05
N241	VVLHPNYSQVD	N5H6S3		10.62	646.6	2.41309e-11
N241	VVLHPNYSQVD	N5H6F2S2		4.96	315.2	1.0861e-05
N241	VVLHPNYSQVD	N6H6F1S2		2.54	227.1	0.00288713
N241	VVLHPNYSQVD	N6H7S2		7.32	567.4	4.825e-08
N241	VVLHPNYSQVD	N6H7F2S1		2.69	240	0.00203299
N241	VVLHPNYSQVD	N5H6F3S2		11.29	699.2	5.16921e-12
N241	VVLHPNYSQVD	N7H8S1		5.8	475.7	1.59864e-06
N241	VVLHPNYSQVD	N6H6S3		3.62	264	0.000242532
N241	VVLHPNYSQVD	N6H7F2S2		5.15	350.7	7.05609e-06
N241	VVLHPNYSQVD	N6H7F3S2		3.93	323.9	0.000117002
N241	VVLHPNYSQVDIGLIK	N1		15.63	804.7	2.32577e-16
N241	VVLHPNYSQVDIGLIK	N2		14.63	753.7	2.32577e-15
N241	VVLHPNYSQVDIGLIK	N3H3		7.91	452.1	1.2348e-08
N241	VVLHPNYSQVDIGLIK	N3H4	Deamidated [N/Q]	7.69	431.7	2.02695e-08
N241	VVLHPNYSQVDIGLIK	N3H4S1		15.63	831.3	2.32577e-16
N241	VVLHPNYSQVDIGLIK	N3H4S1	Deamidated [N/Q]	11.8	689	1.57709e-12
N241	VVLHPNYSQVDIGLIK	N3H5F1		2.49	198.7	0.00321293
N241	VVLHPNYSQVDIGLIK	N4H5		16.63	883.1	2.32577e-17
N241	VVLHPNYSQVDIGLIK	N4H5	Deamidated [N/Q]	8.07	512.4	8.51257e-09
N241	VVLHPNYSQVDIGLIK	N4H4S1		13.63	727.8	2.32577e-14
N241	VVLHPNYSQVDIGLIK	N4H4S1	Deamidated [N/Q]	8.11	455.4	7.7623e-09
N241	VVLHPNYSQVDIGLIK	N3H6S1		2.35	340.1	0.00446107
N241	VVLHPNYSQVDIGLIK	N4H5S1		15.08	820	8.33667e-16
N241	VVLHPNYSQVDIGLIK	N4H5S1	Deamidated [N/Q]	12.44	683.8	3.64234e-13
N241	VVLHPNYSQVDIGLIK	N4H6F1		6.38	381.5	4.21361e-07
N241	VVLHPNYSQVDIGLIK	N5H4S1		8.29	510.4	5.10895e-09
N241	VVLHPNYSQVDIGLIK	N5H4S1	Deamidated [N/Q]	6.06	324.8	8.72143e-07
N241	VVLHPNYSQVDIGLIK	N5H4F2		6.34	391.6	4.55151e-07
N241	VVLHPNYSQVDIGLIK	N6H4F1	Deamidated [N/Q]	3.75	247.6	0.000178947
N241	VVLHPNYSQVDIGLIK	N2H10		5.99	304.1	1.02474e-06
N241	VVLHPNYSQVDIGLIK	N4H5F1S1		13.63	729	2.32577e-14
N241	VVLHPNYSQVDIGLIK	N4H5F1S1	Deamidated [N/Q]	8.11	451	7.7623e-09
N241	VVLHPNYSQVDIGLIK	N7H4		5.73	276.8	1.84141e-06
N241	VVLHPNYSQVDIGLIK	N4H6S1		8.92	528.7	1.18906e-09
N241	VVLHPNYSQVDIGLIK	N4H7F1	Deamidated [N/Q]	3.69	245.9	0.000204923
N241	VVLHPNYSQVDIGLIK	N4H5S2		15.63	808.7	2.32577e-16
N241	VVLHPNYSQVDIGLIK	N4H5S2	Deamidated [N/Q]	10.97	649.9	1.07588e-11
N241	VVLHPNYSQVDIGLIK	N4H5F2S1		13.81	792.9	1.54096e-14
N241	VVLHPNYSQVDIGLIK	N7H4F1	Deamidated [N/Q]	6.75	405	1.78162e-07
N241	VVLHPNYSQVDIGLIK	N4H6F1S1		10.97	640.4	1.07588e-11
N241	VVLHPNYSQVDIGLIK	N4H6F1S1	Deamidated [N/Q]	5.92	271.5	1.19775e-06
N241	VVLHPNYSQVDIGLIK	N4H5S2Na1	Deamidated [N/Q]	6.35	512.3	4.50183e-07
N241	VVLHPNYSQVDIGLIK	N4H7S1		5.26	327.5	5.50692e-06
N241	VVLHPNYSQVDIGLIK	N4H6F1S1Na1		8.49	558.5	3.20404e-09
N241	VVLHPNYSQVDIGLIK	N5H4S2		9.94	599.5	1.15846e-10
N241	VVLHPNYSQVDIGLIK	N4H5S2Na2		11.08	647.6	8.33667e-12
N241	VVLHPNYSQVDIGLIK	N5H5F1S1		6.19	372.5	6.41895e-07
N241	VVLHPNYSQVDIGLIK	N5H5F1S1	Deamidated [N/Q]	8.24	506.3	5.8072e-09
N241	VVLHPNYSQVDIGLIK	N5H6S1		14.44	786.9	3.64234e-15
N241	VVLHPNYSQVDIGLIK	N5H6S1	Deamidated [N/Q]	5.01	359.1	9.78809e-06
N241	VVLHPNYSQVDIGLIK	N6H6F1		6.53	408.7	2.9358e-07
N241	VVLHPNYSQVDIGLIK	N6H6F1	Deamidated [N/Q]	4.97	264.9	1.07226e-05
N241	VVLHPNYSQVDIGLIK	N4H5F3S1		9.97	584.1	1.06347e-10
N241	VVLHPNYSQVDIGLIK	N4H5F1S2Na1		2.47	295.9	0.00341964
N241	VVLHPNYSQVDIGLIK	N4H5F1S2Na1	Deamidated [N/Q]	3.91	293.7	0.000124211
N241	VVLHPNYSQVDIGLIK	N5H4F1S2		4.41	376.8	3.86943e-05
N241	VVLHPNYSQVDIGLIK	N5H5S2		5.62	380.6	2.38562e-06
N241	VVLHPNYSQVDIGLIK	N5H5F2S1		6.03	408.8	9.33806e-07
N241	VVLHPNYSQVDIGLIK	N5H6F1S1		8.24	516.3	5.8072e-09
N241	VVLHPNYSQVDIGLIK	N6H4S2		5.84	376.8	1.43242e-06
N241	VVLHPNYSQVDIGLIK	N5H5F1S2		5.88	309.7	1.30939e-06
N241	VVLHPNYSQVDIGLIK	N5H5F1S2	Deamidated [N/Q]	5.25	302.9	5.63561e-06
N241	VVLHPNYSQVDIGLIK	N5H6S2		13.63	734.4	2.32577e-14
N241	VVLHPNYSQVDIGLIK	N5H6F2S1		13.3	702.2	4.98217e-14
N241	VVLHPNYSQVDIGLIK	N8H6		11.02	608.1	9.46516e-12
N241	VVLHPNYSQVDIGLIK	N8H6	Deamidated [N/Q]	6.12	378	7.64755e-07
N241	VVLHPNYSQVDIGLIK	N6H5F2S1		5.54	379.2	2.90806e-06
N241	VVLHPNYSQVDIGLIK	N6H5F2S1	Deamidated [N/Q]	5.62	470.2	2.39659e-06
N241	VVLHPNYSQVDIGLIK	N6H6F1S1		7.51	420.7	3.10572e-08
N241	VVLHPNYSQVDIGLIK	N6H6F1S1	Deamidated [N/Q]	5.12	280.8	7.63684e-06
N241	VVLHPNYSQVDIGLIK	N6H7S1		6.84	408.3	1.45968e-07
N241	VVLHPNYSQVDIGLIK	N7H7F1		4.65	273.8	2.257e-05
N241	VVLHPNYSQVDIGLIK	N5H6F1S2		13.08	707.3	8.33667e-14
N241	VVLHPNYSQVDIGLIK	N5H6F3S1		8.26	533.2	5.44303e-09
N241	VVLHPNYSQVDIGLIK	N6H6S2		7.42	439.9	3.80115e-08
N241	VVLHPNYSQVDIGLIK	N5H6S3		13.52	743.1	3.02348e-14
N241	VVLHPNYSQVDIGLIK	N5H6F2S2		10.94	607	1.15662e-11
N241	VVLHPNYSQVDIGLIK	N5H6F4S1	Deamidated [N/Q]	2.04	130.2	0.00918643
N241	VVLHPNYSQVDIGLIK	N6H6F1S2		6.43	410.6	3.71148e-07
N241	VVLHPNYSQVDIGLIK	N6H6F1S2	Deamidated [N/Q]	5.24	334.3	5.73023e-06
N241	VVLHPNYSQVDIGLIK	N6H7S2		8.48	521	3.27861e-09
N241	VVLHPNYSQVDIGLIK	N6H7F2S1		8.49	555.3	3.20404e-09
N241	VVLHPNYSQVDIGLIK	N6H7F2S1	Deamidated [N/Q]	4.64	227.2	2.31029e-05
N241	VVLHPNYSQVDIGLIK	N5H6F1S3		11.97	666.8	1.08376e-12
N241	VVLHPNYSQVDIGLIK	N7H8S1		10.97	605.8	1.06347e-11
N241	VVLHPNYSQVDIGLIKLK	N4H5S1	Deamidated [N/Q]	4.09	267.2	8.12047e-05
N241	KVVLHPNYSQVD	N6H6F1S1	Deamidated [N/Q]	3.03	230.5	0.000936772
N184	MVSHHNLTTGATLINE	N4H6F2	Oxidation [M]	7.38	386.6	4.19448e-08
N184	MVSHHNLTTGATLINE	N4H5S2Na2	Oxidation [M]	8.12	427.3	7.64903e-09
N184	MVSHHNLTTGATLINE	N5H5F2S1	Oxidation [M]	5.86	275.9	1.39381e-06
N207	NLFLNHSE	N4H7		2.82	310.4	0.00151843
N207	NLFLNHSE	N3H5F1S2		5.34	381.1	4.52488e-06
N207	NLFLNHSENATAK	N5H5F2		4.18	275.5	6.59836e-05
N241	VVLHPNYSQVD	N3H3		6.91	379.1	1.22181e-07
N241	VVLHPNYSQVD	N4H6		5.46	253.1	3.44409e-06
N241	VVLHPNYSQVD	N6H7		7.35	453.3	4.42033e-08
N241	VVLHPNYSQVD	N5H5F2S1	Deamidated [N/Q]	2.15	272.2	0.00708727
N241	VVLHPNYSQVD	N5H6F1S1		4.29	225.2	5.18465e-05
N241	VVLHPNYSQVDIGLIK	N4H5F3S1	Deamidated [N/Q]	7.39	367.7	4.06645e-08

## Sheet: HBV4
Nsite	Peptide Sequence	Glycan	Modification	|Log Prob| (by Search Engine): A2 PMI-Byonic	Byonic Score (by Search Engine): A2 PMI-Byonic	PEP 2D (by Search Engine): A2 PMI-Byonic
N241	KVVLHPNYSQVD	N1		12.9	707.5	1.25149e-13
N241	KVVLHPNYSQVD	N2		11.9	687.3	1.25149e-12
N241	KVVLHPNYSQVD	N2H2		11.24	693.7	5.78925e-12
N241	KVVLHPNYSQVD	N3H4		11.06	635.4	8.75161e-12
N241	KVVLHPNYSQVD	N4H4		5.7	381.9	2.01094e-06
N241	KVVLHPNYSQVD	N3H4S1		14.73	814	1.86807e-15
N241	KVVLHPNYSQVD	N4H5		14.17	761.9	6.73206e-15
N241	KVVLHPNYSQVD	N4H4S1		12.17	678.5	6.73206e-13
N241	KVVLHPNYSQVD	N4H4S1	Deamidated [N/Q]	5.51	362.1	3.08261e-06
N241	KVVLHPNYSQVD	N4H5S1		14.17	751.5	6.73206e-15
N241	KVVLHPNYSQVD	N4H5S1	Deamidated [N/Q]	9.98	584.5	1.05429e-10
N241	KVVLHPNYSQVD	N5H4S1		4.95	306.1	1.12155e-05
N241	KVVLHPNYSQVD	N4H6S1		12.17	653.2	6.73206e-13
N241	KVVLHPNYSQVD	N4H6F2		4.86	326.8	1.37895e-05
N241	KVVLHPNYSQVD	N4H5S2		13.17	703.4	6.73206e-14
N241	KVVLHPNYSQVD	N4H5S2	Deamidated [N/Q]	10.54	610.1	2.86967e-11
N241	KVVLHPNYSQVD	N4H5F2S1		10.21	613	6.2336e-11
N241	KVVLHPNYSQVD	N4H5F2S1	Deamidated [N/Q]	5.34	321.8	4.52433e-06
N241	KVVLHPNYSQVD	N7H4F1	Deamidated [N/Q]	4.68	246.8	2.09166e-05
N241	KVVLHPNYSQVD	N5H4S2		4.92	305.4	1.1992e-05
N241	KVVLHPNYSQVD	N5H6S1		11.06	629.8	8.75161e-12
N241	KVVLHPNYSQVD	N5H6S2		10.73	605.2	1.86807e-11
N241	KVVLHPNYSQVD	N5H6F2S1		9.51	585.8	3.11418e-10
N241	KVVLHPNYSQVD	N5H6S3		10.17	585.6	6.73206e-11
N241	KVVLHPNYSQVD	N5H6F2S2		4.49	394.3	3.24341e-05
N241	KVVLHPNYSQVD	N6H6F1S2		4.9	395.7	1.27016e-05
N241	KVVLHPNYSQVD	N6H7S2		5.56	460.8	2.75415e-06
N241	KVVLHPNYSQVD	N6H7F2S1		4.67	284.6	2.11725e-05
N241	KVVLHPNYSQVD	N6H7S3		5.81	420.4	1.55628e-06
N241	KVVLHPNYSQVD	N6H7S4		6.08	477.9	8.28684e-07
N241	KVVLHPNYSQVD	N6H7F2S3		4.31	334	4.8849e-05
N241	KVVLHPNYSQVDIGLIK	N3H4S1	Deamidated [N/Q]	5.21	343.7	6.20746e-06
N241	KVVLHPNYSQVDIGLIK	N4H5		8.3	507.4	4.96353e-09
N241	KVVLHPNYSQVDIGLIK	N4H5S1		14.04	759.9	9.19575e-15
N241	KVVLHPNYSQVDIGLIK	N4H5S1	Deamidated [N/Q]	7.37	433.8	4.29023e-08
N241	KVVLHPNYSQVDIGLIK	N4H5S2		13.38	758.2	4.20943e-14
N241	KVVLHPNYSQVDIGLIK	N4H5F2S1		12.55	707.4	2.81693e-13
N241	KVVLHPNYSQVDIGLIK	N7H4F1		5.63	333.1	2.33453e-06
N241	KVVLHPNYSQVDIGLIK	N7H4F1	Deamidated [N/Q]	5.46	291.6	3.44691e-06
N241	KVVLHPNYSQVDIGLIK	N4H6F1S1		2.89	225.3	0.00128814
N241	KVVLHPNYSQVDIGLIK	N4H5S2Na1	Deamidated [N/Q]	8.36	521.1	4.3567e-09
N241	KVVLHPNYSQVDIGLIK	N5H4S2		4.83	319.8	1.49588e-05
N241	KVVLHPNYSQVDIGLIK	N5H4S2	Deamidated [N/Q]	3.98	233.2	0.000103768
N241	KVVLHPNYSQVDIGLIK	N5H6S1		11.04	634	9.19575e-12
N241	KVVLHPNYSQVDIGLIK	N5H6S2		9.96	587.4	1.1078e-10
N241	KVVLHPNYSQVDIGLIK	N5H6F2S1	Deamidated [N/Q]	2.26	278.4	0.00550233
N241	KVVLHPNYSQVDIGLIK	N5H6S3		8.42	513.5	3.81813e-09
N241	KVVLHPNYSQVDIGLIK	N5H6F4S1		7.5	430.3	3.17239e-08
N184	MVSHHNLTTGATLINE	N1	Oxidation [M]	8.01	593.5	9.694e-09
N184	MVSHHNLTTGATLINE	N2	Oxidation [M]	8.28	480.1	5.26139e-09
N184	MVSHHNLTTGATLINE	N3H3	Oxidation [M]	6.86	483	1.39345e-07
N184	MVSHHNLTTGATLINE	N3H4	Oxidation [M]	11.32	646.1	4.7874e-12
N184	MVSHHNLTTGATLINE	N4H4	Oxidation [M]	9.77	587.2	1.70355e-10
N184	MVSHHNLTTGATLINE	N3H4S1	Oxidation [M]	13.43	701.4	3.68264e-14
N184	MVSHHNLTTGATLINE	N3H4S1	Oxidation [M]; Deamidated [N/Q]	5.35	342.7	4.42506e-06
N184	MVSHHNLTTGATLINE	N4H5	Oxidation [M]	11.32	630.3	4.7874e-12
N184	MVSHHNLTTGATLINE	N4H5	Oxidation [M]; Deamidated [N/Q]	4.31	273	4.91341e-05
N184	MVSHHNLTTGATLINE	N4H4S1	Oxidation [M]	10.43	592.2	3.68264e-11
N184	MVSHHNLTTGATLINE	N4H4S1	Oxidation [M]; Deamidated [N/Q]	5.05	440.7	8.90695e-06
N184	MVSHHNLTTGATLINE	N4H5S1	Oxidation [M]	13.32	747.4	4.7874e-14
N184	MVSHHNLTTGATLINE	N4H5S1	Oxidation [M]; Deamidated [N/Q]	4.95	310.1	1.11066e-05
N184	MVSHHNLTTGATLINE	N4H6F1	Oxidation [M]	3.99	233.6	0.000101231
N184	MVSHHNLTTGATLINE	N5H4F2	Oxidation [M]; Deamidated [N/Q]	2.39	220	0.00404347
N184	MVSHHNLTTGATLINE	N4H5F1S1	Oxidation [M]	9.12	592.5	7.64948e-10
N184	MVSHHNLTTGATLINE	N4H5F1S1	Oxidation [M]; Deamidated [N/Q]	4.11	266.7	7.81729e-05
N184	MVSHHNLTTGATLINE	N4H6S1	Oxidation [M]	6.63	491.3	2.36141e-07
N184	MVSHHNLTTGATLINE	N4H5F1S1Na1	Oxidation [M]	2.13	288.8	0.00740124
N184	MVSHHNLTTGATLINE	N6H4S1	Oxidation [M]	12.21	717.2	6.10634e-13
N184	MVSHHNLTTGATLINE	N4H5S2		13.32	708.9	4.7874e-14
N184	MVSHHNLTTGATLINE	N4H5F2S1		10.66	648.4	2.19147e-11
N184	MVSHHNLTTGATLINE	N4H5S2	Oxidation [M]	11.43	607.7	3.68264e-12
N184	MVSHHNLTTGATLINE	N4H5F2S1	Oxidation [M]	6.95	540.6	1.12645e-07
N184	MVSHHNLTTGATLINE	N4H5F2S1	Oxidation [M]; Deamidated [N/Q]	3.62	228.4	0.000240868
N184	MVSHHNLTTGATLINE	N7H4F1	Oxidation [M]; Deamidated [N/Q]	5.85	326.9	1.42019e-06
N184	MVSHHNLTTGATLINE	N4H6F1S1Na1	Oxidation [M]	4.33	261.9	4.69088e-05
N184	MVSHHNLTTGATLINE	N5H4S2	Oxidation [M]	3.95	234.7	0.000113052
N184	MVSHHNLTTGATLINE	N5H5F1S1	Oxidation [M]	2.98	230.5	0.00105712
N184	MVSHHNLTTGATLINE	N5H6S1	Oxidation [M]	7.29	542.3	5.10284e-08
N184	MVSHHNLTTGATLINE	N4H5F1S2	Oxidation [M]	7.74	571.4	1.80669e-08
N184	MVSHHNLTTGATLINE	N4H5F3S1	Oxidation [M]	8.08	599.1	8.2906e-09
N184	MVSHHNLTTGATLINE	N5H4F1S2	Oxidation [M]	2.11	276.2	0.00781875
N184	MVSHHNLTTGATLINE	N5H5S2	Oxidation [M]	5.93	408.8	1.18148e-06
N184	MVSHHNLTTGATLINE	N5H6S2	Oxidation [M]	7.42	561.6	3.77774e-08
N184	MVSHHNLTTGATLINE	N5H6F2S1	Oxidation [M]	5.12	317	7.58728e-06
N184	MVSHHNLTTGATLINE	N5H6F1S2	Oxidation [M]	6.8	472.7	1.59839e-07
N184	MVSHHNLTTGATLINE	N5H6S3	Oxidation [M]	7.17	577.9	6.69367e-08
N184	MVSHHNLTTGATLINE	N5H6F2S2	Oxidation [M]	5.29	342.7	5.07081e-06
N207	NLFLNHSE	N1		6.91	488.4	1.2195e-07
N207	NLFLNHSE	N2		10.66	620.9	2.18351e-11
N207	NLFLNHSE	N3H3		10	604.1	1.01007e-10
N207	NLFLNHSE	N3H4		10.55	602.9	2.83855e-11
N207	NLFLNHSE	N4H4		7.73	519	1.84575e-08
N207	NLFLNHSE	N3H4S1		10.91	670.5	1.22573e-11
N207	NLFLNHSE	N4H5		10.55	604.7	2.83855e-11
N207	NLFLNHSE	N4H4S1		7.85	567.5	1.42198e-08
N207	NLFLNHSE	N4H5S1		11.22	651.6	6.05901e-12
N207	NLFLNHSE	N4H5S1	Deamidated [N/Q]	8.21	563.4	6.21271e-09
N207	NLFLNHSE	N5H6		7.51	528.6	3.07807e-08
N207	NLFLNHSE	N4H5F1S1		9.11	585.5	7.82674e-10
N207	NLFLNHSE	N4H6S1		8.99	593.7	1.01747e-09
N207	NLFLNHSE	N5H5F2		4	351.8	0.000100678
N207	NLFLNHSE	N4H5S2		11.66	672	2.18351e-12
N207	NLFLNHSE	N4H5S2	Deamidated [N/Q]	8.99	580.8	1.01747e-09
N207	NLFLNHSE	N4H5F2S1		9.89	619.1	1.29937e-10
N207	NLFLNHSE	N5H4S2		4	363.2	9.95798e-05
N207	NLFLNHSE	N5H6S1		9.47	594.6	3.41955e-10
N207	NLFLNHSE	N5H6F2		7.37	535.3	4.27047e-08
N207	NLFLNHSE	N4H5F1S2		11.66	651.6	2.18351e-12
N207	NLFLNHSE	N4H5F3S1		9.96	636.6	1.0876e-10
N207	NLFLNHSE	N5H5F2S1		4.47	280	3.40444e-05
N207	NLFLNHSE	N8H5		5.97	532.9	1.07573e-06
N207	NLFLNHSE	N5H5F1S2		9.44	605.5	3.62057e-10
N207	NLFLNHSE	N5H6S2		9.66	591.9	2.18351e-10
N207	NLFLNHSE	N5H6S2	Deamidated [N/Q]	6.93	501.3	1.17228e-07
N207	NLFLNHSE	N5H6F2S1		7.7	579.4	1.97597e-08
N207	NLFLNHSE	N5H6F2S1	Deamidated [N/Q]	4.36	331.2	4.41451e-05
N207	NLFLNHSE	N6H7F2		5.05	437.7	8.85644e-06
N207	NLFLNHSE	N5H6F1S2		8.26	599.3	5.50022e-09
N207	NLFLNHSE	N5H6F3S1		7.29	523.7	5.1101e-08
N207	NLFLNHSE	N8H7		4.62	418.7	2.41415e-05
N207	NLFLNHSE	N5H6S3		8.66	581.1	2.17183e-09
N207	NLFLNHSE	N5H6S3	Deamidated [N/Q]	4.86	375.6	1.36969e-05
N207	NLFLNHSE	N5H6F2S2		8.08	554.2	8.39191e-09
N207	NLFLNHSE	N5H6F2S2	Deamidated [N/Q]	5.19	406.6	6.38595e-06
N207	NLFLNHSE	N5H6F4S1		7.52	560	3.00806e-08
N207	NLFLNHSE	N5H6F4S1	Deamidated [N/Q]	4.46	352.7	3.45776e-05
N207	NLFLNHSE	N6H7S2		6.93	520	1.17228e-07
N207	NLFLNHSE	N6H7F2S1		4.63	396.5	2.36589e-05
N207	NLFLNHSE	N5H6F1S3		7.85	566.8	1.42198e-08
N207	NLFLNHSE	N5H6F3S2		7.37	529.1	4.27727e-08
N207	NLFLNHSE	N7H8S1		3.9	323.3	0.000125569
N207	NLFLNHSE	N6H7S3		5.45	432	3.52751e-06
N207	NLFLNHSE	N6H7F2S2		4.59	362.4	2.59792e-05
N207	QWLLTTAKNLFLNHSE	N4H5S1		6.54	312.3	2.88184e-07
N241	VVLHPNYSQVD	N1		11.17	644.1	6.73206e-12
N241	VVLHPNYSQVD	N2		12.17	657.4	6.73206e-13
N241	VVLHPNYSQVD	N3H4S1		13.5	759.7	3.13699e-14
N241	VVLHPNYSQVD	N3H4S1	Deamidated [N/Q]	4.61	368.8	2.43649e-05
N241	VVLHPNYSQVD	N4H5		12.62	702.4	2.41309e-13
N241	VVLHPNYSQVD	N4H4S1		8.36	578.8	4.38415e-09
N241	VVLHPNYSQVD	N4H5S1		14.17	782.4	6.73206e-15
N241	VVLHPNYSQVD	N4H5S1	Deamidated [N/Q]	5.52	376.3	3.00598e-06
N241	VVLHPNYSQVD	N5H4S1		4.41	300.2	3.88617e-05
N241	VVLHPNYSQVD	N5H6		7.54	425.2	2.87159e-08
N241	VVLHPNYSQVD	N4H5S2		12.62	703	2.41309e-13
N241	VVLHPNYSQVD	N4H5F2S1		11.46	656.6	3.46362e-12
N241	VVLHPNYSQVD	N4H5F2S1	Deamidated [N/Q]	4.57	301.8	2.66353e-05
N241	VVLHPNYSQVD	N5H4S2		5.02	354.7	9.44928e-06
N241	VVLHPNYSQVD	N5H5F1S1	Deamidated [N/Q]	3.89	239.3	0.000128223
N241	VVLHPNYSQVD	N5H6S1		10.62	603.7	2.41309e-11
N241	VVLHPNYSQVD	N5H6F2		4.88	358.5	1.30948e-05
N241	VVLHPNYSQVD	N4H5F1S2		12.62	700.9	2.41309e-13
N241	VVLHPNYSQVD	N5H6S2		11.62	690	2.41309e-12
N241	VVLHPNYSQVD	N5H6F2S1		4.5	336.8	3.16871e-05
N241	VVLHPNYSQVD	N6H7S1		2.13	286.6	0.00742048
N241	VVLHPNYSQVD	N5H6F1S2		6.1	417.6	7.88381e-07
N241	VVLHPNYSQVD	N5H6F3S1		4.17	319.5	6.70045e-05
N241	VVLHPNYSQVD	N5H6S3		10.62	646.6	2.41309e-11
N241	VVLHPNYSQVD	N5H6F2S2		4.96	315.2	1.0861e-05
N241	VVLHPNYSQVD	N6H6F1S2		2.54	227.1	0.00288713
N241	VVLHPNYSQVD	N6H7S2		7.32	567.4	4.825e-08
N241	VVLHPNYSQVD	N6H7F2S1		2.69	240	0.00203299
N241	VVLHPNYSQVD	N7H8S1		5.8	475.7	1.59864e-06
N241	VVLHPNYSQVD	N6H7S3		4.7	365.7	1.99619e-05
N241	VVLHPNYSQVD	N6H7S4		5.08	322.5	8.30589e-06
N241	VVLHPNYSQVDIGLIK	N1		15.63	804.7	2.32577e-16
N241	VVLHPNYSQVDIGLIK	N2		14.63	753.7	2.32577e-15
N241	VVLHPNYSQVDIGLIK	N4H4	Deamidated [N/Q]	7.67	384.2	2.16267e-08
N241	VVLHPNYSQVDIGLIK	N3H4S1		15.63	831.3	2.32577e-16
N241	VVLHPNYSQVDIGLIK	N4H5		16.63	883.1	2.32577e-17
N241	VVLHPNYSQVDIGLIK	N4H5	Deamidated [N/Q]	8.07	512.4	8.51257e-09
N241	VVLHPNYSQVDIGLIK	N4H4S1		13.63	727.8	2.32577e-14
N241	VVLHPNYSQVDIGLIK	N4H4S1	Deamidated [N/Q]	8.11	455.4	7.7623e-09
N241	VVLHPNYSQVDIGLIK	N4H5S1		15.08	820	8.33667e-16
N241	VVLHPNYSQVDIGLIK	N4H5S1	Deamidated [N/Q]	12.44	683.8	3.64234e-13
N241	VVLHPNYSQVDIGLIK	N5H4S1		8.29	510.4	5.10895e-09
N241	VVLHPNYSQVDIGLIK	N5H4F2	Deamidated [N/Q]	6.03	373.4	9.34585e-07
N241	VVLHPNYSQVDIGLIK	N5H6	Deamidated [N/Q]	5.82	383.9	1.5214e-06
N241	VVLHPNYSQVDIGLIK	N4H6S1		8.92	528.7	1.18906e-09
N241	VVLHPNYSQVDIGLIK	N4H6F2		8.04	442.1	9.05584e-09
N241	VVLHPNYSQVDIGLIK	N4H5S2		15.63	808.7	2.32577e-16
N241	VVLHPNYSQVDIGLIK	N4H5S2	Deamidated [N/Q]	10.97	649.9	1.07588e-11
N241	VVLHPNYSQVDIGLIK	N4H5F2S1		13.81	792.9	1.54096e-14
N241	VVLHPNYSQVDIGLIK	N4H5F2S1	Deamidated [N/Q]	9.26	561.8	5.49312e-10
N241	VVLHPNYSQVDIGLIK	N7H4F1	Deamidated [N/Q]	6.75	405	1.78162e-07
N241	VVLHPNYSQVDIGLIK	N4H6F1S1		10.97	640.4	1.07588e-11
N241	VVLHPNYSQVDIGLIK	N4H5S2Na1	Deamidated [N/Q]	6.35	512.3	4.50183e-07
N241	VVLHPNYSQVDIGLIK	N4H7S1		5.26	327.5	5.50692e-06
N241	VVLHPNYSQVDIGLIK	N4H6F1S1Na1		8.49	558.5	3.20404e-09
N241	VVLHPNYSQVDIGLIK	N4H6F1S1Na1	Deamidated [N/Q]	5.33	298.3	4.71171e-06
N241	VVLHPNYSQVDIGLIK	N5H4S2		9.94	599.5	1.15846e-10
N241	VVLHPNYSQVDIGLIK	N5H4S2	Deamidated [N/Q]	6.21	385.2	6.22584e-07
N241	VVLHPNYSQVDIGLIK	N4H5S2Na2		11.08	647.6	8.33667e-12
N241	VVLHPNYSQVDIGLIK	N5H5F1S1		6.19	372.5	6.41895e-07
N241	VVLHPNYSQVDIGLIK	N5H5F1S1	Deamidated [N/Q]	8.24	506.3	5.8072e-09
N241	VVLHPNYSQVDIGLIK	N5H6S1		14.44	786.9	3.64234e-15
N241	VVLHPNYSQVDIGLIK	N4H5F1S2		13.52	732.5	3.02348e-14
N241	VVLHPNYSQVDIGLIK	N4H5F3S1		9.97	584.1	1.06347e-10
N241	VVLHPNYSQVDIGLIK	N5H4F1S2		4.41	376.8	3.86943e-05
N241	VVLHPNYSQVDIGLIK	N5H6S2		13.63	734.4	2.32577e-14
N241	VVLHPNYSQVDIGLIK	N5H6F2S1	Deamidated [N/Q]	6.01	420.4	9.79875e-07
N241	VVLHPNYSQVDIGLIK	N8H6	Deamidated [N/Q]	6.12	378	7.64755e-07
N241	VVLHPNYSQVDIGLIK	N6H6F1S1		7.51	420.7	3.10572e-08
N241	VVLHPNYSQVDIGLIK	N6H7S1		6.84	408.3	1.45968e-07
N241	VVLHPNYSQVDIGLIK	N5H6F3S1		8.26	533.2	5.44303e-09
N241	VVLHPNYSQVDIGLIK	N5H6S3		13.52	743.1	3.02348e-14
N241	VVLHPNYSQVDIGLIK	N5H6F2S2		10.94	607	1.15662e-11
N241	VVLHPNYSQVDIGLIK	N7H8F1		7.5	447.9	3.19787e-08
N241	VVLHPNYSQVDIGLIK	N6H6F1S2	Deamidated [N/Q]	5.24	334.3	5.73023e-06
N241	VVLHPNYSQVDIGLIK	N6H7S2		8.48	521	3.27861e-09
N241	VVLHPNYSQVDIGLIK	N6H7F2S1		8.49	555.3	3.20404e-09
N241	VVLHPNYSQVDIGLIK	N7H8S1		10.97	605.8	1.06347e-11
N241	VVLHPNYSQVDIGLIK	N6H11F1	Deamidated [N/Q]	4.93	244	1.16903e-05
N241	VVLHPNYSQVDIGLIKLK	N4H5S1	Deamidated [N/Q]	4.09	267.2	8.12047e-05
N241	VVLHPNYSQVDIGLIKLK	N4H5S2		11.94	656.9	1.16075e-12
N241	KVVLHPNYSQVD	N5H7F1S1		6.68	446.3	2.06637e-07
N241	KVVLHPNYSQVD	N6H6F1S1	Deamidated [N/Q]	3.03	230.5	0.000936772
N184	MVSHHNLTTGATLINE	N1		8.81	431	1.53241e-09
N184	MVSHHNLTTGATLINE	N2		11	574	1.00535e-11
N184	MVSHHNLTTGATLINE	N3H3		7.66	362.7	2.193e-08
N184	MVSHHNLTTGATLINE	N3H4S1		10.51	576	3.10082e-11
N184	MVSHHNLTTGATLINE	N4H4S1		7.75	428.5	1.77903e-08
N184	MVSHHNLTTGATLINE	N4H4S1	Deamidated [N/Q]	7.52	332.8	3.0321e-08
N184	MVSHHNLTTGATLINE	N2H10		2.39	133.6	0.00403259
N184	MVSHHNLTTGATLINE	N5H5F3	Oxidation [M]	4.08	270.3	8.26505e-05
N184	MVSHHNLTTGATLINE	N6H7	Oxidation [M]	8.83	403.1	1.46625e-09
N184	MVSHHNLTTGATLINE	N8H6	Deamidated [N/Q]	7.5	342.9	3.18954e-08
N184	MVSHHNLTTGATLINE	N6H6F1S2		6.44	252.4	3.65196e-07
N241	VVLHPNYSQVD	N3H3		6.91	379.1	1.22181e-07
N241	VVLHPNYSQVD	N4H6F1S1		4.86	286.3	1.37506e-05
N241	VVLHPNYSQVD	N7H8	Deamidated [N/Q]	4.93	232.6	1.17534e-05
N241	VVLHPNYSQVDIGLIK	N5H6F2		12.39	640.8	4.11707e-13

## Sheet: HBV5
Nsite	Peptide Sequence	Glycan	Modification	|Log Prob| (by Search Engine): A2 PMI-Byonic	Byonic Score (by Search Engine): A2 PMI-Byonic	PEP 2D (by Search Engine): A2 PMI-Byonic
N241	KVVLHPNYSQVD	N1		12.9	707.5	1.25149e-13
N241	KVVLHPNYSQVD	N2		11.9	687.3	1.25149e-12
N241	KVVLHPNYSQVD	N3H4S1		14.73	814	1.86807e-15
N241	KVVLHPNYSQVD	N3H4S1	Deamidated [N/Q]	5.26	308.5	5.48896e-06
N241	KVVLHPNYSQVD	N4H5		14.17	761.9	6.73206e-15
N241	KVVLHPNYSQVD	N4H4S1		12.17	678.5	6.73206e-13
N241	KVVLHPNYSQVD	N4H4S1	Deamidated [N/Q]	5.51	362.1	3.08261e-06
N241	KVVLHPNYSQVD	N4H5S1		14.17	751.5	6.73206e-15
N241	KVVLHPNYSQVD	N4H5S1	Deamidated [N/Q]	9.98	584.5	1.05429e-10
N241	KVVLHPNYSQVD	N5H6		8.54	571.3	2.85169e-09
N241	KVVLHPNYSQVD	N4H5F1S1		13.17	706	6.73206e-14
N241	KVVLHPNYSQVD	N4H6S1		12.17	653.2	6.73206e-13
N241	KVVLHPNYSQVD	N4H6F2		4.86	326.8	1.37895e-05
N241	KVVLHPNYSQVD	N4H5S2		13.17	703.4	6.73206e-14
N241	KVVLHPNYSQVD	N4H5F2S1		10.21	613	6.2336e-11
N241	KVVLHPNYSQVD	N4H5F2S1	Deamidated [N/Q]	5.34	321.8	4.52433e-06
N241	KVVLHPNYSQVD	N7H4F1	Deamidated [N/Q]	4.68	246.8	2.09166e-05
N241	KVVLHPNYSQVD	N5H4S2	Deamidated [N/Q]	2.1	169.4	0.00787709
N241	KVVLHPNYSQVD	N5H6S1		11.06	629.8	8.75161e-12
N241	KVVLHPNYSQVD	N5H6F2		4.16	268.3	6.9825e-05
N241	KVVLHPNYSQVD	N5H6F1S1		7.6	561.6	2.54058e-08
N241	KVVLHPNYSQVD	N5H6S2		10.73	605.2	1.86807e-11
N241	KVVLHPNYSQVD	N5H6F2S1		9.51	585.8	3.11418e-10
N241	KVVLHPNYSQVD	N5H6S3		10.17	585.6	6.73206e-11
N241	KVVLHPNYSQVD	N5H6F2S2		4.49	394.3	3.24341e-05
N241	KVVLHPNYSQVD	N6H7S2		5.56	460.8	2.75415e-06
N241	KVVLHPNYSQVD	N6H7F2S1		4.67	284.6	2.11725e-05
N241	KVVLHPNYSQVD	N5H6F1S3		11.06	600.9	8.75161e-12
N241	KVVLHPNYSQVD	N7H8S1		4.96	438.7	1.1052e-05
N241	KVVLHPNYSQVD	N6H7S3		5.81	420.4	1.55628e-06
N241	KVVLHPNYSQVD	N6H7S4		6.08	477.9	8.28684e-07
N241	KVVLHPNYSQVDIGLIK	N3H4S1		8.18	565.5	6.62953e-09
N241	KVVLHPNYSQVDIGLIK	N4H5		8.3	507.4	4.96353e-09
N241	KVVLHPNYSQVDIGLIK	N4H5S1		14.04	759.9	9.19575e-15
N241	KVVLHPNYSQVDIGLIK	N4H6S1	Deamidated [N/Q]	2.37	227	0.0042877
N241	KVVLHPNYSQVDIGLIK	N4H5S2		13.38	758.2	4.20943e-14
N241	KVVLHPNYSQVDIGLIK	N4H5S2	Deamidated [N/Q]	10.1	614.9	7.90404e-11
N241	KVVLHPNYSQVDIGLIK	N4H5F2S1		12.55	707.4	2.81693e-13
N241	KVVLHPNYSQVDIGLIK	N4H5F2S1	Deamidated [N/Q]	6.77	470.2	1.68879e-07
N241	KVVLHPNYSQVDIGLIK	N7H4F1		5.63	333.1	2.33453e-06
N241	KVVLHPNYSQVDIGLIK	N7H4F1	Deamidated [N/Q]	5.46	291.6	3.44691e-06
N241	KVVLHPNYSQVDIGLIK	N4H6F1S1		2.89	225.3	0.00128814
N241	KVVLHPNYSQVDIGLIK	N4H5S2Na1	Deamidated [N/Q]	8.36	521.1	4.3567e-09
N241	KVVLHPNYSQVDIGLIK	N4H6F1S1Na1		5.35	378.1	4.51186e-06
N241	KVVLHPNYSQVDIGLIK	N5H4S2	Deamidated [N/Q]	3.98	233.2	0.000103768
N241	KVVLHPNYSQVDIGLIK	N5H5F1S1		5.64	392.5	2.28114e-06
N241	KVVLHPNYSQVDIGLIK	N5H6S1		11.04	634	9.19575e-12
N241	KVVLHPNYSQVDIGLIK	N4H5F3S1		6.07	392.5	8.53994e-07
N241	KVVLHPNYSQVDIGLIK	N5H4F1S2		5.78	341.6	1.65532e-06
N241	KVVLHPNYSQVDIGLIK	N6H4S2		6.02	526.3	9.58165e-07
N241	KVVLHPNYSQVDIGLIK	N5H6S2		9.96	587.4	1.1078e-10
N241	KVVLHPNYSQVDIGLIK	N5H6F2S1		6.22	522.7	5.96855e-07
N241	KVVLHPNYSQVDIGLIK	N8H6	Deamidated [N/Q]	5.41	300.7	3.91317e-06
N241	KVVLHPNYSQVDIGLIK	N6H7S2		6.22	315.2	6.05776e-07
N241	KVVLHPNYSQVDIGLIK	N6H7F2S1		5.59	262.4	2.57465e-06
N241	IEKVVLHPNYSQVD	N4H5S2		2.72	226.9	0.00189477
N184	MVSHHNLTTGATLINE	N1	Oxidation [M]	8.01	593.5	9.694e-09
N184	MVSHHNLTTGATLINE	N2	Oxidation [M]	8.28	480.1	5.26139e-09
N184	MVSHHNLTTGATLINE	N3H3	Oxidation [M]	6.86	483	1.39345e-07
N184	MVSHHNLTTGATLINE	N3H4	Oxidation [M]	11.32	646.1	4.7874e-12
N184	MVSHHNLTTGATLINE	N3H4	Oxidation [M]; Deamidated [N/Q]	3.02	286	0.000963336
N184	MVSHHNLTTGATLINE	N4H4	Oxidation [M]	9.77	587.2	1.70355e-10
N184	MVSHHNLTTGATLINE	N3H4S1	Oxidation [M]	13.43	701.4	3.68264e-14
N184	MVSHHNLTTGATLINE	N3H4S1	Oxidation [M]; Deamidated [N/Q]	5.35	342.7	4.42506e-06
N184	MVSHHNLTTGATLINE	N4H5		13.32	704	4.7874e-14
N184	MVSHHNLTTGATLINE	N4H5	Oxidation [M]	11.32	630.3	4.7874e-12
N184	MVSHHNLTTGATLINE	N4H5	Oxidation [M]; Deamidated [N/Q]	4.31	273	4.91341e-05
N184	MVSHHNLTTGATLINE	N4H4S1	Oxidation [M]	10.43	592.2	3.68264e-11
N184	MVSHHNLTTGATLINE	N4H4S1	Oxidation [M]; Deamidated [N/Q]	5.05	440.7	8.90695e-06
N184	MVSHHNLTTGATLINE	N4H5F1	Oxidation [M]	7.14	512.1	7.16655e-08
N184	MVSHHNLTTGATLINE	N4H5S1	Oxidation [M]	13.32	747.4	4.7874e-14
N184	MVSHHNLTTGATLINE	N4H5S1	Oxidation [M]; Deamidated [N/Q]	7.83	495.8	1.47629e-08
N184	MVSHHNLTTGATLINE	N5H4S1	Oxidation [M]	5.71	326.9	1.94827e-06
N184	MVSHHNLTTGATLINE	N5H4S1	Oxidation [M]; Deamidated [N/Q]	3	221.4	0.0010057
N184	MVSHHNLTTGATLINE	N4H5F1S1	Oxidation [M]	9.12	592.5	7.64948e-10
N184	MVSHHNLTTGATLINE	N4H6S1	Oxidation [M]	6.63	491.3	2.36141e-07
N184	MVSHHNLTTGATLINE	N4H5F1S1Na1	Oxidation [M]	2.13	288.8	0.00740124
N184	MVSHHNLTTGATLINE	N6H4S1	Oxidation [M]	12.21	717.2	6.10634e-13
N184	MVSHHNLTTGATLINE	N4H5S2		13.32	708.9	4.7874e-14
N184	MVSHHNLTTGATLINE	N4H5F2S1		10.66	648.4	2.19147e-11
N184	MVSHHNLTTGATLINE	N4H5S2	Oxidation [M]	11.43	607.7	3.68264e-12
N184	MVSHHNLTTGATLINE	N4H5F2S1	Oxidation [M]	6.95	540.6	1.12645e-07
N184	MVSHHNLTTGATLINE	N4H5F2S1	Oxidation [M]; Deamidated [N/Q]	3.62	228.4	0.000240868
N184	MVSHHNLTTGATLINE	N7H4F1	Oxidation [M]; Deamidated [N/Q]	5.85	326.9	1.42019e-06
N184	MVSHHNLTTGATLINE	N4H6F1S1Na1	Oxidation [M]	4.33	261.9	4.69088e-05
N184	MVSHHNLTTGATLINE	N5H4S2	Oxidation [M]	3.95	234.7	0.000113052
N184	MVSHHNLTTGATLINE	N5H5F1S1	Oxidation [M]	2.98	230.5	0.00105712
N184	MVSHHNLTTGATLINE	N5H6S1	Oxidation [M]	7.29	542.3	5.10284e-08
N184	MVSHHNLTTGATLINE	N4H5F1S2		5.23	306.2	5.93732e-06
N184	MVSHHNLTTGATLINE	N4H5F1S2	Oxidation [M]	7.74	571.4	1.80669e-08
N184	MVSHHNLTTGATLINE	N4H5F3S1	Oxidation [M]	8.08	599.1	8.2906e-09
N184	MVSHHNLTTGATLINE	N5H4F1S2	Oxidation [M]	2.11	276.2	0.00781875
N184	MVSHHNLTTGATLINE	N5H6S2	Oxidation [M]	6.48	474.6	3.31954e-07
N184	MVSHHNLTTGATLINE	N5H6F2S1		5.26	304.6	5.55614e-06
N184	MVSHHNLTTGATLINE	N5H6F2S1	Oxidation [M]	5.12	317	7.58728e-06
N184	MVSHHNLTTGATLINE	N5H6F1S2	Oxidation [M]	6.8	472.7	1.59839e-07
N184	MVSHHNLTTGATLINE	N5H6S3		6.72	477.2	1.9125e-07
N184	MVSHHNLTTGATLINE	N5H6F2S2		2.89	240	0.00129316
N184	MVSHHNLTTGATLINE	N5H6S3	Oxidation [M]	7.17	577.9	6.69367e-08
N184	MVSHHNLTTGATLINE	N5H6F2S2	Oxidation [M]	5.29	342.7	5.07081e-06
N184	MVSHHNLTTGATLINE	N7H8S1	Oxidation [M]	4.48	340.5	3.28938e-05
N207	NLFLNHSE	N2		10.66	620.9	2.18351e-11
N207	NLFLNHSE	N2H2		2.07	252.5	0.00841738
N207	NLFLNHSE	N3H4		10.55	602.9	2.83855e-11
N207	NLFLNHSE	N4H4		7.73	519	1.84575e-08
N207	NLFLNHSE	N3H4S1		10.91	670.5	1.22573e-11
N207	NLFLNHSE	N3H4S1	Deamidated [N/Q]	2.13	280.8	0.00736554
N207	NLFLNHSE	N4H5		10.55	604.7	2.83855e-11
N207	NLFLNHSE	N3H5S1		7.51	538.5	3.07807e-08
N207	NLFLNHSE	N4H5F1		7.82	542	1.50509e-08
N207	NLFLNHSE	N4H5S1		11.22	651.6	6.05901e-12
N207	NLFLNHSE	N4H5S1	Deamidated [N/Q]	8.21	563.4	6.21271e-09
N207	NLFLNHSE	N5H6		7.51	528.6	3.07807e-08
N207	NLFLNHSE	N4H5F1S1		9.11	585.5	7.82674e-10
N207	NLFLNHSE	N4H6S1		8.99	593.7	1.01747e-09
N207	NLFLNHSE	N4H5S2		11.66	672	2.18351e-12
N207	NLFLNHSE	N4H5S2	Deamidated [N/Q]	8.99	580.8	1.01747e-09
N207	NLFLNHSE	N4H5F2S1		9.89	619.1	1.29937e-10
N207	NLFLNHSE	N4H5F2S1	Deamidated [N/Q]	4.58	359.1	2.63074e-05
N207	NLFLNHSE	N5H6S1		9.47	594.6	3.41955e-10
N207	NLFLNHSE	N5H6F2		7.37	535.3	4.27047e-08
N207	NLFLNHSE	N4H5F1S2		11.66	651.6	2.18351e-12
N207	NLFLNHSE	N4H5F3S1		9.96	636.6	1.0876e-10
N207	NLFLNHSE	N5H5F2S1		4.47	280	3.40444e-05
N207	NLFLNHSE	N5H6F1S1		9.99	621.9	1.01747e-10
N207	NLFLNHSE	N5H6F3		4.93	433.6	1.17488e-05
N207	NLFLNHSE	N5H5F1S2		9.44	605.5	3.62057e-10
N207	NLFLNHSE	N5H6S2		9.66	591.9	2.18351e-10
N207	NLFLNHSE	N5H6S2	Deamidated [N/Q]	6.93	501.3	1.17228e-07
N207	NLFLNHSE	N5H6F2S1		7.7	579.4	1.97597e-08
N207	NLFLNHSE	N5H6F2S1	Deamidated [N/Q]	4.36	331.2	4.41451e-05
N207	NLFLNHSE	N5H6F4		5.45	515.6	3.57129e-06
N207	NLFLNHSE	N5H6F1S2		8.26	599.3	5.50022e-09
N207	NLFLNHSE	N5H6F3S1		7.29	523.7	5.1101e-08
N207	NLFLNHSE	N6H8S1		2.14	295.4	0.00725959
N207	NLFLNHSE	N5H6S3		8.66	581.1	2.17183e-09
N207	NLFLNHSE	N5H6F2S2		8.08	554.2	8.39191e-09
N207	NLFLNHSE	N5H6F4S1		7.52	560	3.00806e-08
N207	NLFLNHSE	N6H7S2		6.93	520	1.17228e-07
N207	NLFLNHSE	N6H7F2S1		4.63	396.5	2.36589e-05
N207	NLFLNHSE	N5H6F1S3		7.85	566.8	1.42198e-08
N207	NLFLNHSE	N5H6F3S2		7.37	529.1	4.27727e-08
N207	NLFLNHSE	N7H8S1		3.9	323.3	0.000125569
N207	NLFLNHSE	N6H7S3		5.45	432	3.52751e-06
N207	NLFLNHSE	N6H7F2S2		4.59	362.4	2.59792e-05
N207	NLFLNHSENATAKD	N4H5F2S1		2.05	216.2	0.00899614
N207	QWLLTTAKNLFLNHSE	N4H5S1		6.54	312.3	2.88184e-07
N207	QWLLTTAKNLFLNHSE	N4H5S1	Deamidated [N/Q]	4.8	238.2	1.57496e-05
N207	QWLLTTAKNLFLNHSE	N4H5S2		5.41	271	3.90824e-06
N241	VVLHPNYSQVD	N1		11.17	644.1	6.73206e-12
N241	VVLHPNYSQVD	N2		12.17	657.4	6.73206e-13
N241	VVLHPNYSQVD	N3H4S1		13.5	759.7	3.13699e-14
N241	VVLHPNYSQVD	N4H5		12.62	702.4	2.41309e-13
N241	VVLHPNYSQVD	N4H4S1		8.36	578.8	4.38415e-09
N241	VVLHPNYSQVD	N4H5S1		14.17	782.4	6.73206e-15
N241	VVLHPNYSQVD	N4H5S1	Deamidated [N/Q]	5.52	376.3	3.00598e-06
N241	VVLHPNYSQVD	N5H6		7.54	425.2	2.87159e-08
N241	VVLHPNYSQVD	N4H5S2		12.62	703	2.41309e-13
N241	VVLHPNYSQVD	N4H5F2S1		11.46	656.6	3.46362e-12
N241	VVLHPNYSQVD	N4H5F2S1	Deamidated [N/Q]	4.57	301.8	2.66353e-05
N241	VVLHPNYSQVD	N5H4S2		5.02	354.7	9.44928e-06
N241	VVLHPNYSQVD	N5H6S1		10.62	603.7	2.41309e-11
N241	VVLHPNYSQVD	N5H6F2		4.88	358.5	1.30948e-05
N241	VVLHPNYSQVD	N4H5F1S2		12.62	700.9	2.41309e-13
N241	VVLHPNYSQVD	N4H5F3S1		8.91	594.2	1.24152e-09
N241	VVLHPNYSQVD	N5H6S2		11.62	690	2.41309e-12
N241	VVLHPNYSQVD	N5H6F2S1		4.5	336.8	3.16871e-05
N241	VVLHPNYSQVD	N5H6F3S1		4.17	319.5	6.70045e-05
N241	VVLHPNYSQVD	N5H6S3		10.62	646.6	2.41309e-11
N241	VVLHPNYSQVD	N5H6F2S2		4.96	315.2	1.0861e-05
N241	VVLHPNYSQVD	N6H7S2		7.32	567.4	4.825e-08
N241	VVLHPNYSQVD	N5H6F3S2		11.29	699.2	5.16921e-12
N241	VVLHPNYSQVD	N6H7S3		4.7	365.7	1.99619e-05
N241	VVLHPNYSQVDIGLIK	N1		15.63	804.7	2.32577e-16
N241	VVLHPNYSQVDIGLIK	N2		14.63	753.7	2.32577e-15
N241	VVLHPNYSQVDIGLIK	N3H2		2.11	247.9	0.00784496
N241	VVLHPNYSQVDIGLIK	N3H3	Deamidated [N/Q]	2.59	253.4	0.00255698
N241	VVLHPNYSQVDIGLIK	N3H4S1		15.63	831.3	2.32577e-16
N241	VVLHPNYSQVDIGLIK	N3H4S1	Deamidated [N/Q]	11.8	689	1.57709e-12
N241	VVLHPNYSQVDIGLIK	N4H5		16.63	883.1	2.32577e-17
N241	VVLHPNYSQVDIGLIK	N4H5	Deamidated [N/Q]	8.07	512.4	8.51257e-09
N241	VVLHPNYSQVDIGLIK	N4H4S1		13.63	727.8	2.32577e-14
N241	VVLHPNYSQVDIGLIK	N4H5S1		15.08	820	8.33667e-16
N241	VVLHPNYSQVDIGLIK	N4H5S1	Deamidated [N/Q]	12.44	683.8	3.64234e-13
N241	VVLHPNYSQVDIGLIK	N4H6F1		6.38	381.5	4.21361e-07
N241	VVLHPNYSQVDIGLIK	N5H4S1	Deamidated [N/Q]	6.06	324.8	8.72143e-07
N241	VVLHPNYSQVDIGLIK	N5H4F2	Deamidated [N/Q]	6.03	373.4	9.34585e-07
N241	VVLHPNYSQVDIGLIK	N5H5F1		8.33	520.8	4.72492e-09
N241	VVLHPNYSQVDIGLIK	N5H6		13.27	722.2	5.42262e-14
N241	VVLHPNYSQVDIGLIK	N4H5F1S1		13.63	729	2.32577e-14
N241	VVLHPNYSQVDIGLIK	N4H5F1S1	Deamidated [N/Q]	8.11	451	7.7623e-09
N241	VVLHPNYSQVDIGLIK	N7H4		5.73	276.8	1.84141e-06
N241	VVLHPNYSQVDIGLIK	N4H6F2		8.04	442.1	9.05584e-09
N241	VVLHPNYSQVDIGLIK	N4H5S2		15.63	808.7	2.32577e-16
N241	VVLHPNYSQVDIGLIK	N4H5S2	Deamidated [N/Q]	10.97	649.9	1.07588e-11
N241	VVLHPNYSQVDIGLIK	N4H5F2S1		13.81	792.9	1.54096e-14
N241	VVLHPNYSQVDIGLIK	N4H5F2S1	Deamidated [N/Q]	9.26	561.8	5.49312e-10
N241	VVLHPNYSQVDIGLIK	N7H4F1		7.43	427.4	3.7388e-08
N241	VVLHPNYSQVDIGLIK	N7H4F1	Deamidated [N/Q]	6.75	405	1.78162e-07
N241	VVLHPNYSQVDIGLIK	N4H6F1S1		10.97	640.4	1.07588e-11
N241	VVLHPNYSQVDIGLIK	N4H5S2Na1	Deamidated [N/Q]	6.35	512.3	4.50183e-07
N241	VVLHPNYSQVDIGLIK	N4H7S1		5.26	327.5	5.50692e-06
N241	VVLHPNYSQVDIGLIK	N4H6F1S1Na1		8.49	558.5	3.20404e-09
N241	VVLHPNYSQVDIGLIK	N4H6F1S1Na1	Deamidated [N/Q]	5.33	298.3	4.71171e-06
N241	VVLHPNYSQVDIGLIK	N5H4S2		9.94	599.5	1.15846e-10
N241	VVLHPNYSQVDIGLIK	N5H4S2	Deamidated [N/Q]	6.21	385.2	6.22584e-07
N241	VVLHPNYSQVDIGLIK	N5H6S1		14.44	786.9	3.64234e-15
N241	VVLHPNYSQVDIGLIK	N5H6S1	Deamidated [N/Q]	5.01	359.1	9.78809e-06
N241	VVLHPNYSQVDIGLIK	N4H5F1S2		13.52	732.5	3.02348e-14
N241	VVLHPNYSQVDIGLIK	N4H5F3S1		9.97	584.1	1.06347e-10
N241	VVLHPNYSQVDIGLIK	N5H4F1S2		4.41	376.8	3.86943e-05
N241	VVLHPNYSQVDIGLIK	N5H8F1		5.65	415.5	2.23555e-06
N241	VVLHPNYSQVDIGLIK	N5H5F1S2		5.88	309.7	1.30939e-06
N241	VVLHPNYSQVDIGLIK	N5H5F1S2	Deamidated [N/Q]	5.25	302.9	5.63561e-06
N241	VVLHPNYSQVDIGLIK	N5H6S2		13.63	734.4	2.32577e-14
N241	VVLHPNYSQVDIGLIK	N5H6S2	Deamidated [N/Q]	3.83	284.2	0.000146668
N241	VVLHPNYSQVDIGLIK	N5H6F2S1		13.3	702.2	4.98217e-14
N241	VVLHPNYSQVDIGLIK	N5H6F2S1	Deamidated [N/Q]	6.01	420.4	9.79875e-07
N241	VVLHPNYSQVDIGLIK	N8H6	Deamidated [N/Q]	6.12	378	7.64755e-07
N241	VVLHPNYSQVDIGLIK	N6H7S1		6.84	408.3	1.45968e-07
N241	VVLHPNYSQVDIGLIK	N6H7F2		5.16	222.3	6.8913e-06
N241	VVLHPNYSQVDIGLIK	N5H5F2S2		4.81	398.3	1.5615e-05
N241	VVLHPNYSQVDIGLIK	N5H6F1S2		13.08	707.3	8.33667e-14
N241	VVLHPNYSQVDIGLIK	N5H6F3S1		8.26	533.2	5.44303e-09
N241	VVLHPNYSQVDIGLIK	N5H6S3		13.52	743.1	3.02348e-14
N241	VVLHPNYSQVDIGLIK	N5H6S3	Deamidated [N/Q]	4.33	314.2	4.63042e-05
N241	VVLHPNYSQVDIGLIK	N5H6F2S2		10.94	607	1.15662e-11
N241	VVLHPNYSQVDIGLIK	N5H6F2S2	Deamidated [N/Q]	5.55	356.4	2.80178e-06
N241	VVLHPNYSQVDIGLIK	N5H6F4S1		6.2	353.8	6.26754e-07
N241	VVLHPNYSQVDIGLIK	N5H7F1S2		4.45	248.1	3.57709e-05
N241	VVLHPNYSQVDIGLIK	N6H7S2		8.48	521	3.27861e-09
N241	VVLHPNYSQVDIGLIK	N7H8S1		10.97	605.8	1.06347e-11
N241	VVLHPNYSQVDIGLIKLK	N4H5S1	Deamidated [N/Q]	4.09	267.2	8.12047e-05
N241	KVVLHPNYSQVD	N4H5S2Na1		6.33	272.6	4.65711e-07
N184	MVSHHNLTTGATLINE	N1		8.81	431	1.53241e-09
N184	MVSHHNLTTGATLINE	N2		11	574	1.00535e-11
N184	MVSHHNLTTGATLINE	N3H4		14.67	719.6	2.14247e-15
N184	MVSHHNLTTGATLINE	N3H4S1		10.51	576	3.10082e-11
N184	MVSHHNLTTGATLINE	N4H5F1S1		8.64	397.4	2.28e-09
N184	MVSHHNLTTGATLINE	N4H5F3S1		8.6	484.7	2.52117e-09
N184	MVSHHNLTTGATLINE	N6H7	Oxidation [M]	8.83	403.1	1.46625e-09
N184	MVSHHNLTTGATLINE	N8H6	Deamidated [N/Q]	7.5	342.9	3.18954e-08
N184	MVSHHNLTTGATLINE	N5H6F3S1		7.42	401.2	3.8193e-08
N207	NLFLNHSE	N6H8F1S1		3.81	238.5	0.000154248
N207	NLFLNHSENATAK	N5H5F2		4.18	275.5	6.59836e-05
N241	VVLHPNYSQVD	N3H3		6.91	379.1	1.22181e-07
N241	VVLHPNYSQVD	N7H8		5.47	262.3	3.41349e-06
N241	VVLHPNYSQVDIGLIK	N5H6F2		12.39	640.8	4.11707e-13

## Sheet: HCC1
Nsite	Peptide Sequence	Glycan	Modification	|Log Prob| (by Search Engine): A2 PMI-Byonic	Byonic Score (by Search Engine): A2 PMI-Byonic	PEP 2D (by Search Engine): A2 PMI-Byonic
N241	KVVLHPNYSQVD	N1		12.9	707.5	1.25149e-13
N241	KVVLHPNYSQVD	N2		11.9	687.3	1.25149e-12
N241	KVVLHPNYSQVD	N3H3		5.45	415.3	3.57815e-06
N241	KVVLHPNYSQVD	N3H4		11.06	635.4	8.75161e-12
N241	KVVLHPNYSQVD	N4H4		5.7	381.9	2.01094e-06
N241	KVVLHPNYSQVD	N3H4S1		14.73	814	1.86807e-15
N241	KVVLHPNYSQVD	N4H5		14.17	761.9	6.73206e-15
N241	KVVLHPNYSQVD	N4H5	Deamidated [N/Q]	5.71	354.5	1.96228e-06
N241	KVVLHPNYSQVD	N5H3F1		6.34	325.2	4.53487e-07
N241	KVVLHPNYSQVD	N4H4S1		12.17	678.5	6.73206e-13
N241	KVVLHPNYSQVD	N4H5F1		6.22	420.7	6.08675e-07
N241	KVVLHPNYSQVD	N4H5S1		14.17	751.5	6.73206e-15
N241	KVVLHPNYSQVD	N4H5S1	Deamidated [N/Q]	9.98	584.5	1.05429e-10
N241	KVVLHPNYSQVD	N5H4S1		4.95	306.1	1.12155e-05
N241	KVVLHPNYSQVD	N5H6		8.54	571.3	2.85169e-09
N241	KVVLHPNYSQVD	N5H6	Deamidated [N/Q]	2.04	200.7	0.00918922
N241	KVVLHPNYSQVD	N4H5F1S1		13.17	706	6.73206e-14
N241	KVVLHPNYSQVD	N4H5F1S1	Deamidated [N/Q]	5.41	309.9	3.90941e-06
N241	KVVLHPNYSQVD	N4H6S1		12.17	653.2	6.73206e-13
N241	KVVLHPNYSQVD	N4H5S2		13.17	703.4	6.73206e-14
N241	KVVLHPNYSQVD	N4H5F2S1		10.21	613	6.2336e-11
N241	KVVLHPNYSQVD	N4H5F2S1	Deamidated [N/Q]	5.34	321.8	4.52433e-06
N241	KVVLHPNYSQVD	N7H4F1	Deamidated [N/Q]	4.68	246.8	2.09166e-05
N241	KVVLHPNYSQVD	N5H4S2	Deamidated [N/Q]	2.1	169.4	0.00787709
N241	KVVLHPNYSQVD	N5H6S1		11.06	629.8	8.75161e-12
N241	KVVLHPNYSQVD	N6H6F1		2.1	193.3	0.00792198
N241	KVVLHPNYSQVD	N4H5F1S2		10.73	645.6	1.86807e-11
N241	KVVLHPNYSQVD	N5H5S2		2.83	298.1	0.00147845
N241	KVVLHPNYSQVD	N5H6F1S1		7.6	561.6	2.54058e-08
N241	KVVLHPNYSQVD	N5H6F3		4.79	316.2	1.64001e-05
N241	KVVLHPNYSQVD	N6H4S2		3.86	247.6	0.000138381
N241	KVVLHPNYSQVD	N5H6S2		10.73	605.2	1.86807e-11
N241	KVVLHPNYSQVD	N5H6S2	Deamidated [N/Q]	2.31	298.6	0.00485346
N241	KVVLHPNYSQVD	N5H6F2S1		9.51	585.8	3.11418e-10
N241	KVVLHPNYSQVD	N5H6F4		2.64	241.3	0.00227405
N241	KVVLHPNYSQVD	N6H6F1S1		4.64	269	2.31344e-05
N241	KVVLHPNYSQVD	N6H7S1		10.17	585.5	6.73206e-11
N241	KVVLHPNYSQVD	N5H6F1S2		7.27	550.9	5.37434e-08
N241	KVVLHPNYSQVD	N5H6S3		10.17	585.6	6.73206e-11
N241	KVVLHPNYSQVD	N5H6S3	Deamidated [N/Q]	2.02	145.9	0.00965885
N241	KVVLHPNYSQVD	N5H6F2S2		4.49	394.3	3.24341e-05
N241	KVVLHPNYSQVD	N5H6F4S1		4.54	382.1	2.85336e-05
N241	KVVLHPNYSQVD	N6H6F1S2		4.9	395.7	1.27016e-05
N241	KVVLHPNYSQVD	N6H7S2		5.56	460.8	2.75415e-06
N241	KVVLHPNYSQVD	N6H7F2S1		4.67	284.6	2.11725e-05
N241	KVVLHPNYSQVD	N5H6F1S3		11.06	600.9	8.75161e-12
N241	KVVLHPNYSQVD	N7H8S1		4.96	438.7	1.1052e-05
N241	KVVLHPNYSQVD	N6H7F1S2		5.1	347.3	7.88745e-06
N241	KVVLHPNYSQVD	N6H7F3S1		5	342.8	1.00617e-05
N241	KVVLHPNYSQVD	N6H7S3		5.81	420.4	1.55628e-06
N241	KVVLHPNYSQVD	N6H7F1S3		5.19	395.3	6.45977e-06
N241	KVVLHPNYSQVD	N6H7S4		6.08	477.9	8.28684e-07
N241	KVVLHPNYSQVD	N6H7F2S3		4.31	334	4.8849e-05
N241	KVVLHPNYSQVDIGLIK	N3H4S1		8.18	565.5	6.62953e-09
N241	KVVLHPNYSQVDIGLIK	N4H5		8.3	507.4	4.96353e-09
N241	KVVLHPNYSQVDIGLIK	N4H5S1		14.04	759.9	9.19575e-15
N241	KVVLHPNYSQVDIGLIK	N4H5S1	Deamidated [N/Q]	7.37	433.8	4.29023e-08
N241	KVVLHPNYSQVDIGLIK	N4H5S2		13.38	758.2	4.20943e-14
N241	KVVLHPNYSQVDIGLIK	N4H5S2	Deamidated [N/Q]	10.1	614.9	7.90404e-11
N241	KVVLHPNYSQVDIGLIK	N4H5F2S1		12.55	707.4	2.81693e-13
N241	KVVLHPNYSQVDIGLIK	N4H5F2S1	Deamidated [N/Q]	6.77	470.2	1.68879e-07
N241	KVVLHPNYSQVDIGLIK	N7H4F1	Deamidated [N/Q]	5.46	291.6	3.44691e-06
N241	KVVLHPNYSQVDIGLIK	N4H7S1	Deamidated [N/Q]	4.23	302.6	5.90592e-05
N241	KVVLHPNYSQVDIGLIK	N4H5S2Na2	Deamidated [N/Q]	4.85	239.7	1.40421e-05
N241	KVVLHPNYSQVDIGLIK	N5H5F1S1		5.64	392.5	2.28114e-06
N241	KVVLHPNYSQVDIGLIK	N5H5F1S1	Deamidated [N/Q]	3.5	280.6	0.000319603
N241	KVVLHPNYSQVDIGLIK	N5H6S1		11.04	634	9.19575e-12
N241	KVVLHPNYSQVDIGLIK	N4H5F1S2		11.04	634.5	9.19575e-12
N241	KVVLHPNYSQVDIGLIK	N5H5S2	Deamidated [N/Q]	3.75	252	0.000177715
N241	KVVLHPNYSQVDIGLIK	N5H6F1S1		8.11	462.6	7.72689e-09
N241	KVVLHPNYSQVDIGLIK	N5H6S2		9.96	587.4	1.1078e-10
N241	KVVLHPNYSQVDIGLIK	N8H6	Deamidated [N/Q]	5.41	300.7	3.91317e-06
N241	KVVLHPNYSQVDIGLIK	N5H6F1S2		10.04	598.2	9.19575e-11
N241	KVVLHPNYSQVDIGLIK	N5H6F3S1		8.05	481.9	8.95821e-09
N241	KVVLHPNYSQVDIGLIK	N6H6S2		2.02	218.3	0.00958813
N241	KVVLHPNYSQVDIGLIK	N5H6S3		8.42	513.5	3.81813e-09
N241	KVVLHPNYSQVDIGLIK	N6H7F2S1		5.59	262.4	2.57465e-06
N241	KVVLHPNYSQVDIGLIK	N6H6S3		4.72	266.5	1.92264e-05
N241	KVVLHPNYSQVDIGLIK	N6H6F2S2		4.07	228.9	8.46244e-05
N184	MVSHHNLTTGATLINE	N1	Oxidation [M]	8.01	593.5	9.694e-09
N184	MVSHHNLTTGATLINE	N1	Oxidation [M]; Deamidated [N/Q]	5.56	408.9	2.76208e-06
N184	MVSHHNLTTGATLINE	N2	Oxidation [M]	8.28	480.1	5.26139e-09
N184	MVSHHNLTTGATLINE	N3H3	Oxidation [M]	6.86	483	1.39345e-07
N184	MVSHHNLTTGATLINE	N3H4	Oxidation [M]	11.32	646.1	4.7874e-12
N184	MVSHHNLTTGATLINE	N4H4	Oxidation [M]	9.77	587.2	1.70355e-10
N184	MVSHHNLTTGATLINE	N3H4S1	Oxidation [M]	13.43	701.4	3.68264e-14
N184	MVSHHNLTTGATLINE	N3H4S1	Oxidation [M]; Deamidated [N/Q]	5.35	342.7	4.42506e-06
N184	MVSHHNLTTGATLINE	N4H5		13.32	704	4.7874e-14
N184	MVSHHNLTTGATLINE	N4H5	Oxidation [M]	11.32	630.3	4.7874e-12
N184	MVSHHNLTTGATLINE	N4H5	Oxidation [M]; Deamidated [N/Q]	4.31	273	4.91341e-05
N184	MVSHHNLTTGATLINE	N4H4S1	Oxidation [M]	10.43	592.2	3.68264e-11
N184	MVSHHNLTTGATLINE	N4H5F1	Oxidation [M]	7.14	512.1	7.16655e-08
N184	MVSHHNLTTGATLINE	N4H5S1	Oxidation [M]	13.32	747.4	4.7874e-14
N184	MVSHHNLTTGATLINE	N4H5S1	Oxidation [M]; Deamidated [N/Q]	4.95	310.1	1.11066e-05
N184	MVSHHNLTTGATLINE	N5H4S1	Oxidation [M]	5.71	326.9	1.94827e-06
N184	MVSHHNLTTGATLINE	N5H6	Oxidation [M]	7.15	532	7.13061e-08
N184	MVSHHNLTTGATLINE	N4H5F1S1	Oxidation [M]	9.12	592.5	7.64948e-10
N184	MVSHHNLTTGATLINE	N4H6S1	Oxidation [M]	6.63	491.3	2.36141e-07
N184	MVSHHNLTTGATLINE	N5H5S1	Oxidation [M]	2.87	296.9	0.00135817
N184	MVSHHNLTTGATLINE	N6H4S1	Oxidation [M]	12.21	717.2	6.10634e-13
N184	MVSHHNLTTGATLINE	N4H5S2		13.32	708.9	4.7874e-14
N184	MVSHHNLTTGATLINE	N4H5F2S1		10.66	648.4	2.19147e-11
N184	MVSHHNLTTGATLINE	N4H5S2	Oxidation [M]	11.43	607.7	3.68264e-12
N184	MVSHHNLTTGATLINE	N4H5F2S1	Oxidation [M]	6.95	540.6	1.12645e-07
N184	MVSHHNLTTGATLINE	N4H5F2S1	Oxidation [M]; Deamidated [N/Q]	3.62	228.4	0.000240868
N184	MVSHHNLTTGATLINE	N4H6F1S1Na1	Oxidation [M]	4.33	261.9	4.69088e-05
N184	MVSHHNLTTGATLINE	N5H5F1S1	Oxidation [M]	2.98	230.5	0.00105712
N184	MVSHHNLTTGATLINE	N5H6S1	Oxidation [M]	7.29	542.3	5.10284e-08
N184	MVSHHNLTTGATLINE	N4H5F1S2	Oxidation [M]	7.74	571.4	1.80669e-08
N184	MVSHHNLTTGATLINE	N5H4F1S2	Oxidation [M]	2.11	276.2	0.00781875
N184	MVSHHNLTTGATLINE	N5H5S2	Oxidation [M]	5.93	408.8	1.18148e-06
N184	MVSHHNLTTGATLINE	N5H6F1S1	Oxidation [M]	6.26	427.6	5.43605e-07
N184	MVSHHNLTTGATLINE	N5H6S2	Oxidation [M]	7.42	561.6	3.77774e-08
N184	MVSHHNLTTGATLINE	N5H6F2S1	Oxidation [M]	5.12	317	7.58728e-06
N184	MVSHHNLTTGATLINE	N8H6	Oxidation [M]	5.21	313.7	6.13507e-06
N184	MVSHHNLTTGATLINE	N6H6F1S1	Oxidation [M]	2.98	230.9	0.00105712
N184	MVSHHNLTTGATLINE	N5H6F1S2	Oxidation [M]	6.8	472.7	1.59839e-07
N184	MVSHHNLTTGATLINE	N5H6S3		6.72	477.2	1.9125e-07
N184	MVSHHNLTTGATLINE	N5H6S3	Oxidation [M]	7.17	577.9	6.69367e-08
N184	MVSHHNLTTGATLINE	N5H6F2S2	Oxidation [M]	5.29	342.7	5.07081e-06
N184	MVSHHNLTTGATLINE	N6H6F1S2	Oxidation [M]	4.34	268.8	4.53677e-05
N184	MVSHHNLTTGATLINE	N5H6F1S3	Oxidation [M]	6.83	557.5	1.48744e-07
N184	MVSHHNLTTGATLINE	N7H8S1	Oxidation [M]	4.48	340.5	3.28938e-05
N184	MVSHHNLTTGATLINE	N6H6S3	Oxidation [M]	2.23	238.5	0.00583936
N207	NLFLNHSE	N1		6.91	488.4	1.2195e-07
N207	NLFLNHSE	N2		10.66	620.9	2.18351e-11
N207	NLFLNHSE	N2H4		2.08	312.7	0.00835339
N207	NLFLNHSE	N3H3		10	604.1	1.01007e-10
N207	NLFLNHSE	N3H4		10.55	602.9	2.83855e-11
N207	NLFLNHSE	N4H4		7.73	519	1.84575e-08
N207	NLFLNHSE	N3H4S1		10.91	670.5	1.22573e-11
N207	NLFLNHSE	N3H4S1	Deamidated [N/Q]	2.13	280.8	0.00736554
N207	NLFLNHSE	N4H5		10.55	604.7	2.83855e-11
N207	NLFLNHSE	N4H4S1		7.85	567.5	1.42198e-08
N207	NLFLNHSE	N4H5F1		7.82	542	1.50509e-08
N207	NLFLNHSE	N4H5S1		11.22	651.6	6.05901e-12
N207	NLFLNHSE	N4H5S1	Deamidated [N/Q]	8.21	563.4	6.21271e-09
N207	NLFLNHSE	N5H6		7.51	528.6	3.07807e-08
N207	NLFLNHSE	N4H5F1S1		9.11	585.5	7.82674e-10
N207	NLFLNHSE	N4H5F1S1	Deamidated [N/Q]	2.06	270.5	0.00879689
N207	NLFLNHSE	N4H6S1		8.99	593.7	1.01747e-09
N207	NLFLNHSE	N5H5S1		5.24	439.7	5.79592e-06
N207	NLFLNHSE	N5H6F1		7.37	512.1	4.22459e-08
N207	NLFLNHSE	N4H5S2		11.66	672	2.18351e-12
N207	NLFLNHSE	N4H5S2	Deamidated [N/Q]	8.99	580.8	1.01747e-09
N207	NLFLNHSE	N4H5F2S1		9.89	619.1	1.29937e-10
N207	NLFLNHSE	N4H5F2S1	Deamidated [N/Q]	4.58	359.1	2.63074e-05
N207	NLFLNHSE	N5H4S2		4	363.2	9.95798e-05
N207	NLFLNHSE	N5H6S1		9.47	594.6	3.41955e-10
N207	NLFLNHSE	N5H6F2		7.37	535.3	4.27047e-08
N207	NLFLNHSE	N4H5F1S2		11.66	651.6	2.18351e-12
N207	NLFLNHSE	N4H5F1S2	Deamidated [N/Q]	4.38	326.8	4.14155e-05
N207	NLFLNHSE	N4H5F3S1		9.96	636.6	1.0876e-10
N207	NLFLNHSE	N4H5F3S1	Deamidated [N/Q]	2.09	299.2	0.00818276
N207	NLFLNHSE	N6H7		7.18	500.9	6.61603e-08
N207	NLFLNHSE	N5H5S2		4.15	366.3	7.07758e-05
N207	NLFLNHSE	N5H5F2S1		4.47	280	3.40444e-05
N207	NLFLNHSE	N5H6F1S1		9.99	621.9	1.01747e-10
N207	NLFLNHSE	N5H6F3		4.93	433.6	1.17488e-05
N207	NLFLNHSE	N8H5		5.97	532.9	1.07573e-06
N207	NLFLNHSE	N5H5F1S2		9.44	605.5	3.62057e-10
N207	NLFLNHSE	N5H6S2		9.66	591.9	2.18351e-10
N207	NLFLNHSE	N5H6S2	Deamidated [N/Q]	6.93	501.3	1.17228e-07
N207	NLFLNHSE	N5H6F2S1		7.7	579.4	1.97597e-08
N207	NLFLNHSE	N5H6F2S1	Deamidated [N/Q]	4.36	331.2	4.41451e-05
N207	NLFLNHSE	N5H6F4		5.45	515.6	3.57129e-06
N207	NLFLNHSE	N5H6F1S2		8.26	599.3	5.50022e-09
N207	NLFLNHSE	N5H6F3S1		7.29	523.7	5.1101e-08
N207	NLFLNHSE	N5H6F3S1	Deamidated [N/Q]	2.55	280.3	0.00280689
N207	NLFLNHSE	N6H6S2		3.88	335.5	0.000132072
N207	NLFLNHSE	N5H6S3		8.66	581.1	2.17183e-09
N207	NLFLNHSE	N5H6F2S2		8.08	554.2	8.39191e-09
N207	NLFLNHSE	N5H6F4S1		7.52	560	3.00806e-08
N207	NLFLNHSE	N6H7F2S1		4.63	396.5	2.36589e-05
N207	NLFLNHSE	N5H6F1S3		7.85	566.8	1.42198e-08
N207	NLFLNHSE	N5H6F3S2		7.37	529.1	4.27727e-08
N207	NLFLNHSE	N6H6S3		6.66	506.6	2.17354e-07
N207	NLFLNHSE	N5H6F2S3		7.85	571	1.42198e-08
N207	NLFLNHSE	N7H8F1S1		4.42	360.4	3.83662e-05
N207	NLFLNHSE	N6H6F1S3		2.12	263	0.00753155
N207	NLFLNHSE	N6H7S3		5.45	432	3.52751e-06
N207	NLFLNHSE	N6H7F2S2		4.59	362.4	2.59792e-05
N207	NLFLNHSE	N6H7F1S3		4.09	274.4	8.15661e-05
N207	NLFLNHSE	N6H7F3S2		3.91	264.6	0.00012226
N207	NLFLNHSE	N6H7S4		2.89	318	0.00129071
N207	NLFLNHSE	N6H7F2S3		3.73	291	0.000186358
N207	QWLLTTAKNLFLNHSE	N4H5S1		6.54	312.3	2.88184e-07
N207	QWLLTTAKNLFLNHSE	N4H5S2		5.41	271	3.90824e-06
N241	VVLHPNYSQVD	N1		11.17	644.1	6.73206e-12
N241	VVLHPNYSQVD	N2		12.17	657.4	6.73206e-13
N241	VVLHPNYSQVD	N3H4		11.06	639.9	8.75161e-12
N241	VVLHPNYSQVD	N3H4S1		13.5	759.7	3.13699e-14
N241	VVLHPNYSQVD	N3H4S1	Deamidated [N/Q]	4.61	368.8	2.43649e-05
N241	VVLHPNYSQVD	N4H5		12.62	702.4	2.41309e-13
N241	VVLHPNYSQVD	N4H4S1		8.36	578.8	4.38415e-09
N241	VVLHPNYSQVD	N4H5S1		14.17	782.4	6.73206e-15
N241	VVLHPNYSQVD	N4H5S1	Deamidated [N/Q]	5.52	376.3	3.00598e-06
N241	VVLHPNYSQVD	N5H4S1		4.41	300.2	3.88617e-05
N241	VVLHPNYSQVD	N5H6		7.54	425.2	2.87159e-08
N241	VVLHPNYSQVD	N4H5F1S1		5.52	403.4	2.98751e-06
N241	VVLHPNYSQVD	N4H5S2		12.62	703	2.41309e-13
N241	VVLHPNYSQVD	N4H5S2	Deamidated [N/Q]	4.76	352.9	1.73123e-05
N241	VVLHPNYSQVD	N4H5F2S1		11.46	656.6	3.46362e-12
N241	VVLHPNYSQVD	N4H5F2S1	Deamidated [N/Q]	4.57	301.8	2.66353e-05
N241	VVLHPNYSQVD	N5H4S2		5.02	354.7	9.44928e-06
N241	VVLHPNYSQVD	N4H5S2Na2		4.24	275.5	5.76728e-05
N241	VVLHPNYSQVD	N5H6S1		10.62	603.7	2.41309e-11
N241	VVLHPNYSQVD	N4H5F1S2		12.62	700.9	2.41309e-13
N241	VVLHPNYSQVD	N4H5F3S1		8.91	594.2	1.24152e-09
N241	VVLHPNYSQVD	N5H5S2		4.18	270.3	6.65322e-05
N241	VVLHPNYSQVD	N5H6S2		11.62	690	2.41309e-12
N241	VVLHPNYSQVD	N5H6F2S1		4.5	336.8	3.16871e-05
N241	VVLHPNYSQVD	N5H6F1S2		6.1	417.6	7.88381e-07
N241	VVLHPNYSQVD	N5H6F3S1		4.17	319.5	6.70045e-05
N241	VVLHPNYSQVD	N5H6S3		10.62	646.6	2.41309e-11
N241	VVLHPNYSQVD	N5H6F2S2		4.96	315.2	1.0861e-05
N241	VVLHPNYSQVD	N6H6F1S2		2.54	227.1	0.00288713
N241	VVLHPNYSQVD	N6H7S2		7.32	567.4	4.825e-08
N241	VVLHPNYSQVD	N5H6F1S3		8.03	559.9	9.27424e-09
N241	VVLHPNYSQVD	N7H8S1		5.8	475.7	1.59864e-06
N241	VVLHPNYSQVD	N6H6S3		3.62	264	0.000242532
N241	VVLHPNYSQVD	N6H7F3S1		4.56	321.2	2.72538e-05
N241	VVLHPNYSQVD	N5H6F2S3		2.45	257.5	0.00351133
N241	VVLHPNYSQVD	N6H7S3		4.7	365.7	1.99619e-05
N241	VVLHPNYSQVD	N6H7F2S2		5.15	350.7	7.05609e-06
N241	VVLHPNYSQVD	N6H7F1S3		2.62	231.9	0.00238957
N241	VVLHPNYSQVD	N6H7F3S2		3.93	323.9	0.000117002
N241	VVLHPNYSQVD	N6H7F3S3		2.8	231.2	0.00158551
N241	VVLHPNYSQVDIGLIK	N1		15.63	804.7	2.32577e-16
N241	VVLHPNYSQVDIGLIK	N2		14.63	753.7	2.32577e-15
N241	VVLHPNYSQVDIGLIK	N3H2		2.11	247.9	0.00784496
N241	VVLHPNYSQVDIGLIK	N3H3		7.91	452.1	1.2348e-08
N241	VVLHPNYSQVDIGLIK	N3H4		13.52	705.4	3.02348e-14
N241	VVLHPNYSQVDIGLIK	N3H4S1		15.63	831.3	2.32577e-16
N241	VVLHPNYSQVDIGLIK	N3H4S1	Deamidated [N/Q]	11.8	689	1.57709e-12
N241	VVLHPNYSQVDIGLIK	N4H5		16.63	883.1	2.32577e-17
N241	VVLHPNYSQVDIGLIK	N4H5	Deamidated [N/Q]	8.07	512.4	8.51257e-09
N241	VVLHPNYSQVDIGLIK	N4H4S1		13.63	727.8	2.32577e-14
N241	VVLHPNYSQVDIGLIK	N4H4S1	Deamidated [N/Q]	8.11	455.4	7.7623e-09
N241	VVLHPNYSQVDIGLIK	N4H5F1	Deamidated [N/Q]	4.5	299.4	3.13382e-05
N241	VVLHPNYSQVDIGLIK	N4H5S1		15.08	820	8.33667e-16
N241	VVLHPNYSQVDIGLIK	N4H5S1	Deamidated [N/Q]	12.44	683.8	3.64234e-13
N241	VVLHPNYSQVDIGLIK	N4H6F1		6.38	381.5	4.21361e-07
N241	VVLHPNYSQVDIGLIK	N5H4S1		8.29	510.4	5.10895e-09
N241	VVLHPNYSQVDIGLIK	N5H6		13.27	722.2	5.42262e-14
N241	VVLHPNYSQVDIGLIK	N5H6	Deamidated [N/Q]	5.82	383.9	1.5214e-06
N241	VVLHPNYSQVDIGLIK	N4H5F1S1		13.63	729	2.32577e-14
N241	VVLHPNYSQVDIGLIK	N4H5F1S1	Deamidated [N/Q]	8.11	451	7.7623e-09
N241	VVLHPNYSQVDIGLIK	N7H4		5.73	276.8	1.84141e-06
N241	VVLHPNYSQVDIGLIK	N4H6F2	Deamidated [N/Q]	6.38	343	4.12123e-07
N241	VVLHPNYSQVDIGLIK	N4H7F1	Deamidated [N/Q]	3.69	245.9	0.000204923
N241	VVLHPNYSQVDIGLIK	N5H5S1		6.38	385.8	4.21361e-07
N241	VVLHPNYSQVDIGLIK	N4H5S2		15.63	808.7	2.32577e-16
N241	VVLHPNYSQVDIGLIK	N4H5S2	Deamidated [N/Q]	10.97	649.9	1.07588e-11
N241	VVLHPNYSQVDIGLIK	N4H5F2S1		13.81	792.9	1.54096e-14
N241	VVLHPNYSQVDIGLIK	N7H4F1		7.43	427.4	3.7388e-08
N241	VVLHPNYSQVDIGLIK	N7H4F1	Deamidated [N/Q]	6.75	405	1.78162e-07
N241	VVLHPNYSQVDIGLIK	N4H5S2Na1	Deamidated [N/Q]	6.35	512.3	4.50183e-07
N241	VVLHPNYSQVDIGLIK	N4H6F1S1Na1	Deamidated [N/Q]	5.33	298.3	4.71171e-06
N241	VVLHPNYSQVDIGLIK	N5H4S2		9.94	599.5	1.15846e-10
N241	VVLHPNYSQVDIGLIK	N5H5F1S1		6.19	372.5	6.41895e-07
N241	VVLHPNYSQVDIGLIK	N5H5F1S1	Deamidated [N/Q]	8.24	506.3	5.8072e-09
N241	VVLHPNYSQVDIGLIK	N5H6S1		14.44	786.9	3.64234e-15
N241	VVLHPNYSQVDIGLIK	N6H6F1		6.53	408.7	2.9358e-07
N241	VVLHPNYSQVDIGLIK	N4H5F1S2		13.52	732.5	3.02348e-14
N241	VVLHPNYSQVDIGLIK	N4H5F3S1		9.97	584.1	1.06347e-10
N241	VVLHPNYSQVDIGLIK	N5H4F1S2		4.41	376.8	3.86943e-05
N241	VVLHPNYSQVDIGLIK	N5H5S2		5.62	380.6	2.38562e-06
N241	VVLHPNYSQVDIGLIK	N5H6F1S1		8.24	516.3	5.8072e-09
N241	VVLHPNYSQVDIGLIK	N6H3F1S2		3.27	246.2	0.000532449
N241	VVLHPNYSQVDIGLIK	N6H4S2	Deamidated [N/Q]	4.86	321.6	1.38071e-05
N241	VVLHPNYSQVDIGLIK	N6H6S1		3.8	220.4	0.000158709
N241	VVLHPNYSQVDIGLIK	N5H5F1S2		5.88	309.7	1.30939e-06
N241	VVLHPNYSQVDIGLIK	N5H6S2		13.63	734.4	2.32577e-14
N241	VVLHPNYSQVDIGLIK	N5H6F2S1		13.3	702.2	4.98217e-14
N241	VVLHPNYSQVDIGLIK	N8H6	Deamidated [N/Q]	6.12	378	7.64755e-07
N241	VVLHPNYSQVDIGLIK	N6H6F1S1		7.51	420.7	3.10572e-08
N241	VVLHPNYSQVDIGLIK	N6H7S1		6.84	408.3	1.45968e-07
N241	VVLHPNYSQVDIGLIK	N5H5F2S2		4.81	398.3	1.5615e-05
N241	VVLHPNYSQVDIGLIK	N5H6F1S2		13.08	707.3	8.33667e-14
N241	VVLHPNYSQVDIGLIK	N6H6S2		7.42	439.9	3.80115e-08
N241	VVLHPNYSQVDIGLIK	N6H6F2S1		5.12	308.3	7.52956e-06
N241	VVLHPNYSQVDIGLIK	N6H7F1S1		6.2	399.4	6.27818e-07
N241	VVLHPNYSQVDIGLIK	N5H6S3		13.52	743.1	3.02348e-14
N241	VVLHPNYSQVDIGLIK	N5H6S3	Deamidated [N/Q]	4.33	314.2	4.63042e-05
N241	VVLHPNYSQVDIGLIK	N5H6F2S2		10.94	607	1.15662e-11
N241	VVLHPNYSQVDIGLIK	N5H6F4S1		6.2	353.8	6.26754e-07
N241	VVLHPNYSQVDIGLIK	N6H6F1S2		6.43	410.6	3.71148e-07
N241	VVLHPNYSQVDIGLIK	N6H6F1S2	Deamidated [N/Q]	5.24	334.3	5.73023e-06
N241	VVLHPNYSQVDIGLIK	N6H7S2		8.48	521	3.27861e-09
N241	VVLHPNYSQVDIGLIK	N5H6F1S3		11.97	666.8	1.08376e-12
N241	VVLHPNYSQVDIGLIK	N7H8S1		10.97	605.8	1.06347e-11
N241	VVLHPNYSQVDIGLIK	N7H8S1	Deamidated [N/Q]	4.13	250.1	7.44471e-05
N241	VVLHPNYSQVDIGLIK	N6H6S3		5.41	333.6	3.87038e-06
N241	VVLHPNYSQVDIGLIK	N5H6F2S3		5.55	352.4	2.80178e-06
N241	VVLHPNYSQVDIGLIK	N5H6F4S2		5.91	428.1	1.23232e-06
N241	VVLHPNYSQVDIGLIK	N7H8F1S1		6.88	401.3	1.31147e-07
N241	VVLHPNYSQVDIGLIKLK	N4H5S1		8.06	381.3	8.72079e-09
N241	VVLHPNYSQVDIGLIKLK	N4H5S1	Deamidated [N/Q]	4.09	267.2	8.12047e-05
N241	VVLHPNYSQVDIGLIKLK	N4H5S2		11.94	656.9	1.16075e-12
N241	KVVLHPNYSQVD	N4H5S2Na1		6.33	272.6	4.65711e-07
N241	KVVLHPNYSQVD	N5H5F2S1	Deamidated [N/Q]	2.12	115.8	0.00756825
N241	KVVLHPNYSQVD	N5H7F1S1		6.68	446.3	2.06637e-07
N241	KVVLHPNYSQVD	N7H8F1S1		6.27	442.9	5.36615e-07
N184	MVSHHNLTTGATLINE	N1		8.81	431	1.53241e-09
N184	MVSHHNLTTGATLINE	N2		11	574	1.00535e-11
N184	MVSHHNLTTGATLINE	N4H4S1		7.75	428.5	1.77903e-08
N184	MVSHHNLTTGATLINE	N4H4S1	Deamidated [N/Q]	7.52	332.8	3.0321e-08
N184	MVSHHNLTTGATLINE	N4H5F1S1		8.64	397.4	2.28e-09
N184	MVSHHNLTTGATLINE	N5H5F1S1	Oxidation [M]; Deamidated [N/Q]	5.89	377.7	1.29275e-06
N184	MVSHHNLTTGATLINE	N5H5F2S1	Oxidation [M]	5.86	275.9	1.39381e-06
N184	MVSHHNLTTGATLINE	N6H4S2	Oxidation [M]	2.52	172.4	0.00303826
N184	MVSHHNLTTGATLINE	N5H6F3S1		7.42	401.2	3.8193e-08
N184	MVSHHNLTTGATLINE	N5H6F4S1	Deamidated [N/Q]	8.66	402.4	2.17556e-09
N184	MVSHHNLTTGATLINE	N5H6F1S3		9.77	478.8	1.68188e-10
N184	MVSHHNLTTGATLINE	N5H6F2S3	Oxidation [M]	6.97	303.2	1.08143e-07
N207	NLFLNHSE	N4H5F2S2		5.03	306.9	9.41869e-06
N241	VVLHPNYSQVD	N3H3		6.91	379.1	1.22181e-07
N241	VVLHPNYSQVD	N6H7		7.35	453.3	4.42033e-08
N241	VVLHPNYSQVD	N5H6F1S1		4.29	225.2	5.18465e-05
N241	VVLHPNYSQVD	N7H8		5.47	262.3	3.41349e-06
N241	VVLHPNYSQVD	N6H7F1S4		5.54	266.3	2.87406e-06
N241	VVLHPNYSQVDIGLIK	N5H6F2		12.39	640.8	4.11707e-13
N241	VVLHPNYSQVDIGLIK	N4H5F1S2	Deamidated [N/Q]	7.14	254	7.17113e-08
N241	VVLHPNYSQVDIGLIK	N5H6F1S1	Deamidated [N/Q]	3.71	160.8	0.000194205
N241	VVLHPNYSQVDIGLIK	N5H6F2S3	Deamidated [N/Q]	6.98	407.3	1.04129e-07
N241	VVLHPNYSQVDIGLIKLK	N4H5S2	Deamidated [N/Q]	2.96	172.9	0.00110874

## Sheet: HCC2
Nsite	Peptide Sequence	Glycan	Modification	|Log Prob| (by Search Engine): A2 PMI-Byonic	Byonic Score (by Search Engine): A2 PMI-Byonic	PEP 2D (by Search Engine): A2 PMI-Byonic
N241	KVVLHPNYSQVD	N1		12.9	707.5	1.25149e-13
N241	KVVLHPNYSQVD	N2		11.9	687.3	1.25149e-12
N241	KVVLHPNYSQVD	N2H2		11.24	693.7	5.78925e-12
N241	KVVLHPNYSQVD	N3H3		5.45	415.3	3.57815e-06
N241	KVVLHPNYSQVD	N3H4		11.06	635.4	8.75161e-12
N241	KVVLHPNYSQVD	N3H4	Deamidated [N/Q]	2.02	212.4	0.00954202
N241	KVVLHPNYSQVD	N4H4		5.7	381.9	2.01094e-06
N241	KVVLHPNYSQVD	N3H4S1		14.73	814	1.86807e-15
N241	KVVLHPNYSQVD	N3H4S1	Deamidated [N/Q]	5.26	308.5	5.48896e-06
N241	KVVLHPNYSQVD	N4H5		14.17	761.9	6.73206e-15
N241	KVVLHPNYSQVD	N4H5	Deamidated [N/Q]	5.71	354.5	1.96228e-06
N241	KVVLHPNYSQVD	N3H4F1S1		4.8	234.5	1.56748e-05
N241	KVVLHPNYSQVD	N4H4S1		12.17	678.5	6.73206e-13
N241	KVVLHPNYSQVD	N4H4S1	Deamidated [N/Q]	5.51	362.1	3.08261e-06
N241	KVVLHPNYSQVD	N4H5F1		6.22	420.7	6.08675e-07
N241	KVVLHPNYSQVD	N4H5S1		14.17	751.5	6.73206e-15
N241	KVVLHPNYSQVD	N4H5S1	Deamidated [N/Q]	9.98	584.5	1.05429e-10
N241	KVVLHPNYSQVD	N5H6		8.54	571.3	2.85169e-09
N241	KVVLHPNYSQVD	N4H5F1S1		13.17	706	6.73206e-14
N241	KVVLHPNYSQVD	N4H6F2		4.86	326.8	1.37895e-05
N241	KVVLHPNYSQVD	N4H5S2		13.17	703.4	6.73206e-14
N241	KVVLHPNYSQVD	N4H5S2	Deamidated [N/Q]	10.54	610.1	2.86967e-11
N241	KVVLHPNYSQVD	N4H5F2S1		10.21	613	6.2336e-11
N241	KVVLHPNYSQVD	N4H5F2S1	Deamidated [N/Q]	5.34	321.8	4.52433e-06
N241	KVVLHPNYSQVD	N4H6F1S1Na1		3.98	227.5	0.00010485
N241	KVVLHPNYSQVD	N5H4S2	Deamidated [N/Q]	2.1	169.4	0.00787709
N241	KVVLHPNYSQVD	N5H6S1		11.06	629.8	8.75161e-12
N241	KVVLHPNYSQVD	N5H6S1	Deamidated [N/Q]	4.2	267.1	6.27782e-05
N241	KVVLHPNYSQVD	N4H5F1S2		10.73	645.6	1.86807e-11
N241	KVVLHPNYSQVD	N4H5F3S1		6.68	569.4	2.11195e-07
N241	KVVLHPNYSQVD	N5H4F1S2		5.08	355.2	8.34151e-06
N241	KVVLHPNYSQVD	N5H6F1S1		7.6	561.6	2.54058e-08
N241	KVVLHPNYSQVD	N5H6F3		4.79	316.2	1.64001e-05
N241	KVVLHPNYSQVD	N5H5F1S2		2.14	224	0.00729332
N241	KVVLHPNYSQVD	N5H6S2		10.73	605.2	1.86807e-11
N241	KVVLHPNYSQVD	N5H6F2S1		9.51	585.8	3.11418e-10
N241	KVVLHPNYSQVD	N6H6F1S1		4.64	269	2.31344e-05
N241	KVVLHPNYSQVD	N6H7S1		10.17	585.5	6.73206e-11
N241	KVVLHPNYSQVD	N5H6F1S2		7.27	550.9	5.37434e-08
N241	KVVLHPNYSQVD	N5H6F3S1		2.02	169.3	0.00965885
N241	KVVLHPNYSQVD	N5H6S3		10.17	585.6	6.73206e-11
N241	KVVLHPNYSQVD	N5H6F2S2		4.49	394.3	3.24341e-05
N241	KVVLHPNYSQVD	N6H7S2		5.56	460.8	2.75415e-06
N241	KVVLHPNYSQVD	N5H6F1S3		11.06	600.9	8.75161e-12
N241	KVVLHPNYSQVD	N5H6F3S2		3.77	301	0.000170005
N241	KVVLHPNYSQVD	N7H8S1		4.96	438.7	1.1052e-05
N241	KVVLHPNYSQVD	N6H7S3		5.81	420.4	1.55628e-06
N241	KVVLHPNYSQVD	N6H7F2S2		5.03	436.9	9.22576e-06
N241	KVVLHPNYSQVD	N6H7S4		6.08	477.9	8.28684e-07
N241	KVVLHPNYSQVDIGLIK	N4H5S1		14.04	759.9	9.19575e-15
N241	KVVLHPNYSQVDIGLIK	N4H5S1	Deamidated [N/Q]	7.37	433.8	4.29023e-08
N241	KVVLHPNYSQVDIGLIK	N4H5S2		13.38	758.2	4.20943e-14
N241	KVVLHPNYSQVDIGLIK	N4H5S2	Deamidated [N/Q]	10.1	614.9	7.90404e-11
N241	KVVLHPNYSQVDIGLIK	N4H5F2S1		12.55	707.4	2.81693e-13
N241	KVVLHPNYSQVDIGLIK	N4H5S2Na1	Deamidated [N/Q]	8.36	521.1	4.3567e-09
N241	KVVLHPNYSQVDIGLIK	N5H6S1		11.04	634	9.19575e-12
N241	KVVLHPNYSQVDIGLIK	N5H4F1S2		5.78	341.6	1.65532e-06
N241	KVVLHPNYSQVDIGLIK	N5H6S2		9.96	587.4	1.1078e-10
N241	KVVLHPNYSQVDIGLIK	N5H6S3		8.42	513.5	3.81813e-09
N241	IEKVVLHPNYSQVD	N4H5S2		2.72	226.9	0.00189477
N184	MVSHHNLTTGATLINE	N1	Oxidation [M]	8.01	593.5	9.694e-09
N184	MVSHHNLTTGATLINE	N2	Oxidation [M]	8.28	480.1	5.26139e-09
N184	MVSHHNLTTGATLINE	N2	Oxidation [M]; Deamidated [N/Q]	4.23	463.7	5.87906e-05
N184	MVSHHNLTTGATLINE	N3H3	Oxidation [M]	6.86	483	1.39345e-07
N184	MVSHHNLTTGATLINE	N3H4	Oxidation [M]	11.32	646.1	4.7874e-12
N184	MVSHHNLTTGATLINE	N4H4	Oxidation [M]	9.77	587.2	1.70355e-10
N184	MVSHHNLTTGATLINE	N3H4S1	Oxidation [M]	13.43	701.4	3.68264e-14
N184	MVSHHNLTTGATLINE	N3H4S1	Oxidation [M]; Deamidated [N/Q]	5.35	342.7	4.42506e-06
N184	MVSHHNLTTGATLINE	N4H5		13.32	704	4.7874e-14
N184	MVSHHNLTTGATLINE	N4H5	Oxidation [M]	11.32	630.3	4.7874e-12
N184	MVSHHNLTTGATLINE	N4H5	Oxidation [M]; Deamidated [N/Q]	4.31	273	4.91341e-05
N184	MVSHHNLTTGATLINE	N4H4S1	Oxidation [M]	10.43	592.2	3.68264e-11
N184	MVSHHNLTTGATLINE	N4H5F1	Oxidation [M]	7.14	512.1	7.16655e-08
N184	MVSHHNLTTGATLINE	N4H5S1	Oxidation [M]	13.32	747.4	4.7874e-14
N184	MVSHHNLTTGATLINE	N4H5S1	Oxidation [M]; Deamidated [N/Q]	7.83	495.8	1.47629e-08
N184	MVSHHNLTTGATLINE	N4H6F1	Oxidation [M]	3.99	233.6	0.000101231
N184	MVSHHNLTTGATLINE	N5H4S1	Oxidation [M]	5.71	326.9	1.94827e-06
N184	MVSHHNLTTGATLINE	N5H4S1	Oxidation [M]; Deamidated [N/Q]	3	221.4	0.0010057
N184	MVSHHNLTTGATLINE	N5H6	Oxidation [M]	7.15	532	7.13061e-08
N184	MVSHHNLTTGATLINE	N4H5F1S1	Oxidation [M]	9.12	592.5	7.64948e-10
N184	MVSHHNLTTGATLINE	N4H5F1S1	Oxidation [M]; Deamidated [N/Q]	4.11	266.7	7.81729e-05
N184	MVSHHNLTTGATLINE	N4H5F1S1Na1	Oxidation [M]	2.13	288.8	0.00740124
N184	MVSHHNLTTGATLINE	N6H4S1	Oxidation [M]	12.21	717.2	6.10634e-13
N184	MVSHHNLTTGATLINE	N4H5S2		13.32	708.9	4.7874e-14
N184	MVSHHNLTTGATLINE	N4H5F2S1		10.66	648.4	2.19147e-11
N184	MVSHHNLTTGATLINE	N4H5S2	Oxidation [M]	11.43	607.7	3.68264e-12
N184	MVSHHNLTTGATLINE	N4H5F2S1	Oxidation [M]	6.95	540.6	1.12645e-07
N184	MVSHHNLTTGATLINE	N4H5F2S1	Oxidation [M]; Deamidated [N/Q]	3.62	228.4	0.000240868
N184	MVSHHNLTTGATLINE	N7H4F1	Oxidation [M]; Deamidated [N/Q]	5.85	326.9	1.42019e-06
N184	MVSHHNLTTGATLINE	N4H6F1S1	Oxidation [M]; Deamidated [N/Q]	2.01	262.6	0.00988256
N184	MVSHHNLTTGATLINE	N4H6F1S1Na1	Oxidation [M]	4.33	261.9	4.69088e-05
N184	MVSHHNLTTGATLINE	N5H4S2	Oxidation [M]	3.95	234.7	0.000113052
N184	MVSHHNLTTGATLINE	N5H5F1S1	Oxidation [M]; Deamidated [N/Q]	3.66	270.1	0.00021696
N184	MVSHHNLTTGATLINE	N5H6S1	Oxidation [M]	7.29	542.3	5.10284e-08
N184	MVSHHNLTTGATLINE	N4H5F1S2	Oxidation [M]	7.74	571.4	1.80669e-08
N184	MVSHHNLTTGATLINE	N4H5F3S1	Oxidation [M]	8.08	599.1	8.2906e-09
N184	MVSHHNLTTGATLINE	N5H4F1S2	Oxidation [M]	2.11	276.2	0.00781875
N184	MVSHHNLTTGATLINE	N5H5S2	Oxidation [M]	5.93	408.8	1.18148e-06
N184	MVSHHNLTTGATLINE	N5H6S2	Oxidation [M]	6.48	474.6	3.31954e-07
N184	MVSHHNLTTGATLINE	N5H6F2S1	Oxidation [M]	5.12	317	7.58728e-06
N184	MVSHHNLTTGATLINE	N5H6F1S2	Oxidation [M]	6.8	472.7	1.59839e-07
N184	MVSHHNLTTGATLINE	N5H6F3S1	Oxidation [M]	4.11	362	7.68469e-05
N184	MVSHHNLTTGATLINE	N5H6S3		6.72	477.2	1.9125e-07
N184	MVSHHNLTTGATLINE	N5H6S3	Oxidation [M]	7.17	577.9	6.69367e-08
N184	MVSHHNLTTGATLINE	N5H6F2S2	Oxidation [M]	5.29	342.7	5.07081e-06
N184	MVSHHNLTTGATLINE	N5H6F4S1	Oxidation [M]	5.87	438.4	1.35506e-06
N184	MVSHHNLTTGATLINE	N7H8S1	Oxidation [M]	4.48	340.5	3.28938e-05
N207	NLFLNHSE	N1		6.91	488.4	1.2195e-07
N207	NLFLNHSE	N2		10.66	620.9	2.18351e-11
N207	NLFLNHSE	N2H1		3.45	324.8	0.000351026
N207	NLFLNHSE	N2H4		2.08	312.7	0.00835339
N207	NLFLNHSE	N3H3		10	604.1	1.01007e-10
N207	NLFLNHSE	N3H4		10.55	602.9	2.83855e-11
N207	NLFLNHSE	N4H4		7.73	519	1.84575e-08
N207	NLFLNHSE	N3H4S1		10.91	670.5	1.22573e-11
N207	NLFLNHSE	N3H4S1	Deamidated [N/Q]	2.13	280.8	0.00736554
N207	NLFLNHSE	N4H5		10.55	604.7	2.83855e-11
N207	NLFLNHSE	N4H4S1		7.85	567.5	1.42198e-08
N207	NLFLNHSE	N4H5F1		7.82	542	1.50509e-08
N207	NLFLNHSE	N4H5S1		11.22	651.6	6.05901e-12
N207	NLFLNHSE	N4H5S1	Deamidated [N/Q]	8.21	563.4	6.21271e-09
N207	NLFLNHSE	N5H6		7.51	528.6	3.07807e-08
N207	NLFLNHSE	N4H5F1S1		9.11	585.5	7.82674e-10
N207	NLFLNHSE	N4H6S1		8.99	593.7	1.01747e-09
N207	NLFLNHSE	N4H6F2		4.56	386.8	2.72433e-05
N207	NLFLNHSE	N5H5F2		4	351.8	0.000100678
N207	NLFLNHSE	N4H5S2		11.66	672	2.18351e-12
N207	NLFLNHSE	N4H5S2	Deamidated [N/Q]	8.99	580.8	1.01747e-09
N207	NLFLNHSE	N4H5F2S1		9.89	619.1	1.29937e-10
N207	NLFLNHSE	N4H5F2S1	Deamidated [N/Q]	4.58	359.1	2.63074e-05
N207	NLFLNHSE	N5H4S2		4	363.2	9.95798e-05
N207	NLFLNHSE	N5H6S1		9.47	594.6	3.41955e-10
N207	NLFLNHSE	N5H6S1	Deamidated [N/Q]	4.65	308.2	2.25825e-05
N207	NLFLNHSE	N5H6F2		7.37	535.3	4.27047e-08
N207	NLFLNHSE	N4H5F1S2		11.66	651.6	2.18351e-12
N207	NLFLNHSE	N4H5F3S1		9.96	636.6	1.0876e-10
N207	NLFLNHSE	N5H6F1S1		9.99	621.9	1.01747e-10
N207	NLFLNHSE	N5H6F3		4.93	433.6	1.17488e-05
N207	NLFLNHSE	N5H5F1S2		9.44	605.5	3.62057e-10
N207	NLFLNHSE	N5H6S2		9.66	591.9	2.18351e-10
N207	NLFLNHSE	N5H6S2	Deamidated [N/Q]	6.93	501.3	1.17228e-07
N207	NLFLNHSE	N5H6F2S1		7.7	579.4	1.97597e-08
N207	NLFLNHSE	N5H6F2S1	Deamidated [N/Q]	4.36	331.2	4.41451e-05
N207	NLFLNHSE	N5H6F4		5.45	515.6	3.57129e-06
N207	NLFLNHSE	N5H6F4	Deamidated [N/Q]	3.75	272.7	0.000179363
N207	NLFLNHSE	N6H7S1		5.24	407.5	5.73755e-06
N207	NLFLNHSE	N5H6F1S2		8.26	599.3	5.50022e-09
N207	NLFLNHSE	N5H6F3S1		7.29	523.7	5.1101e-08
N207	NLFLNHSE	N8H7		4.62	418.7	2.41415e-05
N207	NLFLNHSE	N5H6S3		8.66	581.1	2.17183e-09
N207	NLFLNHSE	N5H6S3	Deamidated [N/Q]	4.86	375.6	1.36969e-05
N207	NLFLNHSE	N5H6F2S2		8.08	554.2	8.39191e-09
N207	NLFLNHSE	N5H6F2S2	Deamidated [N/Q]	5.19	406.6	6.38595e-06
N207	NLFLNHSE	N5H6F4S1		7.52	560	3.00806e-08
N207	NLFLNHSE	N6H7S2		6.93	520	1.17228e-07
N207	NLFLNHSE	N6H7F2S1		4.63	396.5	2.36589e-05
N207	NLFLNHSE	N5H6F1S3		7.85	566.8	1.42198e-08
N207	NLFLNHSE	N5H6F3S2		7.37	529.1	4.27727e-08
N207	NLFLNHSE	N6H7F3S1		5.24	484.6	5.7196e-06
N207	NLFLNHSE	N5H6F4S2		4.1	287.1	7.93949e-05
N207	NLFLNHSE	N6H7S3		5.45	432	3.52751e-06
N207	NLFLNHSE	N6H7F2S2		4.59	362.4	2.59792e-05
N207	QWLLTTAKNLFLNHSE	N4H5S1	Deamidated [N/Q]	4.8	238.2	1.57496e-05
N207	QWLLTTAKNLFLNHSE	N4H5S2		5.41	271	3.90824e-06
N241	VVLHPNYSQVD	N1		11.17	644.1	6.73206e-12
N241	VVLHPNYSQVD	N2		12.17	657.4	6.73206e-13
N241	VVLHPNYSQVD	N3H4		11.06	639.9	8.75161e-12
N241	VVLHPNYSQVD	N3H4S1		13.5	759.7	3.13699e-14
N241	VVLHPNYSQVD	N4H5		12.62	702.4	2.41309e-13
N241	VVLHPNYSQVD	N4H4S1		8.36	578.8	4.38415e-09
N241	VVLHPNYSQVD	N4H5S1		14.17	782.4	6.73206e-15
N241	VVLHPNYSQVD	N4H5S1	Deamidated [N/Q]	5.52	376.3	3.00598e-06
N241	VVLHPNYSQVD	N5H6		7.54	425.2	2.87159e-08
N241	VVLHPNYSQVD	N4H5S2		12.62	703	2.41309e-13
N241	VVLHPNYSQVD	N4H5S2	Deamidated [N/Q]	4.76	352.9	1.73123e-05
N241	VVLHPNYSQVD	N4H5F2S1		11.46	656.6	3.46362e-12
N241	VVLHPNYSQVD	N4H5F2S1	Deamidated [N/Q]	4.57	301.8	2.66353e-05
N241	VVLHPNYSQVD	N5H6S1		10.62	603.7	2.41309e-11
N241	VVLHPNYSQVD	N5H6F2		4.88	358.5	1.30948e-05
N241	VVLHPNYSQVD	N4H5F1S2		12.62	700.9	2.41309e-13
N241	VVLHPNYSQVD	N5H6S2		11.62	690	2.41309e-12
N241	VVLHPNYSQVD	N5H6F2S1		4.5	336.8	3.16871e-05
N241	VVLHPNYSQVD	N5H6F1S2		6.1	417.6	7.88381e-07
N241	VVLHPNYSQVD	N5H6F3S1		4.17	319.5	6.70045e-05
N241	VVLHPNYSQVD	N5H6S3		10.62	646.6	2.41309e-11
N241	VVLHPNYSQVD	N5H6F2S2		4.96	315.2	1.0861e-05
N241	VVLHPNYSQVD	N6H7S2		7.32	567.4	4.825e-08
N241	VVLHPNYSQVD	N5H6F1S3		8.03	559.9	9.27424e-09
N241	VVLHPNYSQVD	N6H7S3		4.7	365.7	1.99619e-05
N241	VVLHPNYSQVD	N6H7F2S2		5.15	350.7	7.05609e-06
N241	VVLHPNYSQVD	N6H7F1S3		2.62	231.9	0.00238957
N241	VVLHPNYSQVDIGLIK	N1		15.63	804.7	2.32577e-16
N241	VVLHPNYSQVDIGLIK	N2		14.63	753.7	2.32577e-15
N241	VVLHPNYSQVDIGLIK	N3H4		13.52	705.4	3.02348e-14
N241	VVLHPNYSQVDIGLIK	N3H4	Deamidated [N/Q]	7.69	431.7	2.02695e-08
N241	VVLHPNYSQVDIGLIK	N4H4		8.6	475.4	2.54053e-09
N241	VVLHPNYSQVDIGLIK	N3H4S1		15.63	831.3	2.32577e-16
N241	VVLHPNYSQVDIGLIK	N3H4S1	Deamidated [N/Q]	11.8	689	1.57709e-12
N241	VVLHPNYSQVDIGLIK	N4H5		16.63	883.1	2.32577e-17
N241	VVLHPNYSQVDIGLIK	N4H5	Deamidated [N/Q]	8.07	512.4	8.51257e-09
N241	VVLHPNYSQVDIGLIK	N4H4S1		13.63	727.8	2.32577e-14
N241	VVLHPNYSQVDIGLIK	N4H5S1		15.08	820	8.33667e-16
N241	VVLHPNYSQVDIGLIK	N4H5S1	Deamidated [N/Q]	12.44	683.8	3.64234e-13
N241	VVLHPNYSQVDIGLIK	N4H6F1		6.38	381.5	4.21361e-07
N241	VVLHPNYSQVDIGLIK	N5H4S1	Deamidated [N/Q]	6.06	324.8	8.72143e-07
N241	VVLHPNYSQVDIGLIK	N5H4F2	Deamidated [N/Q]	6.03	373.4	9.34585e-07
N241	VVLHPNYSQVDIGLIK	N5H5F1		8.33	520.8	4.72492e-09
N241	VVLHPNYSQVDIGLIK	N5H5F1	Deamidated [N/Q]	5.59	336.1	2.55591e-06
N241	VVLHPNYSQVDIGLIK	N5H6		13.27	722.2	5.42262e-14
N241	VVLHPNYSQVDIGLIK	N5H6	Deamidated [N/Q]	5.82	383.9	1.5214e-06
N241	VVLHPNYSQVDIGLIK	N4H6S1		8.92	528.7	1.18906e-09
N241	VVLHPNYSQVDIGLIK	N4H5S2		15.63	808.7	2.32577e-16
N241	VVLHPNYSQVDIGLIK	N4H5S2	Deamidated [N/Q]	10.97	649.9	1.07588e-11
N241	VVLHPNYSQVDIGLIK	N4H5F2S1		13.81	792.9	1.54096e-14
N241	VVLHPNYSQVDIGLIK	N4H5F2S1	Deamidated [N/Q]	9.26	561.8	5.49312e-10
N241	VVLHPNYSQVDIGLIK	N7H4F1	Deamidated [N/Q]	6.75	405	1.78162e-07
N241	VVLHPNYSQVDIGLIK	N4H6F1S1		10.97	640.4	1.07588e-11
N241	VVLHPNYSQVDIGLIK	N4H6F1S1	Deamidated [N/Q]	5.92	271.5	1.19775e-06
N241	VVLHPNYSQVDIGLIK	N4H5S2Na1		11.52	630.1	3.02348e-12
N241	VVLHPNYSQVDIGLIK	N4H5S2Na1	Deamidated [N/Q]	6.35	512.3	4.50183e-07
N241	VVLHPNYSQVDIGLIK	N5H4S2		9.94	599.5	1.15846e-10
N241	VVLHPNYSQVDIGLIK	N5H6S1		14.44	786.9	3.64234e-15
N241	VVLHPNYSQVDIGLIK	N4H5F1S2		13.52	732.5	3.02348e-14
N241	VVLHPNYSQVDIGLIK	N5H4F1S2		4.41	376.8	3.86943e-05
N241	VVLHPNYSQVDIGLIK	N5H6S2		13.63	734.4	2.32577e-14
N241	VVLHPNYSQVDIGLIK	N5H6F2S1		13.3	702.2	4.98217e-14
N241	VVLHPNYSQVDIGLIK	N6H7S1		6.84	408.3	1.45968e-07
N241	VVLHPNYSQVDIGLIK	N5H6F1S2		13.08	707.3	8.33667e-14
N241	VVLHPNYSQVDIGLIK	N5H6S3		13.52	743.1	3.02348e-14
N241	VVLHPNYSQVDIGLIK	N5H6F2S2		10.94	607	1.15662e-11
N241	VVLHPNYSQVDIGLIK	N6H7S2		8.48	521	3.27861e-09
N241	VVLHPNYSQVDIGLIK	N7H8S1		10.97	605.8	1.06347e-11
N241	VVLHPNYSQVDIGLIK	N5H6F2S3		5.55	352.4	2.80178e-06
N241	KVVLHPNYSQVD	N5H5F1S1	Deamidated [N/Q]	5.95	341.6	1.11371e-06
N241	KVVLHPNYSQVD	N6H6F1S1	Deamidated [N/Q]	3.03	230.5	0.000936772
N184	MVSHHNLTTGATLINE	N4H5S1Na1	Deamidated [N/Q]	2.19	203.9	0.00648248
N184	MVSHHNLTTGATLINE	N5H5F1	Oxidation [M]; Deamidated [N/Q]	4.7	254.4	2.01123e-05
N184	MVSHHNLTTGATLINE	N4H6F2	Oxidation [M]	7.38	386.6	4.19448e-08
N184	MVSHHNLTTGATLINE	N4H6F1S1	Oxidation [M]	3.98	200.1	0.000105044
N184	MVSHHNLTTGATLINE	N4H5S2Na2	Oxidation [M]	8.12	427.3	7.64903e-09
N184	MVSHHNLTTGATLINE	N5H5F3	Oxidation [M]	4.08	270.3	8.26505e-05
N241	VVLHPNYSQVD	N3H3		6.91	379.1	1.22181e-07
N241	VVLHPNYSQVD	N4H6		5.46	253.1	3.44409e-06
N241	VVLHPNYSQVD	N5H5F2S1	Deamidated [N/Q]	2.15	272.2	0.00708727
N241	VVLHPNYSQVD	N5H6F1S1		4.29	225.2	5.18465e-05
N241	VVLHPNYSQVDIGLIK	N5H6F2		12.39	640.8	4.11707e-13
N241	VVLHPNYSQVDIGLIK	N6H7F2	Deamidated [N/Q]	2.97	216.3	0.00107659
N241	VVLHPNYSQVDIGLIKLK	N4H5F2S1		7.85	442.2	1.39933e-08

## Sheet: HCC3
Nsite	Peptide Sequence	Glycan	Modification	|Log Prob| (by Search Engine): A2 PMI-Byonic	Byonic Score (by Search Engine): A2 PMI-Byonic	PEP 2D (by Search Engine): A2 PMI-Byonic
N241	KVVLHPNYSQVD	N1		12.9	707.5	1.25149e-13
N241	KVVLHPNYSQVD	N2		11.9	687.3	1.25149e-12
N241	KVVLHPNYSQVD	N3H4		11.06	635.4	8.75161e-12
N241	KVVLHPNYSQVD	N4H3		5.27	333.4	5.40251e-06
N241	KVVLHPNYSQVD	N4H4		5.7	381.9	2.01094e-06
N241	KVVLHPNYSQVD	N3H4S1		14.73	814	1.86807e-15
N241	KVVLHPNYSQVD	N3H4S1	Deamidated [N/Q]	5.26	308.5	5.48896e-06
N241	KVVLHPNYSQVD	N4H5		14.17	761.9	6.73206e-15
N241	KVVLHPNYSQVD	N4H5	Deamidated [N/Q]	5.71	354.5	1.96228e-06
N241	KVVLHPNYSQVD	N3H4F1S1		4.8	234.5	1.56748e-05
N241	KVVLHPNYSQVD	N4H4S1		12.17	678.5	6.73206e-13
N241	KVVLHPNYSQVD	N4H4S1	Deamidated [N/Q]	5.51	362.1	3.08261e-06
N241	KVVLHPNYSQVD	N4H5F1		6.22	420.7	6.08675e-07
N241	KVVLHPNYSQVD	N4H6		5.11	385.4	7.7029e-06
N241	KVVLHPNYSQVD	N4H5S1		14.17	751.5	6.73206e-15
N241	KVVLHPNYSQVD	N4H5S1	Deamidated [N/Q]	9.98	584.5	1.05429e-10
N241	KVVLHPNYSQVD	N5H3F1S1		3.07	233.2	0.000849272
N241	KVVLHPNYSQVD	N5H6		8.54	571.3	2.85169e-09
N241	KVVLHPNYSQVD	N5H6	Deamidated [N/Q]	2.04	200.7	0.00918922
N241	KVVLHPNYSQVD	N4H5F1S1		13.17	706	6.73206e-14
N241	KVVLHPNYSQVD	N4H5F1S1	Deamidated [N/Q]	5.41	309.9	3.90941e-06
N241	KVVLHPNYSQVD	N4H6S1		12.17	653.2	6.73206e-13
N241	KVVLHPNYSQVD	N5H6F1		5.53	282.2	2.92779e-06
N241	KVVLHPNYSQVD	N4H5S2		13.17	703.4	6.73206e-14
N241	KVVLHPNYSQVD	N4H5S2	Deamidated [N/Q]	10.54	610.1	2.86967e-11
N241	KVVLHPNYSQVD	N4H5F2S1		10.21	613	6.2336e-11
N241	KVVLHPNYSQVD	N4H5F2S1	Deamidated [N/Q]	5.34	321.8	4.52433e-06
N241	KVVLHPNYSQVD	N7H4F1	Deamidated [N/Q]	4.68	246.8	2.09166e-05
N241	KVVLHPNYSQVD	N5H4S2	Deamidated [N/Q]	2.1	169.4	0.00787709
N241	KVVLHPNYSQVD	N5H6S1		11.06	629.8	8.75161e-12
N241	KVVLHPNYSQVD	N5H6S1	Deamidated [N/Q]	4.2	267.1	6.27782e-05
N241	KVVLHPNYSQVD	N4H5F1S2		10.73	645.6	1.86807e-11
N241	KVVLHPNYSQVD	N4H5F3S1		6.68	569.4	2.11195e-07
N241	KVVLHPNYSQVD	N5H6F1S1		7.6	561.6	2.54058e-08
N241	KVVLHPNYSQVD	N5H6F3		4.79	316.2	1.64001e-05
N241	KVVLHPNYSQVD	N6H4S2		3.86	247.6	0.000138381
N241	KVVLHPNYSQVD	N5H5F1S2		2.14	224	0.00729332
N241	KVVLHPNYSQVD	N5H6S2		10.73	605.2	1.86807e-11
N241	KVVLHPNYSQVD	N5H6S2	Deamidated [N/Q]	2.31	298.6	0.00485346
N241	KVVLHPNYSQVD	N5H6F2S1		9.51	585.8	3.11418e-10
N241	KVVLHPNYSQVD	N5H6F2S1	Deamidated [N/Q]	4.19	324.4	6.41157e-05
N241	KVVLHPNYSQVD	N5H6F4		2.64	241.3	0.00227405
N241	KVVLHPNYSQVD	N6H6F1S1		4.64	269	2.31344e-05
N241	KVVLHPNYSQVD	N6H7S1		10.17	585.5	6.73206e-11
N241	KVVLHPNYSQVD	N5H6F1S2		7.27	550.9	5.37434e-08
N241	KVVLHPNYSQVD	N5H6F3S1		2.02	169.3	0.00965885
N241	KVVLHPNYSQVD	N6H7F1S1		2.3	271.4	0.00500721
N241	KVVLHPNYSQVD	N5H6S3		10.17	585.6	6.73206e-11
N241	KVVLHPNYSQVD	N5H6F2S2		4.49	394.3	3.24341e-05
N241	KVVLHPNYSQVD	N5H6F4S1		4.54	382.1	2.85336e-05
N241	KVVLHPNYSQVD	N5H7F1S2		3.69	229	0.000205936
N241	KVVLHPNYSQVD	N6H6F1S2		4.9	395.7	1.27016e-05
N241	KVVLHPNYSQVD	N6H7S2		5.56	460.8	2.75415e-06
N241	KVVLHPNYSQVD	N6H7F2S1		4.67	284.6	2.11725e-05
N241	KVVLHPNYSQVD	N5H6F1S3		11.06	600.9	8.75161e-12
N241	KVVLHPNYSQVD	N7H8S1		4.96	438.7	1.1052e-05
N241	KVVLHPNYSQVD	N6H7F1S2		5.1	347.3	7.88745e-06
N241	KVVLHPNYSQVD	N6H7F3S1		5	342.8	1.00617e-05
N241	KVVLHPNYSQVD	N6H7S3		5.81	420.4	1.55628e-06
N241	KVVLHPNYSQVD	N6H7F2S2		5.03	436.9	9.22576e-06
N241	KVVLHPNYSQVD	N6H7F1S3		5.19	395.3	6.45977e-06
N241	KVVLHPNYSQVD	N6H7S4		6.08	477.9	8.28684e-07
N241	KVVLHPNYSQVD	N6H7F2S3		4.31	334	4.8849e-05
N241	KVVLHPNYSQVDIGLIK	N3H4	Deamidated [N/Q]	5.46	359.2	3.45184e-06
N241	KVVLHPNYSQVDIGLIK	N3H4S1		8.18	565.5	6.62953e-09
N241	KVVLHPNYSQVDIGLIK	N4H5		8.3	507.4	4.96353e-09
N241	KVVLHPNYSQVDIGLIK	N4H5S1		14.04	759.9	9.19575e-15
N241	KVVLHPNYSQVDIGLIK	N5H4F2	Deamidated [N/Q]	4.16	298.3	6.92309e-05
N241	KVVLHPNYSQVDIGLIK	N4H5F1S1		8.14	444.3	7.19988e-09
N241	KVVLHPNYSQVDIGLIK	N4H5F1S1	Deamidated [N/Q]	2.74	265.8	0.00182181
N241	KVVLHPNYSQVDIGLIK	N4H6S1		6.68	425.8	2.10641e-07
N241	KVVLHPNYSQVDIGLIK	N2H11		4.42	298.9	3.78725e-05
N241	KVVLHPNYSQVDIGLIK	N4H5S2		13.38	758.2	4.20943e-14
N241	KVVLHPNYSQVDIGLIK	N4H5S2	Deamidated [N/Q]	10.1	614.9	7.90404e-11
N241	KVVLHPNYSQVDIGLIK	N4H5F2S1		12.55	707.4	2.81693e-13
N241	KVVLHPNYSQVDIGLIK	N4H5F2S1	Deamidated [N/Q]	6.77	470.2	1.68879e-07
N241	KVVLHPNYSQVDIGLIK	N7H4F1	Deamidated [N/Q]	5.46	291.6	3.44691e-06
N241	KVVLHPNYSQVDIGLIK	N4H5S2Na1	Deamidated [N/Q]	8.36	521.1	4.3567e-09
N241	KVVLHPNYSQVDIGLIK	N4H6F1S1Na1		5.35	378.1	4.51186e-06
N241	KVVLHPNYSQVDIGLIK	N5H4S2		4.83	319.8	1.49588e-05
N241	KVVLHPNYSQVDIGLIK	N4H5S2Na2		6.22	322.8	6.02245e-07
N241	KVVLHPNYSQVDIGLIK	N5H6S1		11.04	634	9.19575e-12
N241	KVVLHPNYSQVDIGLIK	N4H5F1S2		11.04	634.5	9.19575e-12
N241	KVVLHPNYSQVDIGLIK	N4H5F3S1		6.07	392.5	8.53994e-07
N241	KVVLHPNYSQVDIGLIK	N5H5F2S1		4.35	240	4.4422e-05
N241	KVVLHPNYSQVDIGLIK	N5H5F1S2		5.43	285.2	3.7401e-06
N241	KVVLHPNYSQVDIGLIK	N5H6S2		9.96	587.4	1.1078e-10
N241	KVVLHPNYSQVDIGLIK	N8H5F1		2.09	205.1	0.00809408
N241	KVVLHPNYSQVDIGLIK	N6H5F2S1		4.34	225.7	4.5958e-05
N241	KVVLHPNYSQVDIGLIK	N5H6F1S2		10.04	598.2	9.19575e-11
N241	KVVLHPNYSQVDIGLIK	N5H6F3S1		8.05	481.9	8.95821e-09
N241	KVVLHPNYSQVDIGLIK	N5H6S3		8.42	513.5	3.81813e-09
N241	KVVLHPNYSQVDIGLIK	N5H6F4S1		7.5	430.3	3.17239e-08
N241	KVVLHPNYSQVDIGLIK	N6H7S2		6.22	315.2	6.05776e-07
N241	KVVLHPNYSQVDIGLIK	N5H6F1S3		8.19	437.4	6.47525e-09
N241	IEKVVLHPNYSQVD	N4H5S2		2.72	226.9	0.00189477
N184	MVSHHNLTTGATLINE	N1	Oxidation [M]	8.01	593.5	9.694e-09
N184	MVSHHNLTTGATLINE	N2	Oxidation [M]	8.28	480.1	5.26139e-09
N184	MVSHHNLTTGATLINE	N3H3	Oxidation [M]	6.86	483	1.39345e-07
N184	MVSHHNLTTGATLINE	N3H4	Oxidation [M]	11.32	646.1	4.7874e-12
N184	MVSHHNLTTGATLINE	N3H4	Oxidation [M]; Deamidated [N/Q]	3.02	286	0.000963336
N184	MVSHHNLTTGATLINE	N4H4	Oxidation [M]	9.77	587.2	1.70355e-10
N184	MVSHHNLTTGATLINE	N3H4S1	Oxidation [M]	13.43	701.4	3.68264e-14
N184	MVSHHNLTTGATLINE	N3H4S1	Oxidation [M]; Deamidated [N/Q]	5.35	342.7	4.42506e-06
N184	MVSHHNLTTGATLINE	N4H5		13.32	704	4.7874e-14
N184	MVSHHNLTTGATLINE	N4H5	Oxidation [M]	11.32	630.3	4.7874e-12
N184	MVSHHNLTTGATLINE	N4H4S1	Oxidation [M]	10.43	592.2	3.68264e-11
N184	MVSHHNLTTGATLINE	N4H4S1	Oxidation [M]; Deamidated [N/Q]	5.05	440.7	8.90695e-06
N184	MVSHHNLTTGATLINE	N4H5F1	Oxidation [M]	7.14	512.1	7.16655e-08
N184	MVSHHNLTTGATLINE	N4H5S1	Oxidation [M]	13.32	747.4	4.7874e-14
N184	MVSHHNLTTGATLINE	N4H5S1	Oxidation [M]; Deamidated [N/Q]	7.83	495.8	1.47629e-08
N184	MVSHHNLTTGATLINE	N5H4S1	Oxidation [M]; Deamidated [N/Q]	3	221.4	0.0010057
N184	MVSHHNLTTGATLINE	N5H6	Oxidation [M]	7.15	532	7.13061e-08
N184	MVSHHNLTTGATLINE	N4H5F1S1	Oxidation [M]	9.12	592.5	7.64948e-10
N184	MVSHHNLTTGATLINE	N4H6S1	Oxidation [M]	6.63	491.3	2.36141e-07
N184	MVSHHNLTTGATLINE	N5H5F2	Oxidation [M]	2.05	214.1	0.00891209
N184	MVSHHNLTTGATLINE	N6H4S1	Oxidation [M]	12.21	717.2	6.10634e-13
N184	MVSHHNLTTGATLINE	N4H5S2		13.32	708.9	4.7874e-14
N184	MVSHHNLTTGATLINE	N4H5F2S1		10.66	648.4	2.19147e-11
N184	MVSHHNLTTGATLINE	N4H5S2	Oxidation [M]	11.43	607.7	3.68264e-12
N184	MVSHHNLTTGATLINE	N4H5F2S1	Oxidation [M]	6.95	540.6	1.12645e-07
N184	MVSHHNLTTGATLINE	N4H5F2S1	Oxidation [M]; Deamidated [N/Q]	3.62	228.4	0.000240868
N184	MVSHHNLTTGATLINE	N7H4F1	Oxidation [M]; Deamidated [N/Q]	5.85	326.9	1.42019e-06
N184	MVSHHNLTTGATLINE	N5H5F1S1	Oxidation [M]	2.98	230.5	0.00105712
N184	MVSHHNLTTGATLINE	N5H6S1	Oxidation [M]	7.29	542.3	5.10284e-08
N184	MVSHHNLTTGATLINE	N4H5F1S2		5.23	306.2	5.93732e-06
N184	MVSHHNLTTGATLINE	N4H5F1S2	Oxidation [M]	7.74	571.4	1.80669e-08
N184	MVSHHNLTTGATLINE	N4H5F3S1	Oxidation [M]	8.08	599.1	8.2906e-09
N184	MVSHHNLTTGATLINE	N5H4F1S2	Oxidation [M]	2.11	276.2	0.00781875
N184	MVSHHNLTTGATLINE	N5H5S2	Oxidation [M]	5.93	408.8	1.18148e-06
N184	MVSHHNLTTGATLINE	N5H5F2S1	Oxidation [M]	4.09	313.5	8.15765e-05
N184	MVSHHNLTTGATLINE	N5H6F1S1	Oxidation [M]	6.26	427.6	5.43605e-07
N184	MVSHHNLTTGATLINE	N5H6S2	Oxidation [M]	6.48	474.6	3.31954e-07
N184	MVSHHNLTTGATLINE	N5H6F2S1	Oxidation [M]	5.12	317	7.58728e-06
N184	MVSHHNLTTGATLINE	N6H5F2S1	Oxidation [M]	3.71	297.3	0.000193968
N184	MVSHHNLTTGATLINE	N5H6F1S2	Oxidation [M]	5.17	310.7	6.69343e-06
N184	MVSHHNLTTGATLINE	N5H6F3S1	Oxidation [M]	4.11	362	7.68469e-05
N184	MVSHHNLTTGATLINE	N5H6S3		6.72	477.2	1.9125e-07
N184	MVSHHNLTTGATLINE	N5H6F2S2		2.89	240	0.00129316
N184	MVSHHNLTTGATLINE	N5H6S3	Oxidation [M]	7.17	577.9	6.69367e-08
N184	MVSHHNLTTGATLINE	N5H6F2S2	Oxidation [M]	5.29	342.7	5.07081e-06
N184	MVSHHNLTTGATLINE	N5H6F4S1	Oxidation [M]	5.87	438.4	1.35506e-06
N184	MVSHHNLTTGATLINE	N5H6F1S3	Oxidation [M]	6.83	557.5	1.48744e-07
N184	MVSHHNLTTGATLINE	N7H8S1	Oxidation [M]	4.48	340.5	3.28938e-05
N184	MVSHHNLTTGATLINEQWLLTTAK	N4H6F1S1	Oxidation [M]; Deamidated [N/Q]	2.13	197.2	0.00748402
N211	NATAKD	N4H5S1		2.88	348.8	0.00132291
N211	NATAKD	N4H5S2		4.44	406	3.6321e-05
N211	NATAKD	N5H6S2		3.93	433.8	0.000116871
N211	NATAKD	N5H6F1S2		4.11	413	7.76943e-05
N211	NATAKD	N7H8		2.05	301.1	0.00889567
N211	NATAKD	N5H6S3		4.17	450.7	6.71258e-05
N211	NATAKD	N5H6F1S3		4.33	412.7	4.72197e-05
N207	NLFLNHSE	N1		6.91	488.4	1.2195e-07
N207	NLFLNHSE	N2		10.66	620.9	2.18351e-11
N207	NLFLNHSE	N3H3		10	604.1	1.01007e-10
N207	NLFLNHSE	N3H4		10.55	602.9	2.83855e-11
N207	NLFLNHSE	N3H4S1		10.91	670.5	1.22573e-11
N207	NLFLNHSE	N4H5		10.55	604.7	2.83855e-11
N207	NLFLNHSE	N3H5S1		7.51	538.5	3.07807e-08
N207	NLFLNHSE	N4H4S1		7.85	567.5	1.42198e-08
N207	NLFLNHSE	N4H5F1		7.82	542	1.50509e-08
N207	NLFLNHSE	N3H6S1		2.46	319.7	0.00343835
N207	NLFLNHSE	N4H5S1		11.22	651.6	6.05901e-12
N207	NLFLNHSE	N4H5S1	Deamidated [N/Q]	8.21	563.4	6.21271e-09
N207	NLFLNHSE	N5H6		7.51	528.6	3.07807e-08
N207	NLFLNHSE	N4H5F1S1		9.11	585.5	7.82674e-10
N207	NLFLNHSE	N4H5F1S1	Deamidated [N/Q]	2.06	270.5	0.00879689
N207	NLFLNHSE	N4H6S1		8.99	593.7	1.01747e-09
N207	NLFLNHSE	N4H6F2		4.56	386.8	2.72433e-05
N207	NLFLNHSE	N5H6F1		7.37	512.1	4.22459e-08
N207	NLFLNHSE	N4H5S2		11.66	672	2.18351e-12
N207	NLFLNHSE	N4H5S2	Deamidated [N/Q]	8.99	580.8	1.01747e-09
N207	NLFLNHSE	N4H5F2S1		9.89	619.1	1.29937e-10
N207	NLFLNHSE	N4H5F2S1	Deamidated [N/Q]	4.58	359.1	2.63074e-05
N207	NLFLNHSE	N5H6S1		9.47	594.6	3.41955e-10
N207	NLFLNHSE	N5H6F2		7.37	535.3	4.27047e-08
N207	NLFLNHSE	N4H5F1S2		11.66	651.6	2.18351e-12
N207	NLFLNHSE	N4H5F3S1		9.96	636.6	1.0876e-10
N207	NLFLNHSE	N6H7		7.18	500.9	6.61603e-08
N207	NLFLNHSE	N5H5F2S1		4.47	280	3.40444e-05
N207	NLFLNHSE	N5H6F1S1		9.99	621.9	1.01747e-10
N207	NLFLNHSE	N5H6F3		4.93	433.6	1.17488e-05
N207	NLFLNHSE	N8H5		5.97	532.9	1.07573e-06
N207	NLFLNHSE	N6H7F1		3.28	222.8	0.000523565
N207	NLFLNHSE	N5H6S2		9.66	591.9	2.18351e-10
N207	NLFLNHSE	N5H6S2	Deamidated [N/Q]	6.93	501.3	1.17228e-07
N207	NLFLNHSE	N5H6F2S1		7.7	579.4	1.97597e-08
N207	NLFLNHSE	N5H6F2S1	Deamidated [N/Q]	4.36	331.2	4.41451e-05
N207	NLFLNHSE	N5H6F4		5.45	515.6	3.57129e-06
N207	NLFLNHSE	N8H6		4.68	364.9	2.07665e-05
N207	NLFLNHSE	N4H5F3S2		4.48	313.6	3.29483e-05
N207	NLFLNHSE	N6H7S1		5.24	407.5	5.73755e-06
N207	NLFLNHSE	N6H7F2		5.05	437.7	8.85644e-06
N207	NLFLNHSE	N5H6F1S2		8.26	599.3	5.50022e-09
N207	NLFLNHSE	N5H6F1S2	Deamidated [N/Q]	3.05	253.4	0.000897853
N207	NLFLNHSE	N5H6F3S1		7.29	523.7	5.1101e-08
N207	NLFLNHSE	N5H6F3S1	Deamidated [N/Q]	2.55	280.3	0.00280689
N207	NLFLNHSE	N6H5F1S2		2.04	254.8	0.00906266
N207	NLFLNHSE	N6H7F1S1		5.24	409.7	5.73755e-06
N207	NLFLNHSE	N5H6S3		8.66	581.1	2.17183e-09
N207	NLFLNHSE	N5H6S3	Deamidated [N/Q]	4.86	375.6	1.36969e-05
N207	NLFLNHSE	N5H6F2S2		8.08	554.2	8.39191e-09
N207	NLFLNHSE	N5H6F2S2	Deamidated [N/Q]	5.19	406.6	6.38595e-06
N207	NLFLNHSE	N5H6F4S1		7.52	560	3.00806e-08
N207	NLFLNHSE	N6H7S2		6.93	520	1.17228e-07
N207	NLFLNHSE	N6H7F2S1		4.63	396.5	2.36589e-05
N207	NLFLNHSE	N5H6F1S3		7.85	566.8	1.42198e-08
N207	NLFLNHSE	N5H6F3S2		7.37	529.1	4.27727e-08
N207	NLFLNHSE	N7H8S1		3.9	323.3	0.000125569
N207	NLFLNHSE	N6H7F1S2		7.07	528.1	8.5413e-08
N207	NLFLNHSE	N5H6F4S2		4.1	287.1	7.93949e-05
N207	NLFLNHSE	N6H7S3		5.45	432	3.52751e-06
N207	NLFLNHSE	N6H7F1S3		4.09	274.4	8.15661e-05
N207	NLFLNHSE	N6H7F3S2		3.91	264.6	0.00012226
N207	NLFLNHSE	N6H7S4		2.89	318	0.00129071
N207	NLFLNHSENATAK	N4H5S1		6.92	578.1	1.19483e-07
N241	VVLHPNYSQVD	N1		11.17	644.1	6.73206e-12
N241	VVLHPNYSQVD	N2		12.17	657.4	6.73206e-13
N241	VVLHPNYSQVD	N3H4		11.06	639.9	8.75161e-12
N241	VVLHPNYSQVD	N3H4	Deamidated [N/Q]	3.89	284.5	0.000129937
N241	VVLHPNYSQVD	N3H4S1		13.5	759.7	3.13699e-14
N241	VVLHPNYSQVD	N4H5		12.62	702.4	2.41309e-13
N241	VVLHPNYSQVD	N4H4S1		8.36	578.8	4.38415e-09
N241	VVLHPNYSQVD	N4H5S1		14.17	782.4	6.73206e-15
N241	VVLHPNYSQVD	N4H5S1	Deamidated [N/Q]	5.52	376.3	3.00598e-06
N241	VVLHPNYSQVD	N5H6		7.54	425.2	2.87159e-08
N241	VVLHPNYSQVD	N4H5F1S1		5.52	403.4	2.98751e-06
N241	VVLHPNYSQVD	N4H5S2		12.62	703	2.41309e-13
N241	VVLHPNYSQVD	N4H5F2S1		11.46	656.6	3.46362e-12
N241	VVLHPNYSQVD	N5H4S2		5.02	354.7	9.44928e-06
N241	VVLHPNYSQVD	N5H6S1		10.62	603.7	2.41309e-11
N241	VVLHPNYSQVD	N5H6S1	Deamidated [N/Q]	2.84	238.9	0.00145561
N241	VVLHPNYSQVD	N5H6F2		4.88	358.5	1.30948e-05
N241	VVLHPNYSQVD	N4H5F1S2		12.62	700.9	2.41309e-13
N241	VVLHPNYSQVD	N4H5F3S1		8.91	594.2	1.24152e-09
N241	VVLHPNYSQVD	N5H5S2		4.18	270.3	6.65322e-05
N241	VVLHPNYSQVD	N5H6S2		11.62	690	2.41309e-12
N241	VVLHPNYSQVD	N5H6F2S1		4.5	336.8	3.16871e-05
N241	VVLHPNYSQVD	N5H7F1S1		3.15	227.2	0.000707399
N241	VVLHPNYSQVD	N6H7S1		2.13	286.6	0.00742048
N241	VVLHPNYSQVD	N5H6F1S2		6.1	417.6	7.88381e-07
N241	VVLHPNYSQVD	N5H6F3S1		4.17	319.5	6.70045e-05
N241	VVLHPNYSQVD	N5H6S3		10.62	646.6	2.41309e-11
N241	VVLHPNYSQVD	N5H6F2S2		4.96	315.2	1.0861e-05
N241	VVLHPNYSQVD	N6H7S2		7.32	567.4	4.825e-08
N241	VVLHPNYSQVD	N5H6F1S3		8.03	559.9	9.27424e-09
N241	VVLHPNYSQVD	N5H6F3S2		11.29	699.2	5.16921e-12
N241	VVLHPNYSQVD	N7H8S1		5.8	475.7	1.59864e-06
N241	VVLHPNYSQVD	N6H7F3S1		4.56	321.2	2.72538e-05
N241	VVLHPNYSQVD	N6H7S3		4.7	365.7	1.99619e-05
N241	VVLHPNYSQVD	N6H7F2S2		5.15	350.7	7.05609e-06
N241	VVLHPNYSQVD	N6H7F1S3		2.62	231.9	0.00238957
N241	VVLHPNYSQVD	N6H7F3S2		3.93	323.9	0.000117002
N241	VVLHPNYSQVD	N6H7S4		5.08	322.5	8.30589e-06
N241	VVLHPNYSQVD	N6H7F3S3		2.8	231.2	0.00158551
N241	VVLHPNYSQVDIGLIK	N1		15.63	804.7	2.32577e-16
N241	VVLHPNYSQVDIGLIK	N2		14.63	753.7	2.32577e-15
N241	VVLHPNYSQVDIGLIK	N3H3		7.91	452.1	1.2348e-08
N241	VVLHPNYSQVDIGLIK	N3H4		13.52	705.4	3.02348e-14
N241	VVLHPNYSQVDIGLIK	N3H4	Deamidated [N/Q]	7.69	431.7	2.02695e-08
N241	VVLHPNYSQVDIGLIK	N3H4S1		15.63	831.3	2.32577e-16
N241	VVLHPNYSQVDIGLIK	N3H4S1	Deamidated [N/Q]	11.8	689	1.57709e-12
N241	VVLHPNYSQVDIGLIK	N3H5F1		2.49	198.7	0.00321293
N241	VVLHPNYSQVDIGLIK	N4H5		16.63	883.1	2.32577e-17
N241	VVLHPNYSQVDIGLIK	N4H5	Deamidated [N/Q]	8.07	512.4	8.51257e-09
N241	VVLHPNYSQVDIGLIK	N4H4S1		13.63	727.8	2.32577e-14
N241	VVLHPNYSQVDIGLIK	N4H4S1	Deamidated [N/Q]	8.11	455.4	7.7623e-09
N241	VVLHPNYSQVDIGLIK	N3H6S1		2.35	340.1	0.00446107
N241	VVLHPNYSQVDIGLIK	N3H6S1	Deamidated [N/Q]	5.76	300.6	1.73778e-06
N241	VVLHPNYSQVDIGLIK	N4H5S1		15.08	820	8.33667e-16
N241	VVLHPNYSQVDIGLIK	N4H5S1	Deamidated [N/Q]	12.44	683.8	3.64234e-13
N241	VVLHPNYSQVDIGLIK	N5H4S1	Deamidated [N/Q]	6.06	324.8	8.72143e-07
N241	VVLHPNYSQVDIGLIK	N5H4F2	Deamidated [N/Q]	6.03	373.4	9.34585e-07
N241	VVLHPNYSQVDIGLIK	N5H6		13.27	722.2	5.42262e-14
N241	VVLHPNYSQVDIGLIK	N5H6	Deamidated [N/Q]	5.82	383.9	1.5214e-06
N241	VVLHPNYSQVDIGLIK	N7H3F1		2.49	240.2	0.00323838
N241	VVLHPNYSQVDIGLIK	N4H5F1S1		13.63	729	2.32577e-14
N241	VVLHPNYSQVDIGLIK	N4H5F1S1	Deamidated [N/Q]	8.11	451	7.7623e-09
N241	VVLHPNYSQVDIGLIK	N4H5S2		15.63	808.7	2.32577e-16
N241	VVLHPNYSQVDIGLIK	N4H5S2	Deamidated [N/Q]	10.97	649.9	1.07588e-11
N241	VVLHPNYSQVDIGLIK	N4H5F2S1		13.81	792.9	1.54096e-14
N241	VVLHPNYSQVDIGLIK	N4H5F2S1	Deamidated [N/Q]	9.26	561.8	5.49312e-10
N241	VVLHPNYSQVDIGLIK	N7H4F1		7.43	427.4	3.7388e-08
N241	VVLHPNYSQVDIGLIK	N7H4F1	Deamidated [N/Q]	6.75	405	1.78162e-07
N241	VVLHPNYSQVDIGLIK	N4H6F1S1		10.97	640.4	1.07588e-11
N241	VVLHPNYSQVDIGLIK	N4H5S2Na1	Deamidated [N/Q]	6.35	512.3	4.50183e-07
N241	VVLHPNYSQVDIGLIK	N4H7S1		5.26	327.5	5.50692e-06
N241	VVLHPNYSQVDIGLIK	N4H6F1S1Na1	Deamidated [N/Q]	5.33	298.3	4.71171e-06
N241	VVLHPNYSQVDIGLIK	N5H4S2		9.94	599.5	1.15846e-10
N241	VVLHPNYSQVDIGLIK	N5H4S2	Deamidated [N/Q]	6.21	385.2	6.22584e-07
N241	VVLHPNYSQVDIGLIK	N4H5S2Na2		11.08	647.6	8.33667e-12
N241	VVLHPNYSQVDIGLIK	N5H5F1S1		6.19	372.5	6.41895e-07
N241	VVLHPNYSQVDIGLIK	N5H6S1		14.44	786.9	3.64234e-15
N241	VVLHPNYSQVDIGLIK	N4H5F1S2		13.52	732.5	3.02348e-14
N241	VVLHPNYSQVDIGLIK	N6H7		9.1	620.7	8.01052e-10
N241	VVLHPNYSQVDIGLIK	N5H4F1S2		4.41	376.8	3.86943e-05
N241	VVLHPNYSQVDIGLIK	N5H5S2		5.62	380.6	2.38562e-06
N241	VVLHPNYSQVDIGLIK	N5H6F1S1		8.24	516.3	5.8072e-09
N241	VVLHPNYSQVDIGLIK	N5H6F3		5.59	300.2	2.5709e-06
N241	VVLHPNYSQVDIGLIK	N6H4S2		5.84	376.8	1.43242e-06
N241	VVLHPNYSQVDIGLIK	N5H5F1S2		5.88	309.7	1.30939e-06
N241	VVLHPNYSQVDIGLIK	N5H6S2		13.63	734.4	2.32577e-14
N241	VVLHPNYSQVDIGLIK	N5H6F2S1		13.3	702.2	4.98217e-14
N241	VVLHPNYSQVDIGLIK	N5H6F2S1	Deamidated [N/Q]	6.01	420.4	9.79875e-07
N241	VVLHPNYSQVDIGLIK	N8H6	Deamidated [N/Q]	6.12	378	7.64755e-07
N241	VVLHPNYSQVDIGLIK	N6H5F2S1		5.54	379.2	2.90806e-06
N241	VVLHPNYSQVDIGLIK	N6H5F2S1	Deamidated [N/Q]	5.62	470.2	2.39659e-06
N241	VVLHPNYSQVDIGLIK	N4H5F3S2		10.97	634.1	1.08376e-11
N241	VVLHPNYSQVDIGLIK	N6H7S1		6.84	408.3	1.45968e-07
N241	VVLHPNYSQVDIGLIK	N5H6F1S2		13.08	707.3	8.33667e-14
N241	VVLHPNYSQVDIGLIK	N5H6F3S1		8.26	533.2	5.44303e-09
N241	VVLHPNYSQVDIGLIK	N6H7F1S1		6.2	399.4	6.27818e-07
N241	VVLHPNYSQVDIGLIK	N5H6S3		13.52	743.1	3.02348e-14
N241	VVLHPNYSQVDIGLIK	N5H6F2S2		10.94	607	1.15662e-11
N241	VVLHPNYSQVDIGLIK	N5H6F2S2	Deamidated [N/Q]	5.55	356.4	2.80178e-06
N241	VVLHPNYSQVDIGLIK	N5H6F4S1		6.2	353.8	6.26754e-07
N241	VVLHPNYSQVDIGLIK	N5H7F1S2		4.45	248.1	3.57709e-05
N241	VVLHPNYSQVDIGLIK	N6H7S2		8.48	521	3.27861e-09
N241	VVLHPNYSQVDIGLIK	N6H7F2S1		8.49	555.3	3.20404e-09
N241	VVLHPNYSQVDIGLIK	N7H8S1		10.97	605.8	1.06347e-11
N241	VVLHPNYSQVDIGLIK	N6H7F1S2		7.55	471.4	2.84883e-08
N241	VVLHPNYSQVDIGLIK	N6H7F3S1		5.47	353.3	3.39235e-06
N241	VVLHPNYSQVDIGLIK	N5H6F2S3		5.55	352.4	2.80178e-06
N241	VVLHPNYSQVDIGLIKLK	N4H5S1	Deamidated [N/Q]	4.09	267.2	8.12047e-05
N241	VVLHPNYSQVDIGLIKLK	N4H5S2		11.94	656.9	1.16075e-12
N241	KVVLHPNYSQVD	N5H7F1S1	Deamidated [N/Q]	2.39	202	0.00408325
N241	KVVLHPNYSQVD	N6H6F1S1	Deamidated [N/Q]	3.03	230.5	0.000936772
N184	MVSHHNLTTGATLINE	N4H6F2	Oxidation [M]	7.38	386.6	4.19448e-08
N184	MVSHHNLTTGATLINE	N6H4S1	Oxidation [M]; Deamidated [N/Q]	9.13	506.3	7.37207e-10
N184	MVSHHNLTTGATLINE	N4H5S2Na2	Oxidation [M]	8.12	427.3	7.64903e-09
N184	MVSHHNLTTGATLINE	N4H5F3S1		8.6	484.7	2.52117e-09
N184	MVSHHNLTTGATLINE	N6H6S1	Oxidation [M]	3.53	176	0.000298158
N184	MVSHHNLTTGATLINE	N5H6S2	Oxidation [M]; Deamidated [N/Q]	2.6	141.7	0.00252502
N184	MVSHHNLTTGATLINE	N6H6F1S1	Oxidation [M]	8.04	449.1	9.20271e-09
N184	MVSHHNLTTGATLINE	N4H5F3S2	Deamidated [N/Q]	3.83	279.7	0.000146279
N184	MVSHHNLTTGATLINE	N5H6F3S1		7.42	401.2	3.8193e-08
N184	MVSHHNLTTGATLINE	N7H8F1S1	Oxidation [M]	4.93	226	1.16958e-05
N241	VVLHPNYSQVD	N3H3		6.91	379.1	1.22181e-07
N241	VVLHPNYSQVD	N4H6		5.46	253.1	3.44409e-06
N241	VVLHPNYSQVD	N4H5F1S2Na2		4.62	248.9	2.41774e-05
N241	VVLHPNYSQVD	N5H6F1S1		4.29	225.2	5.18465e-05
N241	VVLHPNYSQVD	N6H7F1S4		5.54	266.3	2.87406e-06
N241	VVLHPNYSQVDIGLIK	N4H5F3S1	Deamidated [N/Q]	7.39	367.7	4.06645e-08
N241	VVLHPNYSQVDIGLIK	N5H9F1		5.22	206.2	6.07071e-06

## Sheet: HCC4
Nsite	Peptide Sequence	Glycan	Modification	|Log Prob| (by Search Engine): A2 PMI-Byonic	Byonic Score (by Search Engine): A2 PMI-Byonic	PEP 2D (by Search Engine): A2 PMI-Byonic
N241	KVVLHPNYSQVD	N1		12.9	707.5	1.25149e-13
N241	KVVLHPNYSQVD	N2		11.9	687.3	1.25149e-12
N241	KVVLHPNYSQVD	N2H2		11.24	693.7	5.78925e-12
N241	KVVLHPNYSQVD	N3H3		5.45	415.3	3.57815e-06
N241	KVVLHPNYSQVD	N3H4		11.06	635.4	8.75161e-12
N241	KVVLHPNYSQVD	N4H4		5.7	381.9	2.01094e-06
N241	KVVLHPNYSQVD	N3H4S1		14.73	814	1.86807e-15
N241	KVVLHPNYSQVD	N4H5		14.17	761.9	6.73206e-15
N241	KVVLHPNYSQVD	N4H5	Deamidated [N/Q]	5.71	354.5	1.96228e-06
N241	KVVLHPNYSQVD	N3H4F1S1		4.8	234.5	1.56748e-05
N241	KVVLHPNYSQVD	N4H4S1		12.17	678.5	6.73206e-13
N241	KVVLHPNYSQVD	N4H5S1		14.17	751.5	6.73206e-15
N241	KVVLHPNYSQVD	N4H5S1	Deamidated [N/Q]	9.98	584.5	1.05429e-10
N241	KVVLHPNYSQVD	N5H4S1		4.95	306.1	1.12155e-05
N241	KVVLHPNYSQVD	N5H6		8.54	571.3	2.85169e-09
N241	KVVLHPNYSQVD	N4H5F1S1		13.17	706	6.73206e-14
N241	KVVLHPNYSQVD	N4H5F1S1	Deamidated [N/Q]	5.41	309.9	3.90941e-06
N241	KVVLHPNYSQVD	N4H6S1		12.17	653.2	6.73206e-13
N241	KVVLHPNYSQVD	N4H6F2		4.86	326.8	1.37895e-05
N241	KVVLHPNYSQVD	N4H5S2		13.17	703.4	6.73206e-14
N241	KVVLHPNYSQVD	N4H5S2	Deamidated [N/Q]	10.54	610.1	2.86967e-11
N241	KVVLHPNYSQVD	N4H5F2S1		10.21	613	6.2336e-11
N241	KVVLHPNYSQVD	N4H5F2S1	Deamidated [N/Q]	5.34	321.8	4.52433e-06
N241	KVVLHPNYSQVD	N5H4S2		4.92	305.4	1.1992e-05
N241	KVVLHPNYSQVD	N5H6S1		11.06	629.8	8.75161e-12
N241	KVVLHPNYSQVD	N5H6S1	Deamidated [N/Q]	4.2	267.1	6.27782e-05
N241	KVVLHPNYSQVD	N5H6F2		4.16	268.3	6.9825e-05
N241	KVVLHPNYSQVD	N4H5F3S1		6.68	569.4	2.11195e-07
N241	KVVLHPNYSQVD	N5H6F1S1		7.6	561.6	2.54058e-08
N241	KVVLHPNYSQVD	N5H6F3		4.79	316.2	1.64001e-05
N241	KVVLHPNYSQVD	N5H6S2		10.73	605.2	1.86807e-11
N241	KVVLHPNYSQVD	N5H6F2S1		9.51	585.8	3.11418e-10
N241	KVVLHPNYSQVD	N5H6F2S1	Deamidated [N/Q]	4.19	324.4	6.41157e-05
N241	KVVLHPNYSQVD	N6H7S1		10.17	585.5	6.73206e-11
N241	KVVLHPNYSQVD	N5H6F1S2		7.27	550.9	5.37434e-08
N241	KVVLHPNYSQVD	N5H6F3S1		2.02	169.3	0.00965885
N241	KVVLHPNYSQVD	N5H6S3		10.17	585.6	6.73206e-11
N241	KVVLHPNYSQVD	N5H6S3	Deamidated [N/Q]	2.02	145.9	0.00965885
N241	KVVLHPNYSQVD	N6H7S2		5.56	460.8	2.75415e-06
N241	KVVLHPNYSQVD	N6H7F2S1		4.67	284.6	2.11725e-05
N241	KVVLHPNYSQVD	N7H8S1		4.96	438.7	1.1052e-05
N241	KVVLHPNYSQVD	N6H7S3		5.81	420.4	1.55628e-06
N241	KVVLHPNYSQVDIGLIK	N2		6.72	388.9	1.90993e-07
N241	KVVLHPNYSQVDIGLIK	N3H4	Deamidated [N/Q]	5.46	359.2	3.45184e-06
N241	KVVLHPNYSQVDIGLIK	N3H5		3.84	261	0.000142969
N241	KVVLHPNYSQVDIGLIK	N3H4S1		8.18	565.5	6.62953e-09
N241	KVVLHPNYSQVDIGLIK	N3H4S1	Deamidated [N/Q]	5.21	343.7	6.20746e-06
N241	KVVLHPNYSQVDIGLIK	N4H5		8.3	507.4	4.96353e-09
N241	KVVLHPNYSQVDIGLIK	N4H5S1		14.04	759.9	9.19575e-15
N241	KVVLHPNYSQVDIGLIK	N4H5S1	Deamidated [N/Q]	7.37	433.8	4.29023e-08
N241	KVVLHPNYSQVDIGLIK	N5H5F1	Deamidated [N/Q]	4.2	311.2	6.30338e-05
N241	KVVLHPNYSQVDIGLIK	N4H5S2		13.38	758.2	4.20943e-14
N241	KVVLHPNYSQVDIGLIK	N4H5S2	Deamidated [N/Q]	10.1	614.9	7.90404e-11
N241	KVVLHPNYSQVDIGLIK	N4H5F2S1		12.55	707.4	2.81693e-13
N241	KVVLHPNYSQVDIGLIK	N7H4F1	Deamidated [N/Q]	5.46	291.6	3.44691e-06
N241	KVVLHPNYSQVDIGLIK	N4H6F1S1		2.89	225.3	0.00128814
N241	KVVLHPNYSQVDIGLIK	N4H5S2Na1	Deamidated [N/Q]	8.36	521.1	4.3567e-09
N241	KVVLHPNYSQVDIGLIK	N4H5S2Na2		6.22	322.8	6.02245e-07
N241	KVVLHPNYSQVDIGLIK	N5H6S1		11.04	634	9.19575e-12
N241	KVVLHPNYSQVDIGLIK	N6H4S2		6.02	526.3	9.58165e-07
N241	KVVLHPNYSQVDIGLIK	N5H6S2		9.96	587.4	1.1078e-10
N241	KVVLHPNYSQVDIGLIK	N8H6	Deamidated [N/Q]	5.41	300.7	3.91317e-06
N241	KVVLHPNYSQVDIGLIK	N6H7S1		3.74	242.6	0.000180242
N241	KVVLHPNYSQVDIGLIK	N5H6S3		8.42	513.5	3.81813e-09
N184	MVSHHNLTTGATLINE	N1	Oxidation [M]	8.01	593.5	9.694e-09
N184	MVSHHNLTTGATLINE	N2	Oxidation [M]	8.28	480.1	5.26139e-09
N184	MVSHHNLTTGATLINE	N2	Oxidation [M]; Deamidated [N/Q]	4.23	463.7	5.87906e-05
N184	MVSHHNLTTGATLINE	N3H3	Oxidation [M]	6.86	483	1.39345e-07
N184	MVSHHNLTTGATLINE	N3H4	Oxidation [M]	11.32	646.1	4.7874e-12
N184	MVSHHNLTTGATLINE	N4H4	Oxidation [M]	9.77	587.2	1.70355e-10
N184	MVSHHNLTTGATLINE	N3H4S1	Oxidation [M]	13.43	701.4	3.68264e-14
N184	MVSHHNLTTGATLINE	N3H4S1	Oxidation [M]; Deamidated [N/Q]	5.35	342.7	4.42506e-06
N184	MVSHHNLTTGATLINE	N4H5	Oxidation [M]	11.32	630.3	4.7874e-12
N184	MVSHHNLTTGATLINE	N4H5	Oxidation [M]; Deamidated [N/Q]	4.31	273	4.91341e-05
N184	MVSHHNLTTGATLINE	N4H4S1	Oxidation [M]	10.43	592.2	3.68264e-11
N184	MVSHHNLTTGATLINE	N4H5F1	Oxidation [M]	7.14	512.1	7.16655e-08
N184	MVSHHNLTTGATLINE	N4H5S1	Oxidation [M]	13.32	747.4	4.7874e-14
N184	MVSHHNLTTGATLINE	N4H5S1	Oxidation [M]; Deamidated [N/Q]	7.83	495.8	1.47629e-08
N184	MVSHHNLTTGATLINE	N5H4S1	Oxidation [M]; Deamidated [N/Q]	3	221.4	0.0010057
N184	MVSHHNLTTGATLINE	N5H6	Oxidation [M]	7.15	532	7.13061e-08
N184	MVSHHNLTTGATLINE	N4H5F1S1	Oxidation [M]	9.12	592.5	7.64948e-10
N184	MVSHHNLTTGATLINE	N4H6S1	Oxidation [M]	6.63	491.3	2.36141e-07
N184	MVSHHNLTTGATLINE	N4H5F1S1Na1	Oxidation [M]	2.13	288.8	0.00740124
N184	MVSHHNLTTGATLINE	N6H4S1	Oxidation [M]	12.21	717.2	6.10634e-13
N184	MVSHHNLTTGATLINE	N4H5S2		13.32	708.9	4.7874e-14
N184	MVSHHNLTTGATLINE	N4H5F2S1		10.66	648.4	2.19147e-11
N184	MVSHHNLTTGATLINE	N4H5S2	Oxidation [M]	11.43	607.7	3.68264e-12
N184	MVSHHNLTTGATLINE	N4H5F2S1	Oxidation [M]	6.95	540.6	1.12645e-07
N184	MVSHHNLTTGATLINE	N4H5F2S1	Oxidation [M]; Deamidated [N/Q]	3.62	228.4	0.000240868
N184	MVSHHNLTTGATLINE	N7H4F1	Oxidation [M]; Deamidated [N/Q]	5.85	326.9	1.42019e-06
N184	MVSHHNLTTGATLINE	N5H5F1S1	Oxidation [M]; Deamidated [N/Q]	3.66	270.1	0.00021696
N184	MVSHHNLTTGATLINE	N5H6S1	Oxidation [M]	7.29	542.3	5.10284e-08
N184	MVSHHNLTTGATLINE	N4H5F1S2	Oxidation [M]	7.74	571.4	1.80669e-08
N184	MVSHHNLTTGATLINE	N5H4F1S2	Oxidation [M]	2.11	276.2	0.00781875
N184	MVSHHNLTTGATLINE	N5H6S2	Oxidation [M]	6.48	474.6	3.31954e-07
N184	MVSHHNLTTGATLINE	N5H6F2S1	Oxidation [M]	5.12	317	7.58728e-06
N184	MVSHHNLTTGATLINE	N5H6F1S2	Oxidation [M]	6.8	472.7	1.59839e-07
N184	MVSHHNLTTGATLINE	N5H6F3S1	Oxidation [M]	4.11	362	7.68469e-05
N184	MVSHHNLTTGATLINE	N5H6S3		6.72	477.2	1.9125e-07
N184	MVSHHNLTTGATLINE	N5H6F2S2		2.89	240	0.00129316
N184	MVSHHNLTTGATLINE	N5H6S3	Oxidation [M]	7.17	577.9	6.69367e-08
N184	MVSHHNLTTGATLINE	N5H6F2S2	Oxidation [M]	5.29	342.7	5.07081e-06
N184	MVSHHNLTTGATLINE	N6H6F1S2	Oxidation [M]	4.34	268.8	4.53677e-05
N207	NLFLNHSE	N1		6.91	488.4	1.2195e-07
N207	NLFLNHSE	N2		10.66	620.9	2.18351e-11
N207	NLFLNHSE	N2H4		2.08	312.7	0.00835339
N207	NLFLNHSE	N3H3		10	604.1	1.01007e-10
N207	NLFLNHSE	N3H4		10.55	602.9	2.83855e-11
N207	NLFLNHSE	N4H4		7.73	519	1.84575e-08
N207	NLFLNHSE	N3H4S1		10.91	670.5	1.22573e-11
N207	NLFLNHSE	N4H5		10.55	604.7	2.83855e-11
N207	NLFLNHSE	N4H4S1		7.85	567.5	1.42198e-08
N207	NLFLNHSE	N4H5F1		7.82	542	1.50509e-08
N207	NLFLNHSE	N4H5S1		11.22	651.6	6.05901e-12
N207	NLFLNHSE	N4H5S1	Deamidated [N/Q]	8.21	563.4	6.21271e-09
N207	NLFLNHSE	N5H6		7.51	528.6	3.07807e-08
N207	NLFLNHSE	N4H5F1S1		9.11	585.5	7.82674e-10
N207	NLFLNHSE	N4H5F1S1	Deamidated [N/Q]	2.06	270.5	0.00879689
N207	NLFLNHSE	N4H6F2		4.56	386.8	2.72433e-05
N207	NLFLNHSE	N5H5F2		4	351.8	0.000100678
N207	NLFLNHSE	N4H5S2		11.66	672	2.18351e-12
N207	NLFLNHSE	N4H5S2	Deamidated [N/Q]	8.99	580.8	1.01747e-09
N207	NLFLNHSE	N4H5F2S1		9.89	619.1	1.29937e-10
N207	NLFLNHSE	N4H5F2S1	Deamidated [N/Q]	4.58	359.1	2.63074e-05
N207	NLFLNHSE	N5H6S1		9.47	594.6	3.41955e-10
N207	NLFLNHSE	N5H6S1	Deamidated [N/Q]	4.65	308.2	2.25825e-05
N207	NLFLNHSE	N5H6F2		7.37	535.3	4.27047e-08
N207	NLFLNHSE	N5H6F2	Deamidated [N/Q]	2.13	259.5	0.00734937
N207	NLFLNHSE	N4H5F1S2		11.66	651.6	2.18351e-12
N207	NLFLNHSE	N6H7		7.18	500.9	6.61603e-08
N207	NLFLNHSE	N5H5F2S1		4.47	280	3.40444e-05
N207	NLFLNHSE	N5H6F1S1		9.99	621.9	1.01747e-10
N207	NLFLNHSE	N8H5		5.97	532.9	1.07573e-06
N207	NLFLNHSE	N5H6S2		9.66	591.9	2.18351e-10
N207	NLFLNHSE	N5H6S2	Deamidated [N/Q]	6.93	501.3	1.17228e-07
N207	NLFLNHSE	N5H6F2S1		7.7	579.4	1.97597e-08
N207	NLFLNHSE	N5H6F2S1	Deamidated [N/Q]	4.36	331.2	4.41451e-05
N207	NLFLNHSE	N5H6F4		5.45	515.6	3.57129e-06
N207	NLFLNHSE	N6H6F1S1		2.63	271.6	0.00235319
N207	NLFLNHSE	N6H7F2		5.05	437.7	8.85644e-06
N207	NLFLNHSE	N5H6F1S2		8.26	599.3	5.50022e-09
N207	NLFLNHSE	N5H6F3S1		7.29	523.7	5.1101e-08
N207	NLFLNHSE	N5H6S3		8.66	581.1	2.17183e-09
N207	NLFLNHSE	N5H6S3	Deamidated [N/Q]	4.86	375.6	1.36969e-05
N207	NLFLNHSE	N5H6F2S2		8.08	554.2	8.39191e-09
N207	NLFLNHSE	N5H6F2S2	Deamidated [N/Q]	5.19	406.6	6.38595e-06
N207	NLFLNHSE	N5H6F4S1		7.52	560	3.00806e-08
N207	NLFLNHSE	N6H7S2		6.93	520	1.17228e-07
N207	NLFLNHSE	N6H7F2S1		4.63	396.5	2.36589e-05
N207	NLFLNHSE	N5H6F1S3		7.85	566.8	1.42198e-08
N207	NLFLNHSE	N5H6F3S2		7.37	529.1	4.27727e-08
N207	NLFLNHSE	N6H7S3		5.45	432	3.52751e-06
N207	QWLLTTAKNLFLNHSE	N4H5S1		6.54	312.3	2.88184e-07
N241	VVLHPNYSQVD	N1		11.17	644.1	6.73206e-12
N241	VVLHPNYSQVD	N2		12.17	657.4	6.73206e-13
N241	VVLHPNYSQVD	N3H4S1		13.5	759.7	3.13699e-14
N241	VVLHPNYSQVD	N4H5		12.62	702.4	2.41309e-13
N241	VVLHPNYSQVD	N4H4S1		8.36	578.8	4.38415e-09
N241	VVLHPNYSQVD	N4H5S1		14.17	782.4	6.73206e-15
N241	VVLHPNYSQVD	N4H5S1	Deamidated [N/Q]	5.52	376.3	3.00598e-06
N241	VVLHPNYSQVD	N5H6		7.54	425.2	2.87159e-08
N241	VVLHPNYSQVD	N4H5S2		12.62	703	2.41309e-13
N241	VVLHPNYSQVD	N4H5S2	Deamidated [N/Q]	4.76	352.9	1.73123e-05
N241	VVLHPNYSQVD	N4H5F2S1		11.46	656.6	3.46362e-12
N241	VVLHPNYSQVD	N4H5S2Na2		4.24	275.5	5.76728e-05
N241	VVLHPNYSQVD	N5H6S1		10.62	603.7	2.41309e-11
N241	VVLHPNYSQVD	N4H5F1S2		12.62	700.9	2.41309e-13
N241	VVLHPNYSQVD	N5H6S2		11.62	690	2.41309e-12
N241	VVLHPNYSQVD	N5H6F2S1		4.5	336.8	3.16871e-05
N241	VVLHPNYSQVD	N5H6F1S2		6.1	417.6	7.88381e-07
N241	VVLHPNYSQVD	N5H6F3S1		4.17	319.5	6.70045e-05
N241	VVLHPNYSQVD	N5H6S3		10.62	646.6	2.41309e-11
N241	VVLHPNYSQVD	N6H7S2		7.32	567.4	4.825e-08
N241	VVLHPNYSQVD	N7H8S1		5.8	475.7	1.59864e-06
N241	VVLHPNYSQVD	N6H7S3		4.7	365.7	1.99619e-05
N241	VVLHPNYSQVD	N6H7F2S2		5.15	350.7	7.05609e-06
N241	VVLHPNYSQVD	N6H7S4		5.08	322.5	8.30589e-06
N241	VVLHPNYSQVDIGLIK	N1		15.63	804.7	2.32577e-16
N241	VVLHPNYSQVDIGLIK	N2		14.63	753.7	2.32577e-15
N241	VVLHPNYSQVDIGLIK	N3H3		7.91	452.1	1.2348e-08
N241	VVLHPNYSQVDIGLIK	N3H4		13.52	705.4	3.02348e-14
N241	VVLHPNYSQVDIGLIK	N3H4	Deamidated [N/Q]	7.69	431.7	2.02695e-08
N241	VVLHPNYSQVDIGLIK	N4H4		8.6	475.4	2.54053e-09
N241	VVLHPNYSQVDIGLIK	N4H4	Deamidated [N/Q]	7.67	384.2	2.16267e-08
N241	VVLHPNYSQVDIGLIK	N3H4S1		15.63	831.3	2.32577e-16
N241	VVLHPNYSQVDIGLIK	N3H4S1	Deamidated [N/Q]	11.8	689	1.57709e-12
N241	VVLHPNYSQVDIGLIK	N4H5		16.63	883.1	2.32577e-17
N241	VVLHPNYSQVDIGLIK	N4H5	Deamidated [N/Q]	8.07	512.4	8.51257e-09
N241	VVLHPNYSQVDIGLIK	N4H4S1		13.63	727.8	2.32577e-14
N241	VVLHPNYSQVDIGLIK	N4H5S1		15.08	820	8.33667e-16
N241	VVLHPNYSQVDIGLIK	N4H5S1	Deamidated [N/Q]	12.44	683.8	3.64234e-13
N241	VVLHPNYSQVDIGLIK	N4H6F1		6.38	381.5	4.21361e-07
N241	VVLHPNYSQVDIGLIK	N5H4F2	Deamidated [N/Q]	6.03	373.4	9.34585e-07
N241	VVLHPNYSQVDIGLIK	N5H6		13.27	722.2	5.42262e-14
N241	VVLHPNYSQVDIGLIK	N7H4		5.73	276.8	1.84141e-06
N241	VVLHPNYSQVDIGLIK	N4H6F2		8.04	442.1	9.05584e-09
N241	VVLHPNYSQVDIGLIK	N4H5S2		15.63	808.7	2.32577e-16
N241	VVLHPNYSQVDIGLIK	N4H5S2	Deamidated [N/Q]	10.97	649.9	1.07588e-11
N241	VVLHPNYSQVDIGLIK	N4H5F2S1		13.81	792.9	1.54096e-14
N241	VVLHPNYSQVDIGLIK	N4H5F2S1	Deamidated [N/Q]	9.26	561.8	5.49312e-10
N241	VVLHPNYSQVDIGLIK	N7H4F1	Deamidated [N/Q]	6.75	405	1.78162e-07
N241	VVLHPNYSQVDIGLIK	N4H6F1S1		10.97	640.4	1.07588e-11
N241	VVLHPNYSQVDIGLIK	N4H5S2Na1	Deamidated [N/Q]	6.35	512.3	4.50183e-07
N241	VVLHPNYSQVDIGLIK	N4H7S1		5.26	327.5	5.50692e-06
N241	VVLHPNYSQVDIGLIK	N4H6F1S1Na1	Deamidated [N/Q]	5.33	298.3	4.71171e-06
N241	VVLHPNYSQVDIGLIK	N5H4S2		9.94	599.5	1.15846e-10
N241	VVLHPNYSQVDIGLIK	N5H4S2	Deamidated [N/Q]	6.21	385.2	6.22584e-07
N241	VVLHPNYSQVDIGLIK	N4H5S2Na2		11.08	647.6	8.33667e-12
N241	VVLHPNYSQVDIGLIK	N5H5F1S1		6.19	372.5	6.41895e-07
N241	VVLHPNYSQVDIGLIK	N5H5F1S1	Deamidated [N/Q]	8.24	506.3	5.8072e-09
N241	VVLHPNYSQVDIGLIK	N5H6S1		14.44	786.9	3.64234e-15
N241	VVLHPNYSQVDIGLIK	N6H6F1		6.53	408.7	2.9358e-07
N241	VVLHPNYSQVDIGLIK	N4H5F1S2		13.52	732.5	3.02348e-14
N241	VVLHPNYSQVDIGLIK	N4H5F3S1		9.97	584.1	1.06347e-10
N241	VVLHPNYSQVDIGLIK	N5H4F1S2		4.41	376.8	3.86943e-05
N241	VVLHPNYSQVDIGLIK	N5H5F2S1		6.03	408.8	9.33806e-07
N241	VVLHPNYSQVDIGLIK	N5H6F1S1		8.24	516.3	5.8072e-09
N241	VVLHPNYSQVDIGLIK	N5H5F1S2		5.88	309.7	1.30939e-06
N241	VVLHPNYSQVDIGLIK	N5H6S2		13.63	734.4	2.32577e-14
N241	VVLHPNYSQVDIGLIK	N5H6F2S1		13.3	702.2	4.98217e-14
N241	VVLHPNYSQVDIGLIK	N8H6	Deamidated [N/Q]	6.12	378	7.64755e-07
N241	VVLHPNYSQVDIGLIK	N6H7S1		6.84	408.3	1.45968e-07
N241	VVLHPNYSQVDIGLIK	N6H7F2		5.16	222.3	6.8913e-06
N241	VVLHPNYSQVDIGLIK	N5H6F1S2		13.08	707.3	8.33667e-14
N241	VVLHPNYSQVDIGLIK	N5H6F3S1		8.26	533.2	5.44303e-09
N241	VVLHPNYSQVDIGLIK	N5H6S3		13.52	743.1	3.02348e-14
N241	VVLHPNYSQVDIGLIK	N5H6F2S2		10.94	607	1.15662e-11
N241	VVLHPNYSQVDIGLIK	N5H6F2S2	Deamidated [N/Q]	5.55	356.4	2.80178e-06
N241	VVLHPNYSQVDIGLIK	N5H6F4S1		6.2	353.8	6.26754e-07
N241	VVLHPNYSQVDIGLIK	N6H6F1S2		6.43	410.6	3.71148e-07
N241	VVLHPNYSQVDIGLIK	N6H7S2		8.48	521	3.27861e-09
N241	VVLHPNYSQVDIGLIK	N6H7F2S1		8.49	555.3	3.20404e-09
N241	VVLHPNYSQVDIGLIK	N7H8S1		10.97	605.8	1.06347e-11
N241	VVLHPNYSQVDIGLIKLK	N4H5S1		8.06	381.3	8.72079e-09
N241	VVLHPNYSQVDIGLIKLK	N4H5S1	Deamidated [N/Q]	4.09	267.2	8.12047e-05
N241	KVVLHPNYSQVD	N5H7F1S1	Deamidated [N/Q]	2.39	202	0.00408325
N241	KVVLHPNYSQVD	N6H6F1S1	Deamidated [N/Q]	3.03	230.5	0.000936772
N184	MVSHHNLTTGATLINE	N1		8.81	431	1.53241e-09
N184	MVSHHNLTTGATLINE	N2		11	574	1.00535e-11
N184	MVSHHNLTTGATLINE	N3H3		7.66	362.7	2.193e-08
N184	MVSHHNLTTGATLINE	N3H4		14.67	719.6	2.14247e-15
N184	MVSHHNLTTGATLINE	N3H4S1		10.51	576	3.10082e-11
N184	MVSHHNLTTGATLINE	N4H4S1	Deamidated [N/Q]	7.52	332.8	3.0321e-08
N184	MVSHHNLTTGATLINE	N4H5F3S1		8.6	484.7	2.52117e-09
N184	MVSHHNLTTGATLINE	N8H6	Deamidated [N/Q]	7.5	342.9	3.18954e-08
N184	MVSHHNLTTGATLINE	N6H6F1S1	Oxidation [M]	8.04	449.1	9.20271e-09
N184	MVSHHNLTTGATLINE	N5H6F3S1		7.42	401.2	3.8193e-08
N184	MVSHHNLTTGATLINE	N6H6F1S2	Deamidated [N/Q]	2.58	130.4	0.00262305
N184	MVSHHNLTTGATLINE	N5H6F1S3		9.77	478.8	1.68188e-10
N241	VVLHPNYSQVD	N3H3		6.91	379.1	1.22181e-07
N241	VVLHPNYSQVDIGLIK	N8H5F1		7.12	314	7.62099e-08

## Sheet: HCC5
Nsite	Sequence	glycan	Modif	|Log Prob| (by Search Engine): A2 PMI-Byonic	Byonic Score (by Search Engine): A2 PMI-Byonic	PEP 2D (by Search Engine): A2 PMI-Byonic
N241	KVVLHPNYSQVD	N1		12.9	707.5	1.25149e-13
N241	KVVLHPNYSQVD	N2		11.9	687.3	1.25149e-12
N241	KVVLHPNYSQVD	N3H3		5.45	415.3	3.57815e-06
N241	KVVLHPNYSQVD	N3H4		11.06	635.4	8.75161e-12
N241	KVVLHPNYSQVD	N4H3		5.27	333.4	5.40251e-06
N241	KVVLHPNYSQVD	N4H4		5.7	381.9	2.01094e-06
N241	KVVLHPNYSQVD	N3H4S1		14.73	814	1.86807e-15
N241	KVVLHPNYSQVD	N4H5		14.17	761.9	6.73206e-15
N241	KVVLHPNYSQVD	N4H4S1		12.17	678.5	6.73206e-13
N241	KVVLHPNYSQVD	N4H5F1		6.22	420.7	6.08675e-07
N241	KVVLHPNYSQVD	N4H5S1		14.17	751.5	6.73206e-15
N241	KVVLHPNYSQVD	N4H5S1	Deamidated [N/Q]	9.98	584.5	1.05429e-10
N241	KVVLHPNYSQVD	N4H5S1Na1	Deamidated [N/Q]	4.83	265.3	1.47913e-05
N241	KVVLHPNYSQVD	N5H4S1		4.95	306.1	1.12155e-05
N241	KVVLHPNYSQVD	N5H6		8.54	571.3	2.85169e-09
N241	KVVLHPNYSQVD	N4H5F1S1		13.17	706	6.73206e-14
N241	KVVLHPNYSQVD	N4H5F1S1	Deamidated [N/Q]	5.41	309.9	3.90941e-06
N241	KVVLHPNYSQVD	N4H6S1		12.17	653.2	6.73206e-13
N241	KVVLHPNYSQVD	N5H6F1		5.53	282.2	2.92779e-06
N241	KVVLHPNYSQVD	N4H5S2		13.17	703.4	6.73206e-14
N241	KVVLHPNYSQVD	N4H5S2	Deamidated [N/Q]	10.54	610.1	2.86967e-11
N241	KVVLHPNYSQVD	N4H5F2S1		10.21	613	6.2336e-11
N241	KVVLHPNYSQVD	N4H5F2S1	Deamidated [N/Q]	5.34	321.8	4.52433e-06
N241	KVVLHPNYSQVD	N7H4F1	Deamidated [N/Q]	4.68	246.8	2.09166e-05
N241	KVVLHPNYSQVD	N5H4S2		4.92	305.4	1.1992e-05
N241	KVVLHPNYSQVD	N5H4S2	Deamidated [N/Q]	2.1	169.4	0.00787709
N241	KVVLHPNYSQVD	N5H6S1		11.06	629.8	8.75161e-12
N241	KVVLHPNYSQVD	N2H12		7.73	504.2	1.87707e-08
N241	KVVLHPNYSQVD	N5H6F1S1		7.6	561.6	2.54058e-08
N241	KVVLHPNYSQVD	N5H6F3		4.79	316.2	1.64001e-05
N241	KVVLHPNYSQVD	N5H6S2		10.73	605.2	1.86807e-11
N241	KVVLHPNYSQVD	N5H6S2	Deamidated [N/Q]	2.31	298.6	0.00485346
N241	KVVLHPNYSQVD	N5H6F2S1		9.51	585.8	3.11418e-10
N241	KVVLHPNYSQVD	N5H6F4		2.64	241.3	0.00227405
N241	KVVLHPNYSQVD	N6H7S1		10.17	585.5	6.73206e-11
N241	KVVLHPNYSQVD	N5H6F1S2		7.27	550.9	5.37434e-08
N241	KVVLHPNYSQVD	N5H6F3S1		2.02	169.3	0.00965885
N241	KVVLHPNYSQVD	N6H7F1S1		2.3	271.4	0.00500721
N241	KVVLHPNYSQVD	N5H6S3		10.17	585.6	6.73206e-11
N241	KVVLHPNYSQVD	N6H7S2		5.56	460.8	2.75415e-06
N241	KVVLHPNYSQVD	N5H6F1S3		11.06	600.9	8.75161e-12
N241	KVVLHPNYSQVD	N7H8S1		4.96	438.7	1.1052e-05
N241	KVVLHPNYSQVD	N6H7F3S1		5	342.8	1.00617e-05
N241	KVVLHPNYSQVD	N6H7S3		5.81	420.4	1.55628e-06
N241	KVVLHPNYSQVD	N6H7F2S2		5.03	436.9	9.22576e-06
N241	KVVLHPNYSQVD	N6H7F1S3		5.19	395.3	6.45977e-06
N241	KVVLHPNYSQVD	N6H7S4		6.08	477.9	8.28684e-07
N241	KVVLHPNYSQVDIGLIK	N2		6.72	388.9	1.90993e-07
N241	KVVLHPNYSQVDIGLIK	N4H5		8.3	507.4	4.96353e-09
N241	KVVLHPNYSQVDIGLIK	N4H5	Deamidated [N/Q]	3.83	283.8	0.0001485
N241	KVVLHPNYSQVDIGLIK	N4H5S1		14.04	759.9	9.19575e-15
N241	KVVLHPNYSQVDIGLIK	N5H4F2	Deamidated [N/Q]	4.16	298.3	6.92309e-05
N241	KVVLHPNYSQVDIGLIK	N4H5F1S1		8.14	444.3	7.19988e-09
N241	KVVLHPNYSQVDIGLIK	N4H5F1S1	Deamidated [N/Q]	2.74	265.8	0.00182181
N241	KVVLHPNYSQVDIGLIK	N4H5S2		13.38	758.2	4.20943e-14
N241	KVVLHPNYSQVDIGLIK	N4H5S2	Deamidated [N/Q]	10.1	614.9	7.90404e-11
N241	KVVLHPNYSQVDIGLIK	N4H5F2S1		12.55	707.4	2.81693e-13
N241	KVVLHPNYSQVDIGLIK	N7H4F1	Deamidated [N/Q]	5.46	291.6	3.44691e-06
N241	KVVLHPNYSQVDIGLIK	N4H5S2Na1	Deamidated [N/Q]	8.36	521.1	4.3567e-09
N241	KVVLHPNYSQVDIGLIK	N5H4S2		4.83	319.8	1.49588e-05
N241	KVVLHPNYSQVDIGLIK	N5H4S2	Deamidated [N/Q]	3.98	233.2	0.000103768
N241	KVVLHPNYSQVDIGLIK	N4H5S2Na2		6.22	322.8	6.02245e-07
N241	KVVLHPNYSQVDIGLIK	N5H5F1S1		5.64	392.5	2.28114e-06
N241	KVVLHPNYSQVDIGLIK	N5H5F1S1	Deamidated [N/Q]	3.5	280.6	0.000319603
N241	KVVLHPNYSQVDIGLIK	N5H6S1		11.04	634	9.19575e-12
N241	KVVLHPNYSQVDIGLIK	N4H5F1S2		11.04	634.5	9.19575e-12
N241	KVVLHPNYSQVDIGLIK	N5H4F1S2		5.78	341.6	1.65532e-06
N241	KVVLHPNYSQVDIGLIK	N5H6F1S1		8.11	462.6	7.72689e-09
N241	KVVLHPNYSQVDIGLIK	N5H6S2		9.96	587.4	1.1078e-10
N241	KVVLHPNYSQVDIGLIK	N5H6F2S1		6.22	522.7	5.96855e-07
N241	KVVLHPNYSQVDIGLIK	N8H6	Deamidated [N/Q]	5.41	300.7	3.91317e-06
N241	KVVLHPNYSQVDIGLIK	N5H6F1S2		10.04	598.2	9.19575e-11
N241	KVVLHPNYSQVDIGLIK	N5H6F3S1		8.05	481.9	8.95821e-09
N241	KVVLHPNYSQVDIGLIK	N5H6S3		8.42	513.5	3.81813e-09
N241	KVVLHPNYSQVDIGLIK	N6H7S2		6.22	315.2	6.05776e-07
N241	KVVLHPNYSQVDIGLIK	N6H6S3		4.72	266.5	1.92264e-05
N184	MVSHHNLTTGATLINE	N1	Oxidation [M]	8.01	593.5	9.694e-09
N184	MVSHHNLTTGATLINE	N1	Oxidation [M]; Deamidated [N/Q]	5.56	408.9	2.76208e-06
N184	MVSHHNLTTGATLINE	N2	Oxidation [M]	8.28	480.1	5.26139e-09
N184	MVSHHNLTTGATLINE	N3H3	Oxidation [M]	6.86	483	1.39345e-07
N184	MVSHHNLTTGATLINE	N3H4	Oxidation [M]	11.32	646.1	4.7874e-12
N184	MVSHHNLTTGATLINE	N4H4	Oxidation [M]	9.77	587.2	1.70355e-10
N184	MVSHHNLTTGATLINE	N3H4S1	Oxidation [M]	13.43	701.4	3.68264e-14
N184	MVSHHNLTTGATLINE	N3H4S1	Oxidation [M]; Deamidated [N/Q]	5.35	342.7	4.42506e-06
N184	MVSHHNLTTGATLINE	N4H5	Oxidation [M]	11.32	630.3	4.7874e-12
N184	MVSHHNLTTGATLINE	N4H5	Oxidation [M]; Deamidated [N/Q]	4.31	273	4.91341e-05
N184	MVSHHNLTTGATLINE	N4H4S1	Oxidation [M]	10.43	592.2	3.68264e-11
N184	MVSHHNLTTGATLINE	N4H5S1	Oxidation [M]	13.32	747.4	4.7874e-14
N184	MVSHHNLTTGATLINE	N4H5S1	Oxidation [M]; Deamidated [N/Q]	7.83	495.8	1.47629e-08
N184	MVSHHNLTTGATLINE	N5H4S1	Oxidation [M]	5.71	326.9	1.94827e-06
N184	MVSHHNLTTGATLINE	N5H4S1	Oxidation [M]; Deamidated [N/Q]	3	221.4	0.0010057
N184	MVSHHNLTTGATLINE	N5H6	Oxidation [M]	7.15	532	7.13061e-08
N184	MVSHHNLTTGATLINE	N4H5F1S1	Oxidation [M]	9.12	592.5	7.64948e-10
N184	MVSHHNLTTGATLINE	N4H6S1	Oxidation [M]	6.63	491.3	2.36141e-07
N184	MVSHHNLTTGATLINE	N4H5F1S1Na1	Oxidation [M]	2.13	288.8	0.00740124
N184	MVSHHNLTTGATLINE	N5H5S1	Oxidation [M]	2.87	296.9	0.00135817
N184	MVSHHNLTTGATLINE	N4H5S2		13.32	708.9	4.7874e-14
N184	MVSHHNLTTGATLINE	N4H5F2S1		10.66	648.4	2.19147e-11
N184	MVSHHNLTTGATLINE	N4H5S2	Oxidation [M]	11.43	607.7	3.68264e-12
N184	MVSHHNLTTGATLINE	N4H5F2S1	Oxidation [M]	6.95	540.6	1.12645e-07
N184	MVSHHNLTTGATLINE	N7H4F1	Oxidation [M]; Deamidated [N/Q]	5.85	326.9	1.42019e-06
N184	MVSHHNLTTGATLINE	N4H6F1S1Na1	Oxidation [M]	4.33	261.9	4.69088e-05
N184	MVSHHNLTTGATLINE	N5H4S2	Oxidation [M]	3.95	234.7	0.000113052
N184	MVSHHNLTTGATLINE	N5H5F1S1	Oxidation [M]; Deamidated [N/Q]	3.66	270.1	0.00021696
N184	MVSHHNLTTGATLINE	N5H6S1	Oxidation [M]	7.29	542.3	5.10284e-08
N184	MVSHHNLTTGATLINE	N4H5F1S2	Oxidation [M]	7.74	571.4	1.80669e-08
N184	MVSHHNLTTGATLINE	N5H4F1S2	Oxidation [M]	2.11	276.2	0.00781875
N184	MVSHHNLTTGATLINE	N5H6F1S1	Oxidation [M]	6.26	427.6	5.43605e-07
N184	MVSHHNLTTGATLINE	N5H6S2	Oxidation [M]	6.48	474.6	3.31954e-07
N184	MVSHHNLTTGATLINE	N5H6F2S1	Oxidation [M]	5.12	317	7.58728e-06
N184	MVSHHNLTTGATLINE	N5H6F1S2	Oxidation [M]	6.8	472.7	1.59839e-07
N184	MVSHHNLTTGATLINE	N5H6S3		6.72	477.2	1.9125e-07
N184	MVSHHNLTTGATLINE	N5H6F2S2		2.89	240	0.00129316
N184	MVSHHNLTTGATLINE	N5H6S3	Oxidation [M]	7.17	577.9	6.69367e-08
N184	MVSHHNLTTGATLINE	N5H6F2S2	Oxidation [M]	5.29	342.7	5.07081e-06
N184	MVSHHNLTTGATLINE	N5H6F4S1	Oxidation [M]	5.87	438.4	1.35506e-06
N184	MVSHHNLTTGATLINE	N5H6F1S3	Oxidation [M]	6.83	557.5	1.48744e-07
N184	MVSHHNLTTGATLINE	N7H8S1	Oxidation [M]	4.48	340.5	3.28938e-05
N207	NLFLNHSE	N1		6.91	488.4	1.2195e-07
N207	NLFLNHSE	N2		10.66	620.9	2.18351e-11
N207	NLFLNHSE	N2H4		2.08	312.7	0.00835339
N207	NLFLNHSE	N3H3		10	604.1	1.01007e-10
N207	NLFLNHSE	N3H4		10.55	602.9	2.83855e-11
N207	NLFLNHSE	N3H4S1		10.91	670.5	1.22573e-11
N207	NLFLNHSE	N3H4S1	Deamidated [N/Q]	2.13	280.8	0.00736554
N207	NLFLNHSE	N4H5		10.55	604.7	2.83855e-11
N207	NLFLNHSE	N4H4S1		7.85	567.5	1.42198e-08
N207	NLFLNHSE	N4H5F1		7.82	542	1.50509e-08
N207	NLFLNHSE	N4H5S1		11.22	651.6	6.05901e-12
N207	NLFLNHSE	N4H5S1	Deamidated [N/Q]	8.21	563.4	6.21271e-09
N207	NLFLNHSE	N5H6		7.51	528.6	3.07807e-08
N207	NLFLNHSE	N4H5F1S1		9.11	585.5	7.82674e-10
N207	NLFLNHSE	N4H5F1S1	Deamidated [N/Q]	2.06	270.5	0.00879689
N207	NLFLNHSE	N4H6S1		8.99	593.7	1.01747e-09
N207	NLFLNHSE	N5H6F1		7.37	512.1	4.22459e-08
N207	NLFLNHSE	N4H5S2		11.66	672	2.18351e-12
N207	NLFLNHSE	N4H5S2	Deamidated [N/Q]	8.99	580.8	1.01747e-09
N207	NLFLNHSE	N4H5F2S1		9.89	619.1	1.29937e-10
N207	NLFLNHSE	N4H5F2S1	Deamidated [N/Q]	4.58	359.1	2.63074e-05
N207	NLFLNHSE	N5H6S1		9.47	594.6	3.41955e-10
N207	NLFLNHSE	N5H6F2		7.37	535.3	4.27047e-08
N207	NLFLNHSE	N4H5F1S2		11.66	651.6	2.18351e-12
N207	NLFLNHSE	N4H5F1S2	Deamidated [N/Q]	4.38	326.8	4.14155e-05
N207	NLFLNHSE	N4H5F3S1		9.96	636.6	1.0876e-10
N207	NLFLNHSE	N6H7		7.18	500.9	6.61603e-08
N207	NLFLNHSE	N5H6F1S1		9.99	621.9	1.01747e-10
N207	NLFLNHSE	N5H6F3		4.93	433.6	1.17488e-05
N207	NLFLNHSE	N8H5		5.97	532.9	1.07573e-06
N207	NLFLNHSE	N5H5F1S2		9.44	605.5	3.62057e-10
N207	NLFLNHSE	N5H6S2		9.66	591.9	2.18351e-10
N207	NLFLNHSE	N5H6F2S1		7.7	579.4	1.97597e-08
N207	NLFLNHSE	N5H6F4		5.45	515.6	3.57129e-06
N207	NLFLNHSE	N6H7S1		5.24	407.5	5.73755e-06
N207	NLFLNHSE	N5H6F1S2		8.26	599.3	5.50022e-09
N207	NLFLNHSE	N5H6F3S1		7.29	523.7	5.1101e-08
N207	NLFLNHSE	N6H7F1S1		5.24	409.7	5.73755e-06
N207	NLFLNHSE	N5H6S3		8.66	581.1	2.17183e-09
N207	NLFLNHSE	N5H6F2S2		8.08	554.2	8.39191e-09
N207	NLFLNHSE	N5H6F4S1		7.52	560	3.00806e-08
N207	NLFLNHSE	N6H7S2		6.93	520	1.17228e-07
N207	NLFLNHSE	N6H7F2S1		4.63	396.5	2.36589e-05
N207	NLFLNHSE	N5H6F1S3		7.85	566.8	1.42198e-08
N207	NLFLNHSE	N5H6F3S2		7.37	529.1	4.27727e-08
N207	NLFLNHSE	N7H8S1		3.9	323.3	0.000125569
N207	NLFLNHSE	N6H6S3		6.66	506.6	2.17354e-07
N207	NLFLNHSE	N6H7F3S1		5.24	484.6	5.7196e-06
N207	NLFLNHSE	N8H9		2.37	317.3	0.00424488
N207	NLFLNHSE	N5H6F2S3		7.85	571	1.42198e-08
N207	NLFLNHSE	N6H7S3		5.45	432	3.52751e-06
N207	NLFLNHSE	N6H7F2S2		4.59	362.4	2.59792e-05
N207	NLFLNHSE	N6H7F3S2		3.91	264.6	0.00012226
N241	VVLHPNYSQVD	N1		11.17	644.1	6.73206e-12
N241	VVLHPNYSQVD	N2		12.17	657.4	6.73206e-13
N241	VVLHPNYSQVD	N3H4		11.06	639.9	8.75161e-12
N241	VVLHPNYSQVD	N3H4S1		13.5	759.7	3.13699e-14
N241	VVLHPNYSQVD	N4H5		12.62	702.4	2.41309e-13
N241	VVLHPNYSQVD	N4H5S1		14.17	782.4	6.73206e-15
N241	VVLHPNYSQVD	N4H5S1	Deamidated [N/Q]	5.52	376.3	3.00598e-06
N241	VVLHPNYSQVD	N5H4S1		4.41	300.2	3.88617e-05
N241	VVLHPNYSQVD	N5H6		7.54	425.2	2.87159e-08
N241	VVLHPNYSQVD	N4H5S2		12.62	703	2.41309e-13
N241	VVLHPNYSQVD	N4H5F2S1		11.46	656.6	3.46362e-12
N241	VVLHPNYSQVD	N5H4S2		5.02	354.7	9.44928e-06
N241	VVLHPNYSQVD	N5H6S1		10.62	603.7	2.41309e-11
N241	VVLHPNYSQVD	N5H6F2		4.88	358.5	1.30948e-05
N241	VVLHPNYSQVD	N4H5F1S2		12.62	700.9	2.41309e-13
N241	VVLHPNYSQVD	N4H5F3S1		8.91	594.2	1.24152e-09
N241	VVLHPNYSQVD	N5H6S2		11.62	690	2.41309e-12
N241	VVLHPNYSQVD	N5H6F1S2		6.1	417.6	7.88381e-07
N241	VVLHPNYSQVD	N5H6F3S1		4.17	319.5	6.70045e-05
N241	VVLHPNYSQVD	N5H6S3		10.62	646.6	2.41309e-11
N241	VVLHPNYSQVD	N6H7S2		7.32	567.4	4.825e-08
N241	VVLHPNYSQVD	N6H7F2S1		2.69	240	0.00203299
N241	VVLHPNYSQVD	N5H6F1S3		8.03	559.9	9.27424e-09
N241	VVLHPNYSQVD	N7H8S1		5.8	475.7	1.59864e-06
N241	VVLHPNYSQVD	N6H7S3		4.7	365.7	1.99619e-05
N241	VVLHPNYSQVD	N6H7F1S3		2.62	231.9	0.00238957
N241	VVLHPNYSQVDIGLIK	N1		15.63	804.7	2.32577e-16
N241	VVLHPNYSQVDIGLIK	N2		14.63	753.7	2.32577e-15
N241	VVLHPNYSQVDIGLIK	N3H4		13.52	705.4	3.02348e-14
N241	VVLHPNYSQVDIGLIK	N3H4S1		15.63	831.3	2.32577e-16
N241	VVLHPNYSQVDIGLIK	N3H4S1	Deamidated [N/Q]	11.8	689	1.57709e-12
N241	VVLHPNYSQVDIGLIK	N4H5		16.63	883.1	2.32577e-17
N241	VVLHPNYSQVDIGLIK	N4H5	Deamidated [N/Q]	8.07	512.4	8.51257e-09
N241	VVLHPNYSQVDIGLIK	N4H4S1		13.63	727.8	2.32577e-14
N241	VVLHPNYSQVDIGLIK	N4H4S1	Deamidated [N/Q]	8.11	455.4	7.7623e-09
N241	VVLHPNYSQVDIGLIK	N4H5F1		8.63	447.5	2.36726e-09
N241	VVLHPNYSQVDIGLIK	N4H5S1		15.08	820	8.33667e-16
N241	VVLHPNYSQVDIGLIK	N4H5S1	Deamidated [N/Q]	12.44	683.8	3.64234e-13
N241	VVLHPNYSQVDIGLIK	N5H4S1		8.29	510.4	5.10895e-09
N241	VVLHPNYSQVDIGLIK	N5H4S1	Deamidated [N/Q]	6.06	324.8	8.72143e-07
N241	VVLHPNYSQVDIGLIK	N5H4F2		6.34	391.6	4.55151e-07
N241	VVLHPNYSQVDIGLIK	N5H4F2	Deamidated [N/Q]	6.03	373.4	9.34585e-07
N241	VVLHPNYSQVDIGLIK	N5H5F1		8.33	520.8	4.72492e-09
N241	VVLHPNYSQVDIGLIK	N5H6		13.27	722.2	5.42262e-14
N241	VVLHPNYSQVDIGLIK	N7H3F1		2.49	240.2	0.00323838
N241	VVLHPNYSQVDIGLIK	N4H5F1S1		13.63	729	2.32577e-14
N241	VVLHPNYSQVDIGLIK	N4H5F1S1	Deamidated [N/Q]	8.11	451	7.7623e-09
N241	VVLHPNYSQVDIGLIK	N7H4		5.73	276.8	1.84141e-06
N241	VVLHPNYSQVDIGLIK	N4H6S1		8.92	528.7	1.18906e-09
N241	VVLHPNYSQVDIGLIK	N4H6F2		8.04	442.1	9.05584e-09
N241	VVLHPNYSQVDIGLIK	N5H5F2		5.22	261.8	5.99498e-06
N241	VVLHPNYSQVDIGLIK	N4H5S2		15.63	808.7	2.32577e-16
N241	VVLHPNYSQVDIGLIK	N4H5S2	Deamidated [N/Q]	10.97	649.9	1.07588e-11
N241	VVLHPNYSQVDIGLIK	N4H5F2S1		13.81	792.9	1.54096e-14
N241	VVLHPNYSQVDIGLIK	N4H5F2S1	Deamidated [N/Q]	9.26	561.8	5.49312e-10
N241	VVLHPNYSQVDIGLIK	N7H4F1	Deamidated [N/Q]	6.75	405	1.78162e-07
N241	VVLHPNYSQVDIGLIK	N4H6F1S1		10.97	640.4	1.07588e-11
N241	VVLHPNYSQVDIGLIK	N4H5S2Na1	Deamidated [N/Q]	6.35	512.3	4.50183e-07
N241	VVLHPNYSQVDIGLIK	N4H6F1S1Na1		8.49	558.5	3.20404e-09
N241	VVLHPNYSQVDIGLIK	N4H6F1S1Na1	Deamidated [N/Q]	5.33	298.3	4.71171e-06
N241	VVLHPNYSQVDIGLIK	N5H4S2		9.94	599.5	1.15846e-10
N241	VVLHPNYSQVDIGLIK	N5H4S2	Deamidated [N/Q]	6.21	385.2	6.22584e-07
N241	VVLHPNYSQVDIGLIK	N4H5S2Na2		11.08	647.6	8.33667e-12
N241	VVLHPNYSQVDIGLIK	N5H5F1S1		6.19	372.5	6.41895e-07
N241	VVLHPNYSQVDIGLIK	N5H5F1S1	Deamidated [N/Q]	8.24	506.3	5.8072e-09
N241	VVLHPNYSQVDIGLIK	N5H6S1		14.44	786.9	3.64234e-15
N241	VVLHPNYSQVDIGLIK	N6H6F1		6.53	408.7	2.9358e-07
N241	VVLHPNYSQVDIGLIK	N4H5F1S2		13.52	732.5	3.02348e-14
N241	VVLHPNYSQVDIGLIK	N6H7		9.1	620.7	8.01052e-10
N241	VVLHPNYSQVDIGLIK	N5H6F1S1		8.24	516.3	5.8072e-09
N241	VVLHPNYSQVDIGLIK	N5H6F3		5.59	300.2	2.5709e-06
N241	VVLHPNYSQVDIGLIK	N6H3F1S2		3.27	246.2	0.000532449
N241	VVLHPNYSQVDIGLIK	N6H4S2		5.84	376.8	1.43242e-06
N241	VVLHPNYSQVDIGLIK	N6H4S2	Deamidated [N/Q]	4.86	321.6	1.38071e-05
N241	VVLHPNYSQVDIGLIK	N5H8F1		5.65	415.5	2.23555e-06
N241	VVLHPNYSQVDIGLIK	N5H6S2		13.63	734.4	2.32577e-14
N241	VVLHPNYSQVDIGLIK	N5H6F2S1		13.3	702.2	4.98217e-14
N241	VVLHPNYSQVDIGLIK	N5H6F4		2.64	258.2	0.00230243
N241	VVLHPNYSQVDIGLIK	N8H6	Deamidated [N/Q]	6.12	378	7.64755e-07
N241	VVLHPNYSQVDIGLIK	N4H5F3S2		10.97	634.1	1.08376e-11
N241	VVLHPNYSQVDIGLIK	N6H7S1		6.84	408.3	1.45968e-07
N241	VVLHPNYSQVDIGLIK	N6H7F2		5.16	222.3	6.8913e-06
N241	VVLHPNYSQVDIGLIK	N5H5F2S2		4.81	398.3	1.5615e-05
N241	VVLHPNYSQVDIGLIK	N5H6F1S2		13.08	707.3	8.33667e-14
N241	VVLHPNYSQVDIGLIK	N5H6F3S1		8.26	533.2	5.44303e-09
N241	VVLHPNYSQVDIGLIK	N6H6S2		7.42	439.9	3.80115e-08
N241	VVLHPNYSQVDIGLIK	N6H7F1S1		6.2	399.4	6.27818e-07
N241	VVLHPNYSQVDIGLIK	N6H7F3		5.76	389.6	1.74694e-06
N241	VVLHPNYSQVDIGLIK	N5H6S3		13.52	743.1	3.02348e-14
N241	VVLHPNYSQVDIGLIK	N5H6F2S2		10.94	607	1.15662e-11
N241	VVLHPNYSQVDIGLIK	N5H6F4S1		6.2	353.8	6.26754e-07
N241	VVLHPNYSQVDIGLIK	N6H6F1S2	Deamidated [N/Q]	5.24	334.3	5.73023e-06
N241	VVLHPNYSQVDIGLIK	N6H7S2		8.48	521	3.27861e-09
N241	VVLHPNYSQVDIGLIK	N6H7F2S1		8.49	555.3	3.20404e-09
N241	VVLHPNYSQVDIGLIK	N5H6F1S3		11.97	666.8	1.08376e-12
N241	VVLHPNYSQVDIGLIK	N7H8S1		10.97	605.8	1.06347e-11
N241	VVLHPNYSQVDIGLIK	N6H5F1S3	Deamidated [N/Q]	2.13	222.4	0.00734704
N241	VVLHPNYSQVDIGLIK	N6H7F1S2		7.55	471.4	2.84883e-08
N241	VVLHPNYSQVDIGLIK	N5H6F2S3		5.55	352.4	2.80178e-06
N241	VVLHPNYSQVDIGLIK	N7H8F1S1		6.88	401.3	1.31147e-07
N241	VVLHPNYSQVDIGLIKLK	N4H5S1		8.06	381.3	8.72079e-09
N241	VVLHPNYSQVDIGLIKLK	N4H5S1	Deamidated [N/Q]	4.09	267.2	8.12047e-05
N241	KVVLHPNYSQVD	N2H10		4.84	283.1	1.45409e-05
N241	KVVLHPNYSQVD	N5H5S1		5.09	420	8.05866e-06
N241	KVVLHPNYSQVD	N5H5F2S1	Deamidated [N/Q]	2.12	115.8	0.00756825
N241	KVVLHPNYSQVDIGLIK	N6H6F1S1		4.88	279	1.30577e-05
N184	MVSHHNLTTGATLINE	N5H5	Oxidation [M]	3.02	193.8	0.000958675
N184	MVSHHNLTTGATLINE	N6H6S1	Oxidation [M]	3.53	176	0.000298158
N184	MVSHHNLTTGATLINE	N5H6F3S1		7.42	401.2	3.8193e-08
N241	VVLHPNYSQVD	N3H3		6.91	379.1	1.22181e-07
N241	VVLHPNYSQVD	N6H7		7.35	453.3	4.42033e-08
N241	VVLHPNYSQVD	N5H5F2S1	Deamidated [N/Q]	2.15	272.2	0.00708727
N241	VVLHPNYSQVDIGLIK	N5H5S1	Deamidated [N/Q]	7.52	313.6	3.01038e-08
N241	VVLHPNYSQVDIGLIK	N6H6S1	Deamidated [N/Q]	6.69	238.7	2.02246e-07
N241	VVLHPNYSQVDIGLIK	N9H6	Deamidated [N/Q]	4.19	195.4	6.49173e-05
