# Supplementary material for: Data Independent Acquisition Mass Spectrometry Enhanced Personalized Glycosylation Profiling of Haptoglobin in Hepatocellular Carcinoma
Source: J Proteome Res. 2024 Jul 12;23(8):3571–84. doi: 10.1021/acs.jproteome.4c00227 (PMC11301664; doi:10.1021/acs.jproteome.4c00227)
Supplement: Supplementary file 9 — pr4c00227_si_009.xlsx [file pr4c00227_si_009.xlsx]

## Sheet: HBV1
Nsite	Peptide Sequence	Glycan	Modification	Library Score
N184	GSFPWQAKMVSHHNLTTGATLINE	N4H5S1Na1		0.00261035
N184	GSFPWQAKMVSHHNLTTGATLINE	N6H6S2		0.0140793
N184	GSFPWQAKMVSHHNLTTGATLINE	N5H3	Oxidation [M]	0.0110722
N184	MVSHHNLTTGATLINE	N2H3		0.04472
N184	MVSHHNLTTGATLINE	N7H8S1		7.63432e-06
N184	MVSHHNLTTGATLINE	N3H5F1		0.002423
N184	MVSHHNLTTGATLINE	N6H6F2S2		0.0137331
N184	MVSHHNLTTGATLINE	N5H6F3S1		0.000955454
N184	MVSHHNLTTGATLINE	N8H6		4.36055e-10
N184	MVSHHNLTTGATLINE	N5H4F4		4.39794e-07
N184	MVSHHNLTTGATLINE	N5H6S1		3.11787e-05
N184	MVSHHNLTTGATLINE	N6H4S1		0.00478208
N184	MVSHHNLTTGATLINE	N7H7F1S3		0.00215943
N184	MVSHHNLTTGATLINE	N5H7F1S2		1.09937e-07
N184	MVSHHNLTTGATLINE	N5H6F2S3		0.0498129
N184	MVSHHNLTTGATLINE	N6H9F1S2		0.00227478
N184	MVSHHNLTTGATLINE	N4H5S2		3.4318e-13
N184	MVSHHNLTTGATLINE	N5H4S2		0.00019504
N184	MVSHHNLTTGATLINE	N5H6S3		0.000191897
N184	MVSHHNLTTGATLINE	N6H8F1S1		0.00199227
N184	MVSHHNLTTGATLINE	N6H7S2		0.00266427
N184	MVSHHNLTTGATLINE	N2H2		0.0382781
N184	MVSHHNLTTGATLINE	N2	Oxidation [M]	1.03079e-09
N184	MVSHHNLTTGATLINE	N3H3	Oxidation [M]	6.49079e-11
N184	MVSHHNLTTGATLINE	N4H5S1	Oxidation [M]	1.64013e-13
N184	MVSHHNLTTGATLINE	N4H4	Oxidation [M]	6.7173e-10
N184	MVSHHNLTTGATLINE	N7H8S1	Oxidation [M]	2.44477e-06
N184	MVSHHNLTTGATLINE	N1	Oxidation [M]	5.45687e-10
N184	MVSHHNLTTGATLINE	N3H6S1	Oxidation [M]	1.12429e-06
N184	MVSHHNLTTGATLINE	N3H4F1S1	Oxidation [M]	1.90228e-09
N184	MVSHHNLTTGATLINE	N2H6Phos1	Oxidation [M]	0.000374927
N184	MVSHHNLTTGATLINE	N6H6S1	Oxidation [M]	0.00388547
N184	MVSHHNLTTGATLINE	N2H9	Oxidation [M]	9.42214e-06
N184	MVSHHNLTTGATLINE	N5H6F2	Oxidation [M]	0.000174197
N184	MVSHHNLTTGATLINE	N8H5	Oxidation [M]	4.27028e-05
N184	MVSHHNLTTGATLINE	N5H6F3S1	Oxidation [M]	5.26542e-13
N184	MVSHHNLTTGATLINE	N4H5F1S2	Oxidation [M]	1.97571e-13
N184	MVSHHNLTTGATLINE	N5H6	Oxidation [M]	2.02953e-11
N184	MVSHHNLTTGATLINE	N5H6S1	Oxidation [M]	1.81513e-14
N184	MVSHHNLTTGATLINE	N4H7	Oxidation [M]	4.82476e-05
N184	MVSHHNLTTGATLINE	N4H5F1S1	Oxidation [M]	2.35423e-12
N184	MVSHHNLTTGATLINE	N6H4S1	Oxidation [M]	0.000471325
N184	MVSHHNLTTGATLINE	N4H5S1Na1	Oxidation [M]	1.59746e-09
N184	MVSHHNLTTGATLINE	N4H6S1	Oxidation [M]	2.33921e-12
N184	MVSHHNLTTGATLINE	N5H7F1S2	Oxidation [M]	1.26806e-12
N184	MVSHHNLTTGATLINE	N5H6S2	Oxidation [M]	1.81513e-14
N184	MVSHHNLTTGATLINE	N4H5S2	Oxidation [M]	2.78496e-15
N184	MVSHHNLTTGATLINE	N6H5F1S2	Oxidation [M]	9.91563e-11
N184	MVSHHNLTTGATLINE	N5H6F3S2	Oxidation [M]	3.05247e-12
N184	MVSHHNLTTGATLINE	N5H6F1S2	Oxidation [M]	2.71604e-13
N184	MVSHHNLTTGATLINE	N5H4S2	Oxidation [M]	1.17361e-12
N184	MVSHHNLTTGATLINE	N4H6	Oxidation [M]	5.90921e-13
N184	MVSHHNLTTGATLINE	N5H6S3	Oxidation [M]	7.78371e-14
N184	MVSHHNLTTGATLINE	N10H7	Oxidation [M]	8.87035e-12
N184	MVSHHNLTTGATLINE	N4H5	Oxidation [M]	3.4318e-13
N184	MVSHHNLTTGATLINE	N6H7S2	Oxidation [M]	1.14519e-12
N184	MVSHHNLTTGATLINE	N4H3S1	Oxidation [M]	7.06846e-05
N184	MVSHHNLTTGATLINE	N6H7F1S2	Oxidation [M]	2.54428e-06
N184	MVSHHNLTTGATLINE	N4H5S1	Deamidated [N/Q]	0.00428613
N184	MVSHHNLTTGATLINE	N7H4F1	Deamidated [N/Q]	1.28691e-07
N184	MVSHHNLTTGATLINE	N4H4S1	Deamidated [N/Q]	0.00113909
N184	MVSHHNLTTGATLINE	N5H6S1	Deamidated [N/Q]	0.0226747
N184	MVSHHNLTTGATLINE	N4H5S1Na1	Deamidated [N/Q]	5.30214e-09
N184	MVSHHNLTTGATLINE	N4H3	Oxidation [M]; Deamidated [N/Q]	0.018505
N184	MVSHHNLTTGATLINE	N4H5S1	Oxidation [M]; Deamidated [N/Q]	1.75519e-10
N184	MVSHHNLTTGATLINE	N4H4	Oxidation [M]; Deamidated [N/Q]	2.67472e-05
N184	MVSHHNLTTGATLINE	N4H4S1Na1	Oxidation [M]; Deamidated [N/Q]	0.000966222
N184	MVSHHNLTTGATLINE	N7H4F1	Oxidation [M]; Deamidated [N/Q]	3.73761e-11
N184	MVSHHNLTTGATLINE	N1	Oxidation [M]; Deamidated [N/Q]	1.77472e-05
N184	MVSHHNLTTGATLINE	N3H6S1	Oxidation [M]; Deamidated [N/Q]	0.00231108
N184	MVSHHNLTTGATLINE	N3H6	Oxidation [M]; Deamidated [N/Q]	0.00165592
N184	MVSHHNLTTGATLINE	N6H4S2	Oxidation [M]; Deamidated [N/Q]	8.32669e-05
N184	MVSHHNLTTGATLINE	N6H6	Oxidation [M]; Deamidated [N/Q]	1.79229e-08
N184	MVSHHNLTTGATLINE	N4H4F1S1	Oxidation [M]; Deamidated [N/Q]	0.00539485
N184	MVSHHNLTTGATLINE	N5H6F2	Oxidation [M]; Deamidated [N/Q]	2.6305e-09
N184	MVSHHNLTTGATLINE	N8H6	Oxidation [M]; Deamidated [N/Q]	6.11479e-09
N184	MVSHHNLTTGATLINE	N4H7	Oxidation [M]; Deamidated [N/Q]	2.69493e-08
N184	MVSHHNLTTGATLINE	N6H6F1	Oxidation [M]; Deamidated [N/Q]	0.00210935
N184	MVSHHNLTTGATLINE	N6H7	Oxidation [M]; Deamidated [N/Q]	1.06602e-10
N184	MVSHHNLTTGATLINE	N4H5S1Na1	Oxidation [M]; Deamidated [N/Q]	1.71805e-10
N184	MVSHHNLTTGATLINE	N7H3	Oxidation [M]; Deamidated [N/Q]	6.99038e-05
N184	MVSHHNLTTGATLINE	N4H5S2	Oxidation [M]; Deamidated [N/Q]	0.00040924
N184	MVSHHNLTTGATLINE	N3H4S1	Oxidation [M]; Deamidated [N/Q]	2.14502e-08
N184	MVSHHNLTTGATLINE	N5H4S2	Oxidation [M]; Deamidated [N/Q]	2.29258e-11
N184	MVSHHNLTTGATLINE	N4H6	Oxidation [M]; Deamidated [N/Q]	8.61762e-06
N184	MVSHHNLTTGATLINE	N3H2F1	Oxidation [M]; Deamidated [N/Q]	0.00216199
N184	MVSHHNLTTGATLINE	N6H7F1	Oxidation [M]; Deamidated [N/Q]	0.000677732
N184	MVSHHNLTTGATLINE	N2H2	Oxidation [M]; Deamidated [N/Q]	0.0469031
N207	QWLLTTAKNLFLNHSE	N2H2F1		0.0019201
N207	QWLLTTAKNLFLNHSE	N2H3		0.0165252
N207	QWLLTTAKNLFLNHSE	N6H3F1S2		0.0431608
N207	QWLLTTAKNLFLNHSE	N6H6F1		0.00994761
N207	QWLLTTAKNLFLNHSE	N6H3F1S1		0.00309597
N207	QWLLTTAKNLFLNHSE	N7H7F1S3		0.00774724
N207	QWLLTTAKNLFLNHSE	N6H7F1S3		0.0108703
N207	QWLLTTAKNLFLNHSE	N6H6S2		0.00175009
N207	QWLLTTAKNLFLNHSE	N2H4		0.00448583
N207	QWLLTTAKNLFLNHSE	N2H1		0.00263959
N207	QWLLTTAKNLFLNHSE	N2H5	Deamidated [N/Q]	0.00580529
N207	QWLLTTAKNLFLNHSE	N4H4	Deamidated [N/Q]	0.00627309
N207	QWLLTTAKNLFLNHSE	N7H8S1	Deamidated [N/Q]	0.00580175
N207	QWLLTTAKNLFLNHSE	N9H6	Deamidated [N/Q]	0.0012699
N207	QWLLTTAKNLFLNHSE	N8H3	Deamidated [N/Q]	0.00121384
N207	QWLLTTAKNLFLNHSE	N6H6S2	Deamidated [N/Q]	0.00206951
N207	QWLLTTAKNLFLNHSE	N2F1	Deamidated [N/Q]	0.0015756
N207	QWLLTTAKNLFLNHSE	N5H6F1S3	Deamidated [N/Q]	0.0491652
N207	QWLLTTAKNLFLNHSE	N2H1	Deamidated [N/Q]	0.0464808
N207	QWLLTTAKNLFLNHSE	N2H2F1	Deamidated [N/Q]; Deamidated [N/Q]	0.0479597
N207	QWLLTTAKNLFLNHSE	N4H5S1	Deamidated [N/Q]; Deamidated [N/Q]	0.0208119
N207	QWLLTTAKNLFLNHSE	N2H1F1	Deamidated [N/Q]; Deamidated [N/Q]	0.0433213
N207	QWLLTTAKNLFLNHSE	N5H6F3S1	Deamidated [N/Q]; Deamidated [N/Q]	0.00316074
N207	QWLLTTAKNLFLNHSE	N8H3	Deamidated [N/Q]; Deamidated [N/Q]	0.00241684
N207	QWLLTTAKNLFLNHSE	N2H2	Deamidated [N/Q]; Deamidated [N/Q]	0.0394356
N207	NLFLNHSE	N4H3		0.000230784
N207	NLFLNHSE	N4H5S1		2.71112e-14
N207	NLFLNHSE	N4H4S1Na1		0.00362015
N207	NLFLNHSE	N4H7F1		7.08219e-06
N207	NLFLNHSE	N6H7S3		4.80591e-12
N207	NLFLNHSE	N8H8		5.91121e-10
N207	NLFLNHSE	N4H5F1		3.78485e-11
N207	NLFLNHSE	N5H6F1S1		2.19807e-11
N207	NLFLNHSE	N3H6F1		0.0040966
N207	NLFLNHSE	N7H8S1		3.165e-09
N207	NLFLNHSE	N8H8F1		1.98937e-08
N207	NLFLNHSE	N5H3		2.24135e-05
N207	NLFLNHSE	N3H6		5.23084e-10
N207	NLFLNHSE	N5H6F2S1		2.00727e-11
N207	NLFLNHSE	N5H4F1		0.00498229
N207	NLFLNHSE	N2H7F1		4.16128e-09
N207	NLFLNHSE	N9H6		1.35954e-06
N207	NLFLNHSE	N5H6F2		4.77075e-11
N207	NLFLNHSE	N6H6F2S2		2.40778e-06
N207	NLFLNHSE	N5H6F3S1		6.71322e-09
N207	NLFLNHSE	N8H6		4.19902e-11
N207	NLFLNHSE	N4H5F1S2		9.86967e-12
N207	NLFLNHSE	N5H6		3.4939e-11
N207	NLFLNHSE	N5H4F4		7.08548e-11
N207	NLFLNHSE	N5H6S1		6.93367e-12
N207	NLFLNHSE	N4H6F2		2.5444e-08
N207	NLFLNHSE	N4H7		8.50555e-07
N207	NLFLNHSE	N6H6F1		7.4834e-09
N207	NLFLNHSE	N6H7		1.15307e-09
N207	NLFLNHSE	N8H3		2.09598e-06
N207	NLFLNHSE	N3H5		3.96624e-08
N207	NLFLNHSE	N5H6cF1		4.22754e-10
N207	NLFLNHSE	N9H4		9.06599e-08
N207	NLFLNHSE	N6H7F2S1		7.10863e-09
N207	NLFLNHSE	N4H5S1Na1		1.42393e-11
N207	NLFLNHSE	N6H6F1S2		2.24297e-10
N207	NLFLNHSE	N5H6F2S3		6.60138e-09
N207	NLFLNHSE	N6H6S2		2.18785e-10
N207	NLFLNHSE	N6H3		4.26264e-06
N207	NLFLNHSE	N6H3F1		7.03077e-06
N207	NLFLNHSE	N5H6F4S1		4.15049e-11
N207	NLFLNHSE	N7H3		2.82674e-06
N207	NLFLNHSE	N5H6S2		4.11665e-13
N207	NLFLNHSE	N3H4		5.16706e-12
N207	NLFLNHSE	N5H4F1S2		2.38348e-09
N207	NLFLNHSE	N5H6F3S3		7.44984e-09
N207	NLFLNHSE	N4H5F3S1		6.64188e-09
N207	NLFLNHSE	N4H4F1		0.00157025
N207	NLFLNHSE	N4H5S2		2.08853e-14
N207	NLFLNHSE	N6H5F1S2		1.0823e-08
N207	NLFLNHSE	N3H4S1		2.08853e-14
N207	NLFLNHSE	N5H6F1S2		5.50154e-11
N207	NLFLNHSE	N4H6		3.78485e-11
N207	NLFLNHSE	N5H6S3		4.11665e-13
N207	NLFLNHSE	N5H3F1		1.90355e-09
N207	NLFLNHSE	N10H10F1		0.000158467
N207	NLFLNHSE	N5H6F1S3		1.16259e-13
N207	NLFLNHSE	N7H6F1S4		0.00207219
N207	NLFLNHSE	N4H5		1.32431e-12
N207	NLFLNHSE	N6H7S2		6.93367e-12
N207	NLFLNHSE	N8H5F1		1.267e-09
N207	NLFLNHSE	N6H7F2S2		2.74311e-11
N207	NLFLNHSE	N5H5		4.8666e-05
N207	NLFLNHSE	N2H2F1	Deamidated [N/Q]	0.00516003
N207	NLFLNHSE	N4H5S1	Deamidated [N/Q]	7.92784e-12
N207	NLFLNHSE	N6H8S1	Deamidated [N/Q]	0.00447168
N207	NLFLNHSE	N8H8	Deamidated [N/Q]	0.00557598
N207	NLFLNHSE	N7H4F1	Deamidated [N/Q]	1.70272e-06
N207	NLFLNHSE	N5H6F1S1	Deamidated [N/Q]	0.00113152
N207	NLFLNHSE	N3H6F1	Deamidated [N/Q]	0.00120488
N207	NLFLNHSE	N3H5F1	Deamidated [N/Q]	0.00183367
N207	NLFLNHSE	N5H6F2S1	Deamidated [N/Q]	3.90366e-07
N207	NLFLNHSE	N4H4S1	Deamidated [N/Q]	0.00435502
N207	NLFLNHSE	N2H1F1	Deamidated [N/Q]	0.0222243
N207	NLFLNHSE	N4H4F1S1	Deamidated [N/Q]	0.000629318
N207	NLFLNHSE	N5H6F2	Deamidated [N/Q]	4.27914e-05
N207	NLFLNHSE	N6H5F2S1	Deamidated [N/Q]	0.000163843
N207	NLFLNHSE	N8H6	Deamidated [N/Q]	0.000105228
N207	NLFLNHSE	N5H4F4	Deamidated [N/Q]	0.00133906
N207	NLFLNHSE	N4H6F2	Deamidated [N/Q]	0.00329129
N207	NLFLNHSE	N4H7	Deamidated [N/Q]	0.000391762
N207	NLFLNHSE	N6H7	Deamidated [N/Q]	0.000132782
N207	NLFLNHSE	N3H5	Deamidated [N/Q]	0.00212424
N207	NLFLNHSE	N6H3F1S1	Deamidated [N/Q]	0.00437563
N207	NLFLNHSE	N6H7F2S1	Deamidated [N/Q]	0.0154567
N207	NLFLNHSE	N4H5S1Na1	Deamidated [N/Q]	2.70189e-11
N207	NLFLNHSE	N6H6F1S2	Deamidated [N/Q]	7.19327e-05
N207	NLFLNHSE	N5H7F1S2	Deamidated [N/Q]	0.00185694
N207	NLFLNHSE	N6H6S2	Deamidated [N/Q]	0.000298261
N207	NLFLNHSE	N6H3	Deamidated [N/Q]	0.000640714
N207	NLFLNHSE	N2H4	Deamidated [N/Q]	0.00127618
N207	NLFLNHSE	N5H6S2	Deamidated [N/Q]	4.05193e-11
N207	NLFLNHSE	N4H4F1	Deamidated [N/Q]	0.0295541
N207	NLFLNHSE	N4H5S2	Deamidated [N/Q]	4.55096e-12
N207	NLFLNHSE	N6H5F1S2	Deamidated [N/Q]	0.0216395
N207	NLFLNHSE	N3H4S1	Deamidated [N/Q]	5.734e-08
N207	NLFLNHSE	N5H4S2	Deamidated [N/Q]	6.17576e-08
N207	NLFLNHSE	N5H6S3	Deamidated [N/Q]	2.74786e-09
N207	NLFLNHSE	N4H5	Deamidated [N/Q]	1.59141e-06
N207	NLFLNHSE	N8H5F1	Deamidated [N/Q]	0.000164189
N207	NLFLNHSE	N4H3S1	Deamidated [N/Q]	0.00379708
N207	NLFLNHSENATAK	N4H7F1		6.0838e-05
N207	NLFLNHSENATAK	N6H7S3		1.87232e-05
N207	NLFLNHSENATAK	N3H6S1		2.95582e-09
N207	NLFLNHSENATAK	N2H6Phos1		0.000367949
N207	NLFLNHSENATAK	N6H6S1		7.35875e-08
N207	NLFLNHSENATAK	N7H8F1S1		0.0340336
N207	NLFLNHSENATAK	N5H6F2		0.000210529
N207	NLFLNHSENATAK	N6H3F1		0.000104391
N207	NLFLNHSENATAK	N6H5F1S2		5.28914e-05
N207	NLFLNHSENATAK	N9H10F1S4		0.00156753
N207	NLFLNHSENATAK	N4H7F1	Deamidated [N/Q]	0.000846704
N207	NLFLNHSENATAK	N2H6Phos1	Deamidated [N/Q]	0.000760624
N207	NLFLNHSENATAK	N6H6S1	Deamidated [N/Q]	0.000284895
N207	NLFLNHSENATAK	N5H4S2	Deamidated [N/Q]	0.0413064
N207	NLFLNHSENATAK	N5H6S3	Deamidated [N/Q]	0.00105125
N207	NLFLNHSENATAK	N6H7F1	Deamidated [N/Q]	0.000210529
N207	NLFLNHSENATAKD	N4H7F1		0.000972733
N207	NLFLNHSENATAKD	N6H3F1S2		0.0427844
N207	NLFLNHSENATAKD	N4H6S1		5.16315e-05
N207	NLFLNHSENATAKD	N5H6F2S3		0.000599044
N207	NLFLNHSENATAKD	N5H7		0.00175872
N207	NLFLNHSENATAKD	N4H7F1	Deamidated [N/Q]	0.0334294
N211	NATAK	N4H5S1		3.81693e-07
N211	NATAK	N5H6F1S1		7.71144e-07
N211	NATAK	N5H6S1		8.25499e-07
N211	NATAK	N4H5F1S1		0.000183802
N211	NATAK	N5H6F1		0.00226505
N211	NATAK	N7H3		0.000136241
N211	NATAK	N4H5S2		1.04051e-06
N241	IEKVVLHPNYSQVD	N4H5S1		0.00267026
N241	KVVLHPNYSQVD	N3H3		9.31124e-10
N241	KVVLHPNYSQVD	N4H5S1		4.11679e-16
N241	KVVLHPNYSQVD	N4H3F1		0.00258313
N241	KVVLHPNYSQVD	N7H8S1		8.43315e-09
N241	KVVLHPNYSQVD	N1		2.16304e-12
N241	KVVLHPNYSQVD	N6H7F2		4.24105e-05
N241	KVVLHPNYSQVD	N5H6F2S1		1.25456e-10
N241	KVVLHPNYSQVD	N6H4S2		0.00881383
N241	KVVLHPNYSQVD	N6H6S1		8.27829e-08
N241	KVVLHPNYSQVD	N7H8F1S1		0.00265841
N241	KVVLHPNYSQVD	N9H6		1.19792e-05
N241	KVVLHPNYSQVD	N5H6F2		0.000818108
N241	KVVLHPNYSQVD	N4H5F1S2		6.3164e-14
N241	KVVLHPNYSQVD	N5H4F4		0.000265757
N241	KVVLHPNYSQVD	N5H6S1		4.11679e-16
N241	KVVLHPNYSQVD	N4H7		7.78345e-13
N241	KVVLHPNYSQVD	N6H7		7.40173e-09
N241	KVVLHPNYSQVD	N6H7F1S3		1.0648e-11
N241	KVVLHPNYSQVD	N6H6F1S2		0.000293086
N241	KVVLHPNYSQVD	N5H7F1S2		1.59518e-12
N241	KVVLHPNYSQVD	N5H6F4S1		0.00862455
N241	KVVLHPNYSQVD	N6H9F1S2		2.63161e-11
N241	KVVLHPNYSQVD	N5H6S2		6.3164e-18
N241	KVVLHPNYSQVD	N4H5S2		4.11679e-16
N241	KVVLHPNYSQVD	N6H5F1S2		4.02575e-05
N241	KVVLHPNYSQVD	N6H7F1		0.00079053
N241	KVVLHPNYSQVD	N6H8F1S1		2.92692e-10
N241	KVVLHPNYSQVD	N4H5		1.01942e-15
N241	KVVLHPNYSQVD	N6H7F1S2		3.06238e-10
N241	KVVLHPNYSQVD	N4H5S1	Deamidated [N/Q]	1.34023e-12
N241	KVVLHPNYSQVD	N4H4	Deamidated [N/Q]	0.0490957
N241	KVVLHPNYSQVD	N4H4S1Na1	Deamidated [N/Q]	0.0490393
N241	KVVLHPNYSQVD	N6H7S3	Deamidated [N/Q]	0.00195858
N241	KVVLHPNYSQVD	N5H6F2S1	Deamidated [N/Q]	0.0025216
N241	KVVLHPNYSQVD	N6H6	Deamidated [N/Q]	0.00990516
N241	KVVLHPNYSQVD	N5H6F2	Deamidated [N/Q]	0.0494119
N241	KVVLHPNYSQVD	N5H4F4	Deamidated [N/Q]	5.76929e-10
N241	KVVLHPNYSQVD	N5H6S1	Deamidated [N/Q]	0.00226408
N241	KVVLHPNYSQVD	N6H3F1S1	Deamidated [N/Q]	1.48922e-07
N241	KVVLHPNYSQVD	N4H5S1Na1	Deamidated [N/Q]	1.01926e-06
N241	KVVLHPNYSQVD	N6H6S2	Deamidated [N/Q]	0.00260451
N241	KVVLHPNYSQVD	N3H5F1S2	Deamidated [N/Q]	0.000512648
N241	KVVLHPNYSQVD	N4H5F3S1	Deamidated [N/Q]	0.00103388
N241	KVVLHPNYSQVD	N4H5S2	Deamidated [N/Q]	1.91043e-12
N241	KVVLHPNYSQVD	N5H4S2	Deamidated [N/Q]	0.00256082
N241	KVVLHPNYSQVD	N4H5	Deamidated [N/Q]	0.000289397
N241	KVVLHPNYSQVDIGLIK	N4H5S1		1.26794e-14
N241	KVVLHPNYSQVDIGLIK	N5H8F1		4.15526e-07
N241	KVVLHPNYSQVDIGLIK	N5H6F1S1		7.6022e-11
N241	KVVLHPNYSQVDIGLIK	N7H8S1		5.01094e-12
N241	KVVLHPNYSQVDIGLIK	N3H6S1		2.11497e-09
N241	KVVLHPNYSQVDIGLIK	N5H6F2S1		5.23809e-19
N241	KVVLHPNYSQVDIGLIK	N5H4F1		6.60463e-07
N241	KVVLHPNYSQVDIGLIK	N4H4S1		1.01924e-07
N241	KVVLHPNYSQVDIGLIK	N4H5F1S2		2.84165e-13
N241	KVVLHPNYSQVDIGLIK	N5H4F4		8.76362e-09
N241	KVVLHPNYSQVDIGLIK	N5H6S1		7.8562e-18
N241	KVVLHPNYSQVDIGLIK	N4H5F1S1		1.12555e-05
N241	KVVLHPNYSQVDIGLIK	N8H3		0.00454709
N241	KVVLHPNYSQVDIGLIK	N3H5		0.000226505
N241	KVVLHPNYSQVDIGLIK	N4H6S1		2.89228e-12
N241	KVVLHPNYSQVDIGLIK	N5H6F4S1		0.00689112
N241	KVVLHPNYSQVDIGLIK	N5H6S2		1.20538e-19
N241	KVVLHPNYSQVDIGLIK	N4H5F3S1		6.16801e-17
N241	KVVLHPNYSQVDIGLIK	N4H5S2		1.9454e-18
N241	KVVLHPNYSQVDIGLIK	N3H4S1		1.07678e-17
N241	KVVLHPNYSQVDIGLIK	N5H4S2		1.69023e-17
N241	KVVLHPNYSQVDIGLIK	N4H6		2.50626e-07
N241	KVVLHPNYSQVDIGLIK	N5H6S3		7.8562e-18
N241	KVVLHPNYSQVDIGLIK	N6H8F1S1		0.00063861
N241	KVVLHPNYSQVDIGLIK	N4H5		5.81337e-08
N241	KVVLHPNYSQVDIGLIK	N6H7S2		1.35619e-10
N241	KVVLHPNYSQVDIGLIK	N6H7F2S2		4.96437e-07
N241	KVVLHPNYSQVDIGLIK	N4H5S1	Deamidated [N/Q]	0.000115859
N241	KVVLHPNYSQVDIGLIK	N7H4F1	Deamidated [N/Q]	2.02345e-10
N241	KVVLHPNYSQVDIGLIK	N4H3F1	Deamidated [N/Q]	3.3412e-06
N241	KVVLHPNYSQVDIGLIK	N1	Deamidated [N/Q]	0.00655109
N241	KVVLHPNYSQVDIGLIK	N8H6	Deamidated [N/Q]	1.05778e-11
N241	KVVLHPNYSQVDIGLIK	N4H5F1S1	Deamidated [N/Q]	0.00051804
N241	KVVLHPNYSQVDIGLIK	N6H7F2S1	Deamidated [N/Q]	0.00671203
N241	KVVLHPNYSQVDIGLIK	N5H6S2	Deamidated [N/Q]	2.13685e-07
N241	KVVLHPNYSQVDIGLIK	N3H4	Deamidated [N/Q]	8.0815e-06
N241	KVVLHPNYSQVDIGLIK	N4H5S2	Deamidated [N/Q]	1.83812e-10
N241	KVVLHPNYSQVDIGLIK	N3H4S1	Deamidated [N/Q]	1.32518e-08
N241	KVVLHPNYSQVDIGLIK	N5H4S2	Deamidated [N/Q]	1.81328e-06
N241	KVVLHPNYSQVDIGLIK	N8H5F1	Deamidated [N/Q]	2.26556e-08
N241	VVLHPNYSQVD	N3H3		3.50789e-05
N241	VVLHPNYSQVD	N4H5S1		2.90136e-14
N241	VVLHPNYSQVD	N5H8F1		0.000479342
N241	VVLHPNYSQVD	N6H8S1		0.000525622
N241	VVLHPNYSQVD	N6H7S3		4.891e-10
N241	VVLHPNYSQVD	N8H8		0.00187347
N241	VVLHPNYSQVD	N5H6F1S1		2.61182e-07
N241	VVLHPNYSQVD	N7H8S1		2.9356e-10
N241	VVLHPNYSQVD	N5H6F2S1		3.48976e-07
N241	VVLHPNYSQVD	N6H3F1S2		1.27526e-07
N241	VVLHPNYSQVD	N4H4S1		2.74617e-08
N241	VVLHPNYSQVD	N7H8F1S1		4.65596e-08
N241	VVLHPNYSQVD	N5H6F2		5.16074e-06
N241	VVLHPNYSQVD	N5H6F3S1		0.00164271
N241	VVLHPNYSQVD	N5H6		2.90464e-05
N241	VVLHPNYSQVD	N4H6F2		7.85814e-08
N241	VVLHPNYSQVD	N4H5F1S1		5.84295e-10
N241	VVLHPNYSQVD	N5H6F1		0.0041491
N241	VVLHPNYSQVD	N9H4		4.32738e-05
N241	VVLHPNYSQVD	N4H6S1		4.94372e-06
N241	VVLHPNYSQVD	N6H6F1S2		1.74383e-07
N241	VVLHPNYSQVD	N7H4		1.14429e-05
N241	VVLHPNYSQVD	N5H7F1S2		2.8336e-10
N241	VVLHPNYSQVD	N5H6F4S1		5.10162e-10
N241	VVLHPNYSQVD	N5H6S2		1.24417e-12
N241	VVLHPNYSQVD	N6H7F1S1		4.42779e-06
N241	VVLHPNYSQVD	N4H5F3S1		0.000628667
N241	VVLHPNYSQVD	N4H4F1		0.0193862
N241	VVLHPNYSQVD	N4H5S2		1.24417e-12
N241	VVLHPNYSQVD	N5H6F3S2		6.98926e-09
N241	VVLHPNYSQVD	N3H4S1		2.90136e-13
N241	VVLHPNYSQVD	N7H7F1		0.015146
N241	VVLHPNYSQVD	N5H6F1S2		1.02854e-09
N241	VVLHPNYSQVD	N5H4S2		2.61149e-09
N241	VVLHPNYSQVD	N5H6S3		1.24417e-11
N241	VVLHPNYSQVD	N5H6F1S3		7.45342e-08
N241	VVLHPNYSQVD	N4H5		1.24417e-11
N241	VVLHPNYSQVD	N6H7S2		7.90695e-08
N241	VVLHPNYSQVD	N6H7F2S2		1.23376e-08
N241	VVLHPNYSQVD	N4H3S1		0.000308688
N241	VVLHPNYSQVD	N6H7F1S2		8.05661e-07
N241	VVLHPNYSQVD	N4H5S1	Deamidated [N/Q]	1.25195e-09
N241	VVLHPNYSQVD	N4H4S1Na1	Deamidated [N/Q]	0.00257271
N241	VVLHPNYSQVD	N3H6S1	Deamidated [N/Q]	0.00212741
N241	VVLHPNYSQVD	N6H5F2S1	Deamidated [N/Q]	0.00196066
N241	VVLHPNYSQVD	N3H2	Deamidated [N/Q]	0.000827657
N241	VVLHPNYSQVD	N4H5S2	Deamidated [N/Q]	3.76307e-10
N241	VVLHPNYSQVD	N5H4S2	Deamidated [N/Q]	2.97666e-08
N241	VVLHPNYSQVDIGLIK	N2		0.0062654
N241	VVLHPNYSQVDIGLIK	N3H3		0.00150777
N241	VVLHPNYSQVDIGLIK	N4H5S1		1.54e-22
N241	VVLHPNYSQVDIGLIK	N4H7F1		0.0034494
N241	VVLHPNYSQVDIGLIK	N6H7S3		6.60388e-19
N241	VVLHPNYSQVDIGLIK	N7H4F1		3.86544e-20
N241	VVLHPNYSQVDIGLIK	N5H6F1S1		2.84152e-11
N241	VVLHPNYSQVDIGLIK	N4H3F1		0.00260923
N241	VVLHPNYSQVDIGLIK	N7H8S1		2.74876e-16
N241	VVLHPNYSQVDIGLIK	N6H7F2		1.4422e-06
N241	VVLHPNYSQVDIGLIK	N3H4F1S1		0.00047972
N241	VVLHPNYSQVDIGLIK	N5H6F2S1		5.76502e-20
N241	VVLHPNYSQVDIGLIK	N6H3F1S2		1.1926e-10
N241	VVLHPNYSQVDIGLIK	N2H6Phos1		7.97239e-06
N241	VVLHPNYSQVDIGLIK	N4H4S1		7.53013e-17
N241	VVLHPNYSQVDIGLIK	N2H1F1		0.0019201
N241	VVLHPNYSQVDIGLIK	N6H6		1.93018e-06
N241	VVLHPNYSQVDIGLIK	N5H6F2		1.49143e-14
N241	VVLHPNYSQVDIGLIK	N5H6F3S1		1.29029e-19
N241	VVLHPNYSQVDIGLIK	N4H5F1S2		2.36282e-21
N241	VVLHPNYSQVDIGLIK	N5H6		2.36282e-16
N241	VVLHPNYSQVDIGLIK	N5H4F4		3.31323e-16
N241	VVLHPNYSQVDIGLIK	N5H6S1		1.54e-21
N241	VVLHPNYSQVDIGLIK	N4H7		1.22884e-16
N241	VVLHPNYSQVDIGLIK	N6H6F1		1.68915e-14
N241	VVLHPNYSQVDIGLIK	N6H7		6.52694e-10
N241	VVLHPNYSQVDIGLIK	N4H5F1S1		3.19492e-10
N241	VVLHPNYSQVDIGLIK	N6H4S1		0.00584939
N241	VVLHPNYSQVDIGLIK	N6H7F2S1		5.3096e-13
N241	VVLHPNYSQVDIGLIK	N4H5F3S2		7.95505e-22
N241	VVLHPNYSQVDIGLIK	N4H5S1Na1		1.01323e-18
N241	VVLHPNYSQVDIGLIK	N4H6S1		2.36282e-17
N241	VVLHPNYSQVDIGLIK	N7H7F1S3		1.01614e-08
N241	VVLHPNYSQVDIGLIK	N6H6F1S2		2.12765e-17
N241	VVLHPNYSQVDIGLIK	N7H4		9.31689e-08
N241	VVLHPNYSQVDIGLIK	N5H7F1S2		5.17598e-17
N241	VVLHPNYSQVDIGLIK	N5H6F2S3		3.53812e-19
N241	VVLHPNYSQVDIGLIK	N3H2		9.47178e-14
N241	VVLHPNYSQVDIGLIK	N7H3		0.00628887
N241	VVLHPNYSQVDIGLIK	N5H6S2		1.54e-20
N241	VVLHPNYSQVDIGLIK	N3H4		2.36282e-19
N241	VVLHPNYSQVDIGLIK	N5H4F1S2		4.78825e-11
N241	VVLHPNYSQVDIGLIK	N6H7F1S1		1.39494e-12
N241	VVLHPNYSQVDIGLIK	N4H5F3S1		0.00223916
N241	VVLHPNYSQVDIGLIK	N4H5S2		1.11546e-21
N241	VVLHPNYSQVDIGLIK	N5H6F3S2		2.87665e-16
N241	VVLHPNYSQVDIGLIK	N3H4S1		1.54e-22
N241	VVLHPNYSQVDIGLIK	N7H7F1		3.16265e-09
N241	VVLHPNYSQVDIGLIK	N5H6F1S2		1.11546e-19
N241	VVLHPNYSQVDIGLIK	N5H4S2		1.69875e-20
N241	VVLHPNYSQVDIGLIK	N6H7F2S3		2.76942e-10
N241	VVLHPNYSQVDIGLIK	N5H6S3		1.54e-21
N241	VVLHPNYSQVDIGLIK	N6H7S1		5.60824e-18
N241	VVLHPNYSQVDIGLIK	N5H3F1		1.58839e-09
N241	VVLHPNYSQVDIGLIK	N6H8F1S1		0.00028016
N241	VVLHPNYSQVDIGLIK	N5H6F1S3		7.95505e-21
N241	VVLHPNYSQVDIGLIK	N8H9		1.73972e-09
N241	VVLHPNYSQVDIGLIK	N4H5		1.54e-21
N241	VVLHPNYSQVDIGLIK	N6H7S2		3.23469e-18
N241	VVLHPNYSQVDIGLIK	N6H7F2S2		2.30519e-09
N241	VVLHPNYSQVDIGLIK	N2H1		0.000398081
N241	VVLHPNYSQVDIGLIK	N2	Deamidated [N/Q]	0.00600639
N241	VVLHPNYSQVDIGLIK	N4H5S1	Deamidated [N/Q]	1.81048e-16
N241	VVLHPNYSQVDIGLIK	N5H8F1	Deamidated [N/Q]	3.00009e-07
N241	VVLHPNYSQVDIGLIK	N4H4	Deamidated [N/Q]	9.02455e-06
N241	VVLHPNYSQVDIGLIK	N4H4S1Na1	Deamidated [N/Q]	9.89489e-07
N241	VVLHPNYSQVDIGLIK	N4H7F1	Deamidated [N/Q]	0.0060967
N241	VVLHPNYSQVDIGLIK	N7H4F1	Deamidated [N/Q]	3.86544e-17
N241	VVLHPNYSQVDIGLIK	N4H5F1	Deamidated [N/Q]	0.00036917
N241	VVLHPNYSQVDIGLIK	N5H6F1S1	Deamidated [N/Q]	2.43066e-06
N241	VVLHPNYSQVDIGLIK	N6H7F2	Deamidated [N/Q]	3.54182e-06
N241	VVLHPNYSQVDIGLIK	N3H5F1	Deamidated [N/Q]	0.00114689
N241	VVLHPNYSQVDIGLIK	N3H4F1S1	Deamidated [N/Q]	0.000325198
N241	VVLHPNYSQVDIGLIK	N5H6F2S1	Deamidated [N/Q]	9.70161e-07
N241	VVLHPNYSQVDIGLIK	N4H4S1	Deamidated [N/Q]	3.27164e-05
N241	VVLHPNYSQVDIGLIK	N2H1F1	Deamidated [N/Q]	0.0394356
N241	VVLHPNYSQVDIGLIK	N6H6S1	Deamidated [N/Q]	1.60621e-05
N241	VVLHPNYSQVDIGLIK	N6H6	Deamidated [N/Q]	5.99747e-06
N241	VVLHPNYSQVDIGLIK	N5H6F2	Deamidated [N/Q]	1.75218e-11
N241	VVLHPNYSQVDIGLIK	N5H6F3S1	Deamidated [N/Q]	4.15216e-06
N241	VVLHPNYSQVDIGLIK	N8H6	Deamidated [N/Q]	8.18482e-13
N241	VVLHPNYSQVDIGLIK	N5H6S1	Deamidated [N/Q]	8.15665e-10
N241	VVLHPNYSQVDIGLIK	N4H7	Deamidated [N/Q]	5.91356e-11
N241	VVLHPNYSQVDIGLIK	N6H6F1	Deamidated [N/Q]	2.97718e-06
N241	VVLHPNYSQVDIGLIK	N4H5F1S1	Deamidated [N/Q]	1.43334e-10
N241	VVLHPNYSQVDIGLIK	N8H3	Deamidated [N/Q]	5.96724e-06
N241	VVLHPNYSQVDIGLIK	N9H4	Deamidated [N/Q]	0.00355669
N241	VVLHPNYSQVDIGLIK	N6H3F1S1	Deamidated [N/Q]	7.27508e-06
N241	VVLHPNYSQVDIGLIK	N6H7F2S1	Deamidated [N/Q]	6.25568e-07
N241	VVLHPNYSQVDIGLIK	N4H5S1Na1	Deamidated [N/Q]	2.5771e-12
N241	VVLHPNYSQVDIGLIK	N7H4	Deamidated [N/Q]	2.3664e-05
N241	VVLHPNYSQVDIGLIK	N6H3F1	Deamidated [N/Q]	0.00206922
N241	VVLHPNYSQVDIGLIK	N7H3	Deamidated [N/Q]	3.40976e-05
N241	VVLHPNYSQVDIGLIK	N5H6S2	Deamidated [N/Q]	9.99898e-10
N241	VVLHPNYSQVDIGLIK	N3H4	Deamidated [N/Q]	9.88348e-10
N241	VVLHPNYSQVDIGLIK	N6H7F1S1	Deamidated [N/Q]	6.67348e-09
N241	VVLHPNYSQVDIGLIK	N4H5F3S1	Deamidated [N/Q]	0.000301966
N241	VVLHPNYSQVDIGLIK	N4H4F1	Deamidated [N/Q]	5.02186e-05
N241	VVLHPNYSQVDIGLIK	N4H5S2	Deamidated [N/Q]	1.20907e-18
N241	VVLHPNYSQVDIGLIK	N3H4S1	Deamidated [N/Q]	4.3152e-11
N241	VVLHPNYSQVDIGLIK	N7H7F1	Deamidated [N/Q]	0.000163828
N241	VVLHPNYSQVDIGLIK	N5H4S2	Deamidated [N/Q]	6.85976e-11
N241	VVLHPNYSQVDIGLIK	N5H6S3	Deamidated [N/Q]	1.41435e-06
N241	VVLHPNYSQVDIGLIK	N3H2F1	Deamidated [N/Q]	0.00263959
N241	VVLHPNYSQVDIGLIK	N6H7S1	Deamidated [N/Q]	2.52518e-05
N241	VVLHPNYSQVDIGLIK	N8H9	Deamidated [N/Q]	1.32986e-07
N241	VVLHPNYSQVDIGLIK	N4H5	Deamidated [N/Q]	3.37585e-11
N241	VVLHPNYSQVDIGLIK	N6H7S2	Deamidated [N/Q]	0.0004402
N241	VVLHPNYSQVDIGLIK	N2H2	Deamidated [N/Q]	0.00139694
N241	VVLHPNYSQVDIGLIKLK	N4H5S1		1.63803e-05
N241	VVLHPNYSQVDIGLIKLK	N4H7F1		9.22518e-07
N241	VVLHPNYSQVDIGLIKLK	N5H3		0.00979338
N241	VVLHPNYSQVDIGLIKLK	N4H5S2		8.24048e-14
N184	MVSHHNLTTGATLINE	N4H5S1		1.81513e-15
N184	MVSHHNLTTGATLINE	N4H4S1		0.00132596
N184	MVSHHNLTTGATLINE	N2H9		0.000941595
N184	MVSHHNLTTGATLINE	N5H6		0.0404235
N184	MVSHHNLTTGATLINE	N6H3F1S1		0.00243898
N184	MVSHHNLTTGATLINE	N6H3F1		0.00123419
N184	MVSHHNLTTGATLINE	N5H6F1S2		0.000328494
N184	MVSHHNLTTGATLINE	N5H6F1S3		0.000268701
N184	MVSHHNLTTGATLINE	N7H4F1	Oxidation [M]	1.378e-12
N184	MVSHHNLTTGATLINE	N5H6F1S1	Oxidation [M]	3.4318e-13
N184	MVSHHNLTTGATLINE	N5H6F2S1	Oxidation [M]	9.49372e-09
N184	MVSHHNLTTGATLINE	N4H4S1	Oxidation [M]	7.46394e-13
N184	MVSHHNLTTGATLINE	N6H6	Oxidation [M]	1.04802e-11
N184	MVSHHNLTTGATLINE	N4H4F1S1	Oxidation [M]	7.61034e-10
N184	MVSHHNLTTGATLINE	N6H6F1	Oxidation [M]	1.89051e-05
N184	MVSHHNLTTGATLINE	N6H3F1S1	Oxidation [M]	4.25004e-08
N184	MVSHHNLTTGATLINE	N4H5F3S2	Oxidation [M]	2.64364e-10
N184	MVSHHNLTTGATLINE	N6H6F1S2	Oxidation [M]	6.18922e-06
N184	MVSHHNLTTGATLINE	N6H6S2	Oxidation [M]	0.0387995
N184	MVSHHNLTTGATLINE	N5H6F4S1	Oxidation [M]	2.52454e-05
N184	MVSHHNLTTGATLINE	N7H3	Oxidation [M]	0.00110065
N184	MVSHHNLTTGATLINE	N3H4	Oxidation [M]	3.64359e-11
N184	MVSHHNLTTGATLINE	N5H4F1S2	Oxidation [M]	3.15515e-12
N184	MVSHHNLTTGATLINE	N4H4F1	Oxidation [M]	0.0464425
N184	MVSHHNLTTGATLINE	N5H6F1S3	Oxidation [M]	2.35423e-12
N184	MVSHHNLTTGATLINE	N2H3	Oxidation [M]; Deamidated [N/Q]	0.00217858
N184	MVSHHNLTTGATLINE	N4H5F1	Oxidation [M]; Deamidated [N/Q]	6.51691e-06
N184	MVSHHNLTTGATLINE	N5H6F1S1	Oxidation [M]; Deamidated [N/Q]	0.000314994
N184	MVSHHNLTTGATLINE	N3H5	Oxidation [M]; Deamidated [N/Q]	0.00115629
N184	MVSHHNLTTGATLINE	N6H4S1	Oxidation [M]; Deamidated [N/Q]	0.00550381
N184	MVSHHNLTTGATLINE	N6H3F1S1	Oxidation [M]; Deamidated [N/Q]	1.57211e-07
N184	MVSHHNLTTGATLINE	N5H6S2	Oxidation [M]; Deamidated [N/Q]	0.000198197
N184	MVSHHNLTTGATLINE	N4H5	Oxidation [M]; Deamidated [N/Q]	0.000471372
N207	QWLLTTAKNLFLNHSE	N4H5S1		0.00664867
N207	QWLLTTAKNLFLNHSE	N4H4S1		0.00163235
N207	QWLLTTAKNLFLNHSE	N4H7		1.51725e-05
N207	QWLLTTAKNLFLNHSE	N6H3F1		0.00102547
N207	QWLLTTAKNLFLNHSE	N6H7F1S2		0.000374709
N207	QWLLTTAKNLFLNHSE	N5H7F1S2	Deamidated [N/Q]	0.0349496
N207	QWLLTTAKNLFLNHSE	N5H6S2	Deamidated [N/Q]	0.000813532
N207	QWLLTTAKNLFLNHSE	N6H7F1S1	Deamidated [N/Q]	5.38049e-05
N207	QWLLTTAKNLFLNHSE	N4H5S2	Deamidated [N/Q]	0.044244
N207	QWLLTTAKNLFLNHSE	N8H9	Deamidated [N/Q]	0.00217468
N207	QWLLTTAKNLFLNHSE	N3H6S1	Deamidated [N/Q]; Deamidated [N/Q]	0.0230208
N207	QWLLTTAKNLFLNHSE	N2F1	Deamidated [N/Q]; Deamidated [N/Q]	0.0185043
N207	NLFLNHSE	N2H3		9.55573e-10
N207	NLFLNHSE	N5H8F1		0.00669952
N207	NLFLNHSE	N4H4		0.000623409
N207	NLFLNHSE	N6H8S1		2.70394e-06
N207	NLFLNHSE	N7H4F1		1.94296e-10
N207	NLFLNHSE	N3H6S1		4.7522e-07
N207	NLFLNHSE	N3H4F1S1		0.00197233
N207	NLFLNHSE	N6H3F1S2		1.20063e-07
N207	NLFLNHSE	N6H4S2		0.00106676
N207	NLFLNHSE	N2H6Phos1		2.73446e-05
N207	NLFLNHSE	N2H1F1		3.25308e-06
N207	NLFLNHSE	N6H6		0.000685001
N207	NLFLNHSE	N8H5		4.48232e-07
N207	NLFLNHSE	N6H5F2S1		2.53193e-11
N207	NLFLNHSE	N4H5F1S1		3.43833e-10
N207	NLFLNHSE	N6H4S1		6.4556e-05
N207	NLFLNHSE	N6H7F1S3		9.02898e-09
N207	NLFLNHSE	N6H6F2		0.00489327
N207	NLFLNHSE	N5H7F1S2		6.93367e-12
N207	NLFLNHSE	N6H7F1S1		4.73289e-06
N207	NLFLNHSE	N5H6F3S2		7.71241e-08
N207	NLFLNHSE	N5H4S2		4.15049e-11
N207	NLFLNHSE	N6H7F2S3		1.74488e-06
N207	NLFLNHSE	N6H8F1S1		3.89036e-05
N207	NLFLNHSE	N6H7F3S4		1.18792e-07
N207	NLFLNHSE	N2H2		4.74162e-12
N207	NLFLNHSE	N4H3S1		2.3952e-07
N207	NLFLNHSE	N6H7F1S2		9.06803e-09
N207	NLFLNHSE	N2H5	Deamidated [N/Q]	0.00207966
N207	NLFLNHSE	N3H3	Deamidated [N/Q]	0.000979493
N207	NLFLNHSE	N7H8S1	Deamidated [N/Q]	2.91833e-08
N207	NLFLNHSE	N5H6	Deamidated [N/Q]	9.58974e-06
N207	NLFLNHSE	N4H5F1S1	Deamidated [N/Q]	0.00447287
N207	NLFLNHSE	N6H4S1	Deamidated [N/Q]	0.00118759
N207	NLFLNHSE	N3H2	Deamidated [N/Q]	6.52017e-05
N207	NLFLNHSE	N3H4	Deamidated [N/Q]	0.00010457
N207	NLFLNHSE	N5H3F1	Deamidated [N/Q]	0.0429236
N207	NLFLNHSE	N5H6F1S3	Deamidated [N/Q]	1.97294e-08
N207	NLFLNHSE	N2H2	Deamidated [N/Q]	0.00243908
N207	NLFLNHSENATAK	N4H5F1		0.00843385
N207	NLFLNHSENATAK	N3H5F1		0.00175836
N207	NLFLNHSENATAK	N6H5F2S1		0.0120589
N207	NLFLNHSENATAK	N4H5F1S2		8.30989e-08
N207	NLFLNHSENATAK	N4H5F1S1		4.38967e-09
N207	NLFLNHSENATAK	N6H3F1S1		0.025339
N207	NLFLNHSENATAK	N5H6F4S1		3.11872e-07
N207	NLFLNHSENATAK	N5H7		0.000804171
N207	NLFLNHSENATAK	N6H7F1S1		0.00303021
N207	NLFLNHSENATAK	N5H3F1		2.45427e-06
N207	NLFLNHSENATAK	N6H7F1		3.4012e-08
N207	NLFLNHSENATAK	N4H5S1	Deamidated [N/Q]	0.000958548
N207	NLFLNHSENATAK	N5H6F4S1	Deamidated [N/Q]	0.000765096
N207	NLFLNHSENATAKD	N8H8F1		0.00176754
N207	NLFLNHSENATAKD	N5H6F2S1		0.000267628
N207	NLFLNHSENATAKD	N2H6Phos1		0.0447854
N207	NLFLNHSENATAKD	N4H4S1Na1	Deamidated [N/Q]	0.00196904
N207	NLFLNHSENATAKD	N4H6F2	Deamidated [N/Q]	0.00266002
N211	NLFLNHSENATAK	N6H7S1	Deamidated [N/Q]	0.0412938
N211	NATAK	N7H4F1		9.28898e-05
N211	NATAK	N5H6		7.32697e-05
N211	NATAK	N5H6S2		5.24344e-07
N211	NATAK	N5H6F1S2		8.51005e-07
N211	NATAK	N5H6S3		2.06286e-08
N211	NATAK	N4H5		5.56871e-07
N211	NATAK	N6H7F2S2		3.1814e-06
N211	NATAKD	N4H5S1		5.38306e-05
N211	NATAKD	N4H7F1		7.97731e-06
N211	NATAKD	N6H7F1S1		0.00011383
N211	NATAKD	N5H6S3		4.60997e-09
N211	NATAKD	N6H5F3		3.83544e-05
N241	IEKVVLHPNYSQVD	N5H6F1		0.0259865
N241	KVVLHPNYSQVD	N4H4		3.6428e-08
N241	KVVLHPNYSQVD	N6H8S1		4.89891e-10
N241	KVVLHPNYSQVD	N6H7S3		2.44749e-12
N241	KVVLHPNYSQVD	N5H6F1S1		4.11679e-15
N241	KVVLHPNYSQVD	N5H6		4.11679e-15
N241	KVVLHPNYSQVD	N5H6F1		1.98344e-05
N241	KVVLHPNYSQVD	N4H5S1Na1		6.3164e-15
N241	KVVLHPNYSQVD	N4H6S1		0.00173067
N241	KVVLHPNYSQVD	N6H6S2		0.000445736
N241	KVVLHPNYSQVD	N3H4		1.51561e-12
N241	KVVLHPNYSQVD	N5H4F1S2		5.99633e-06
N241	KVVLHPNYSQVD	N4H5F3S1		2.12715e-06
N241	KVVLHPNYSQVD	N5H6F3S2		6.53806e-05
N241	KVVLHPNYSQVD	N7H7F1		1.45889e-11
N241	KVVLHPNYSQVD	N5H4S2		9.03878e-12
N241	KVVLHPNYSQVD	N6H7F2S3		0.00641445
N241	KVVLHPNYSQVD	N5H6F1S3		1.1138e-11
N241	KVVLHPNYSQVD	N10H7		0.000230019
N241	KVVLHPNYSQVD	N6H7S2		4.11679e-17
N241	KVVLHPNYSQVD	N8H5F1		1.07091e-14
N241	KVVLHPNYSQVD	N7H4F1	Deamidated [N/Q]	1.27969e-07
N241	KVVLHPNYSQVD	N5H6F1S1	Deamidated [N/Q]	0.00300665
N241	KVVLHPNYSQVD	N3H6S1	Deamidated [N/Q]	0.00154028
N241	KVVLHPNYSQVD	N6H4S2	Deamidated [N/Q]	3.28663e-09
N241	KVVLHPNYSQVD	N6H5F2S1	Deamidated [N/Q]	6.19716e-07
N241	KVVLHPNYSQVD	N5H6S2	Deamidated [N/Q]	0.028529
N241	KVVLHPNYSQVDIGLIK	N3H6		0.0154321
N241	KVVLHPNYSQVDIGLIK	N2H9		0.000763003
N241	KVVLHPNYSQVDIGLIK	N9H4		2.78744e-07
N241	KVVLHPNYSQVDIGLIK	N6H7F1S3		8.48936e-11
N241	KVVLHPNYSQVDIGLIK	N6H6F1S2		4.32783e-09
N241	KVVLHPNYSQVDIGLIK	N3H5F1S2		4.16589e-10
N241	KVVLHPNYSQVDIGLIK	N5H6F1S3		7.8562e-14
N241	KVVLHPNYSQVDIGLIK	N8H9F1S4		0.00688769
N241	KVVLHPNYSQVDIGLIK	N2H2		0.00576887
N241	KVVLHPNYSQVDIGLIK	N6H7F1S2		1.1335e-10
N241	KVVLHPNYSQVDIGLIK	N5H6F1S1	Deamidated [N/Q]	0.0478826
N241	KVVLHPNYSQVDIGLIK	N6H5F2S1	Deamidated [N/Q]	1.49684e-05
N241	KVVLHPNYSQVDIGLIK	N4H7	Deamidated [N/Q]	1.76932e-05
N241	KVVLHPNYSQVDIGLIK	N3H5F1S2	Deamidated [N/Q]	0.003935
N241	KVVLHPNYSQVDIGLIK	N6H5F1S2	Deamidated [N/Q]	2.97671e-06
N241	VVLHPNYSQVD	N2		5.52963e-11
N241	VVLHPNYSQVD	N7H4F1		4.52332e-08
N241	VVLHPNYSQVD	N3H5		2.40873e-05
N241	VVLHPNYSQVD	N3H2F1		1.84803e-06
N241	VVLHPNYSQVD	N7H4F1	Deamidated [N/Q]	1.5292e-08
N241	VVLHPNYSQVD	N4H5S1Na1	Deamidated [N/Q]	1.94007e-08
N241	VVLHPNYSQVDIGLIK	N4H4		9.1234e-09
N241	VVLHPNYSQVDIGLIK	N4H4S1Na1		6.75002e-06
N241	VVLHPNYSQVDIGLIK	N3H6S1		3.65774e-10
N241	VVLHPNYSQVDIGLIK	N6H4S2		3.54014e-11
N241	VVLHPNYSQVDIGLIK	N9H6		7.61061e-11
N241	VVLHPNYSQVDIGLIK	N6H6F2S2		0.000791217
N241	VVLHPNYSQVDIGLIK	N6H5F2S1		1.3014e-19
N241	VVLHPNYSQVDIGLIK	N8H6		4.69513e-19
N241	VVLHPNYSQVDIGLIK	N4H6F2		1.33858e-13
N241	VVLHPNYSQVDIGLIK	N6H7F1S3		2.87665e-14
N241	VVLHPNYSQVDIGLIK	N6H9F1S2		0.00163565
N241	VVLHPNYSQVDIGLIK	N10H7		2.39212e-09
N241	VVLHPNYSQVDIGLIK	N6H7F1S2		4.94384e-16
N241	VVLHPNYSQVDIGLIK	N3H3	Deamidated [N/Q]	1.49819e-10
N241	VVLHPNYSQVDIGLIK	N4H3F1	Deamidated [N/Q]	0.00163425
N241	VVLHPNYSQVDIGLIK	N3H6S1	Deamidated [N/Q]	0.00116895
N241	VVLHPNYSQVDIGLIK	N3H6	Deamidated [N/Q]	0.00110031
N241	VVLHPNYSQVDIGLIK	N4H5F1S2	Deamidated [N/Q]	0.00560492
N241	VVLHPNYSQVDIGLIK	N4H6F2	Deamidated [N/Q]	2.10958e-09
N241	VVLHPNYSQVDIGLIK	N6H7F1S3	Deamidated [N/Q]	4.63971e-07
N241	VVLHPNYSQVDIGLIK	N5H7F1S2	Deamidated [N/Q]	8.06172e-08
N241	VVLHPNYSQVDIGLIK	N5H6F3S2	Deamidated [N/Q]	6.30556e-06
N241	VVLHPNYSQVDIGLIK	N8H5F1	Deamidated [N/Q]	1.59987e-06

## Sheet: HBV2
Nsite	Peptide Sequence	Glycan	Modification	Library Score
N184	GSFPWQAKMVSHHNLTTGATLINE	N4H5S1Na1		0.00261035
N184	GSFPWQAKMVSHHNLTTGATLINE	N5H3	Oxidation [M]	0.0110722
N184	MVSHHNLTTGATLINE	N2H3		0.04472
N184	MVSHHNLTTGATLINE	N3H3		0.00217858
N184	MVSHHNLTTGATLINE	N4H5S1		1.81513e-15
N184	MVSHHNLTTGATLINE	N5H8F1		0.000292698
N184	MVSHHNLTTGATLINE	N3H5F1		0.002423
N184	MVSHHNLTTGATLINE	N4H5cF1S2		0.00134054
N184	MVSHHNLTTGATLINE	N5H6S1		3.11787e-05
N184	MVSHHNLTTGATLINE	N6H4S1		0.00478208
N184	MVSHHNLTTGATLINE	N4H5F3S2		0.00240903
N184	MVSHHNLTTGATLINE	N4H5S1Na1		0.0492992
N184	MVSHHNLTTGATLINE	N5H7F1S2		1.09937e-07
N184	MVSHHNLTTGATLINE	N6H6S2		0.000274312
N184	MVSHHNLTTGATLINE	N6H3F1		0.00123419
N184	MVSHHNLTTGATLINE	N4H4F1		0.041522
N184	MVSHHNLTTGATLINE	N3H4S1		0.000755295
N184	MVSHHNLTTGATLINE	N6H8F1S1		0.00046519
N184	MVSHHNLTTGATLINE	N5H6F1S3		0.000268701
N184	MVSHHNLTTGATLINE	N6H7S2		0.00266427
N184	MVSHHNLTTGATLINE	N2H2		0.0382781
N184	MVSHHNLTTGATLINE	N4H3	Oxidation [M]	0.00241247
N184	MVSHHNLTTGATLINE	N3H3	Oxidation [M]	6.49079e-11
N184	MVSHHNLTTGATLINE	N4H5S1	Oxidation [M]	1.64013e-13
N184	MVSHHNLTTGATLINE	N7H4F1	Oxidation [M]	1.378e-12
N184	MVSHHNLTTGATLINE	N4H5F1	Oxidation [M]	3.36594e-05
N184	MVSHHNLTTGATLINE	N7H8S1	Oxidation [M]	2.44477e-06
N184	MVSHHNLTTGATLINE	N1	Oxidation [M]	5.45687e-10
N184	MVSHHNLTTGATLINE	N3H6S1	Oxidation [M]	1.12429e-06
N184	MVSHHNLTTGATLINE	N5H6F2S1	Oxidation [M]	5.00719e-09
N184	MVSHHNLTTGATLINE	N2H6Phos1	Oxidation [M]	0.000374927
N184	MVSHHNLTTGATLINE	N4H4F1S1	Oxidation [M]	7.61034e-10
N184	MVSHHNLTTGATLINE	N2H9	Oxidation [M]	9.42214e-06
N184	MVSHHNLTTGATLINE	N5H6F2	Oxidation [M]	0.000174197
N184	MVSHHNLTTGATLINE	N8H5	Oxidation [M]	4.27028e-05
N184	MVSHHNLTTGATLINE	N4H5cF1S2	Oxidation [M]	1.97571e-13
N184	MVSHHNLTTGATLINE	N5H6S1	Oxidation [M]	1.81513e-14
N184	MVSHHNLTTGATLINE	N4H7	Oxidation [M]	4.82476e-05
N184	MVSHHNLTTGATLINE	N6H6F1	Oxidation [M]	1.89051e-05
N184	MVSHHNLTTGATLINE	N4H5F1S1	Oxidation [M]	2.35423e-12
N184	MVSHHNLTTGATLINE	N9H4	Oxidation [M]	0.00229538
N184	MVSHHNLTTGATLINE	N4H5S1Na1	Oxidation [M]	1.59746e-09
N184	MVSHHNLTTGATLINE	N4H6S1	Oxidation [M]	2.33921e-12
N184	MVSHHNLTTGATLINE	N6H6F1S2	Oxidation [M]	6.18922e-06
N184	MVSHHNLTTGATLINE	N5H7F1S2	Oxidation [M]	4.56673e-08
N184	MVSHHNLTTGATLINE	N6H6S2	Oxidation [M]	0.0387995
N184	MVSHHNLTTGATLINE	N5H6F4S1	Oxidation [M]	2.52454e-05
N184	MVSHHNLTTGATLINE	N3H2	Oxidation [M]	0.04472
N184	MVSHHNLTTGATLINE	N5H6S2	Oxidation [M]	7.78371e-14
N184	MVSHHNLTTGATLINE	N4H5S2	Oxidation [M]	2.78496e-15
N184	MVSHHNLTTGATLINE	N6H5F1S2	Oxidation [M]	9.91563e-11
N184	MVSHHNLTTGATLINE	N5H6F3S2	Oxidation [M]	3.05247e-12
N184	MVSHHNLTTGATLINE	N3H4S1	Oxidation [M]	3.45942e-13
N184	MVSHHNLTTGATLINE	N5H4S2	Oxidation [M]	1.17361e-12
N184	MVSHHNLTTGATLINE	N5H6S3	Oxidation [M]	1.81513e-15
N184	MVSHHNLTTGATLINE	N6H7S1	Oxidation [M]	2.44125e-09
N184	MVSHHNLTTGATLINE	N5H6F1S3	Oxidation [M]	7.13551e-13
N184	MVSHHNLTTGATLINE	N10H7	Oxidation [M]	8.87035e-12
N184	MVSHHNLTTGATLINE	N4H5	Oxidation [M]	3.4318e-13
N184	MVSHHNLTTGATLINE	N6H7S2	Oxidation [M]	8.86291e-11
N184	MVSHHNLTTGATLINE	N4H3S1	Oxidation [M]	7.06846e-05
N184	MVSHHNLTTGATLINE	N4H5S1	Deamidated [N/Q]	0.00428613
N184	MVSHHNLTTGATLINE	N4H4S1	Deamidated [N/Q]	0.00113909
N184	MVSHHNLTTGATLINE	N4H5S1Na1	Deamidated [N/Q]	5.30214e-09
N184	MVSHHNLTTGATLINE	N5H4S2	Deamidated [N/Q]	0.00223828
N184	MVSHHNLTTGATLINE	N4H3	Oxidation [M]; Deamidated [N/Q]	0.018505
N184	MVSHHNLTTGATLINE	N3H3	Oxidation [M]; Deamidated [N/Q]	2.70412e-05
N184	MVSHHNLTTGATLINE	N4H5S1	Oxidation [M]; Deamidated [N/Q]	1.75519e-10
N184	MVSHHNLTTGATLINE	N7H4F1	Oxidation [M]; Deamidated [N/Q]	9.75162e-11
N184	MVSHHNLTTGATLINE	N5H6F1S1	Oxidation [M]; Deamidated [N/Q]	0.000314994
N184	MVSHHNLTTGATLINE	N3H6S1	Oxidation [M]; Deamidated [N/Q]	0.00231108
N184	MVSHHNLTTGATLINE	N3H6	Oxidation [M]; Deamidated [N/Q]	0.00165592
N184	MVSHHNLTTGATLINE	N4H4F1S1	Oxidation [M]; Deamidated [N/Q]	0.00539485
N184	MVSHHNLTTGATLINE	N5H6F2	Oxidation [M]; Deamidated [N/Q]	2.6305e-09
N184	MVSHHNLTTGATLINE	N5H6	Oxidation [M]; Deamidated [N/Q]	7.64919e-05
N184	MVSHHNLTTGATLINE	N5H4F4	Oxidation [M]; Deamidated [N/Q]	6.71416e-11
N184	MVSHHNLTTGATLINE	N4H7	Oxidation [M]; Deamidated [N/Q]	2.69493e-08
N184	MVSHHNLTTGATLINE	N6H6F1	Oxidation [M]; Deamidated [N/Q]	0.00210935
N184	MVSHHNLTTGATLINE	N6H4S1	Oxidation [M]; Deamidated [N/Q]	0.000584097
N184	MVSHHNLTTGATLINE	N4H5S1Na1	Oxidation [M]; Deamidated [N/Q]	3.57498e-11
N184	MVSHHNLTTGATLINE	N6H6F1S2	Oxidation [M]; Deamidated [N/Q]	7.76133e-05
N184	MVSHHNLTTGATLINE	N3H5F1S2	Oxidation [M]; Deamidated [N/Q]	8.18696e-11
N184	MVSHHNLTTGATLINE	N7H3	Oxidation [M]; Deamidated [N/Q]	6.99038e-05
N184	MVSHHNLTTGATLINE	N5H6S2	Oxidation [M]; Deamidated [N/Q]	0.000198197
N184	MVSHHNLTTGATLINE	N3H4	Oxidation [M]; Deamidated [N/Q]	7.10331e-05
N184	MVSHHNLTTGATLINE	N4H5S2	Oxidation [M]; Deamidated [N/Q]	0.00040924
N184	MVSHHNLTTGATLINE	N3H4S1	Oxidation [M]; Deamidated [N/Q]	2.14502e-08
N184	MVSHHNLTTGATLINE	N5H4S2	Oxidation [M]; Deamidated [N/Q]	2.86993e-12
N184	MVSHHNLTTGATLINE	N4H6	Oxidation [M]; Deamidated [N/Q]	8.61762e-06
N184	MVSHHNLTTGATLINE	N3H2F1	Oxidation [M]; Deamidated [N/Q]	0.00216199
N184	MVSHHNLTTGATLINE	N5H3F1	Oxidation [M]; Deamidated [N/Q]	0.00262375
N207	QWLLTTAKNLFLNHSE	N2H2F1		0.0019201
N207	QWLLTTAKNLFLNHSE	N5H6F1S1		0.018713
N207	QWLLTTAKNLFLNHSE	N6H3F1S2		0.0431608
N207	QWLLTTAKNLFLNHSE	N6H4S2		0.000891411
N207	QWLLTTAKNLFLNHSE	N5H4F1		0.00164407
N207	QWLLTTAKNLFLNHSE	N6H3F1S1		0.00309597
N207	QWLLTTAKNLFLNHSE	N7H7F1S3		0.00774724
N207	QWLLTTAKNLFLNHSE	N6H7F1S3		0.0108703
N207	QWLLTTAKNLFLNHSE	N2H4		0.00448583
N207	QWLLTTAKNLFLNHSE	N2F1		0.0019201
N207	QWLLTTAKNLFLNHSE	N2H1		0.00263959
N207	QWLLTTAKNLFLNHSE	N4H4	Deamidated [N/Q]	0.00627309
N207	QWLLTTAKNLFLNHSE	N7H8S1	Deamidated [N/Q]	0.00580175
N207	QWLLTTAKNLFLNHSE	N4H4F1S1	Deamidated [N/Q]	0.0018244
N207	QWLLTTAKNLFLNHSE	N9H6	Deamidated [N/Q]	0.0012699
N207	QWLLTTAKNLFLNHSE	N8H3	Deamidated [N/Q]	0.00121384
N207	QWLLTTAKNLFLNHSE	N4H5F3S1	Deamidated [N/Q]	0.00117019
N207	QWLLTTAKNLFLNHSE	N4H5S2	Deamidated [N/Q]	0.00237704
N207	QWLLTTAKNLFLNHSE	N3H4S1	Deamidated [N/Q]	0.00101352
N207	QWLLTTAKNLFLNHSE	N5H6F1S2	Deamidated [N/Q]	0.00284035
N207	QWLLTTAKNLFLNHSE	N8H9F1S4	Deamidated [N/Q]	0.00177732
N207	QWLLTTAKNLFLNHSE	N2H1	Deamidated [N/Q]	0.0464808
N207	QWLLTTAKNLFLNHSE	N1F1	Deamidated [N/Q]	0.0456464
N207	QWLLTTAKNLFLNHSE	N4H5S1	Deamidated [N/Q]; Deamidated [N/Q]	0.0208119
N207	QWLLTTAKNLFLNHSE	N8H3	Deamidated [N/Q]; Deamidated [N/Q]	0.00241684
N207	QWLLTTAKNLFLNHSE	N3H5F1S2	Deamidated [N/Q]; Deamidated [N/Q]	0.00158319
N207	QWLLTTAKNLFLNHSE	N2H2	Deamidated [N/Q]; Deamidated [N/Q]	0.0394356
N207	NLFLNHSE	N4H3		0.000230784
N207	NLFLNHSE	N2H2F1		2.73926e-11
N207	NLFLNHSE	N3H3		2.44974e-12
N207	NLFLNHSE	N4H5S1		2.71112e-14
N207	NLFLNHSE	N4H4S1Na1		0.00362015
N207	NLFLNHSE	N6H8S1		3.09454e-08
N207	NLFLNHSE	N6H7S3		1.79084e-10
N207	NLFLNHSE	N8H8		5.91121e-10
N207	NLFLNHSE	N7H4F1		1.94296e-10
N207	NLFLNHSE	N5H6F1S1		2.19807e-11
N207	NLFLNHSE	N4H3F1		1.19051e-09
N207	NLFLNHSE	N3H6F1		0.0040966
N207	NLFLNHSE	N7H8S1		3.165e-09
N207	NLFLNHSE	N8H8F1		5.96023e-07
N207	NLFLNHSE	N5H6F2S1		2.00727e-11
N207	NLFLNHSE	N6H3F1S2		2.34188e-06
N207	NLFLNHSE	N5H4F1		0.00498229
N207	NLFLNHSE	N2H6Phos1		2.73446e-05
N207	NLFLNHSE	N4H4S1		4.78067e-11
N207	NLFLNHSE	N2H1F1		3.25308e-06
N207	NLFLNHSE	N6H6S1		0.00447164
N207	NLFLNHSE	N6H6		0.000685001
N207	NLFLNHSE	N4H4F1S1		4.6288e-10
N207	NLFLNHSE	N2H7F1		4.16128e-09
N207	NLFLNHSE	N5H6F2		4.77075e-11
N207	NLFLNHSE	N6H6F2S2		2.40778e-06
N207	NLFLNHSE	N8H5		4.48232e-07
N207	NLFLNHSE	N5H6F3S1		6.71322e-09
N207	NLFLNHSE	N6H5F2S1		6.79527e-09
N207	NLFLNHSE	N4H5F1S2		9.86967e-12
N207	NLFLNHSE	N5H6		3.4939e-11
N207	NLFLNHSE	N5H4F4		7.08548e-11
N207	NLFLNHSE	N5H6S1		6.93367e-12
N207	NLFLNHSE	N4H6F2		2.5444e-08
N207	NLFLNHSE	N4H7		8.50555e-07
N207	NLFLNHSE	N6H6F1		7.4834e-09
N207	NLFLNHSE	N6H7		1.15307e-09
N207	NLFLNHSE	N4H5F1S1		3.43833e-10
N207	NLFLNHSE	N8H3		2.09598e-06
N207	NLFLNHSE	N3H5		3.96624e-08
N207	NLFLNHSE	N6H7F2S1		6.14267e-11
N207	NLFLNHSE	N4H5F3S2		2.27879e-08
N207	NLFLNHSE	N4H5S1Na1		1.42393e-11
N207	NLFLNHSE	N4H6S1		2.21576e-11
N207	NLFLNHSE	N6H7F1S3		1.3131e-09
N207	NLFLNHSE	N6H6F2		0.00489327
N207	NLFLNHSE	N5H7F1S2		1.02009e-07
N207	NLFLNHSE	N6H6S2		2.18785e-10
N207	NLFLNHSE	N6H3		4.26264e-06
N207	NLFLNHSE	N6H3F1		7.03077e-06
N207	NLFLNHSE	N3H5F1S2		1.30914e-06
N207	NLFLNHSE	N5H6F4S1		4.15049e-11
N207	NLFLNHSE	N6H9F1S2		2.54875e-07
N207	NLFLNHSE	N3H2		1.88985e-06
N207	NLFLNHSE	N5H6S2		4.11665e-13
N207	NLFLNHSE	N3H4		5.16706e-12
N207	NLFLNHSE	N5H4F1S2		2.38348e-09
N207	NLFLNHSE	N5H6F3S3		7.44984e-09
N207	NLFLNHSE	N6H7F1S1		2.13654e-09
N207	NLFLNHSE	N4H5F3S1		6.64188e-09
N207	NLFLNHSE	N4H4F1		0.00157025
N207	NLFLNHSE	N4H5S2		2.08853e-14
N207	NLFLNHSE	N6H5F1S2		1.0823e-08
N207	NLFLNHSE	N5H6F3S2		7.96909e-10
N207	NLFLNHSE	N3H4S1		2.08853e-14
N207	NLFLNHSE	N5H6F1S2		4.80591e-12
N207	NLFLNHSE	N5H4S2		4.15049e-11
N207	NLFLNHSE	N5H6S3		4.11665e-13
N207	NLFLNHSE	N3H2F1		5.96263e-08
N207	NLFLNHSE	N5H3F1		1.90355e-09
N207	NLFLNHSE	N6H7F1		3.28431e-06
N207	NLFLNHSE	N10H10F1		0.000158467
N207	NLFLNHSE	N5H6F1S3		1.16259e-13
N207	NLFLNHSE	N7H6F1S4		0.00207219
N207	NLFLNHSE	N8H9		2.53803e-05
N207	NLFLNHSE	N4H5		1.49791e-11
N207	NLFLNHSE	N6H7S2		6.93367e-12
N207	NLFLNHSE	N8H5F1		1.267e-09
N207	NLFLNHSE	N2H2		4.74162e-12
N207	NLFLNHSE	N6H7F2S2		9.91144e-08
N207	NLFLNHSE	N5H5		1.86174e-07
N207	NLFLNHSE	N6H7F1S2		9.06803e-09
N207	NLFLNHSE	N2H2F1	Deamidated [N/Q]	0.00516003
N207	NLFLNHSE	N2H5	Deamidated [N/Q]	0.00207966
N207	NLFLNHSE	N3H3	Deamidated [N/Q]	0.000979493
N207	NLFLNHSE	N4H5S1	Deamidated [N/Q]	7.92784e-12
N207	NLFLNHSE	N6H8S1	Deamidated [N/Q]	0.00425296
N207	NLFLNHSE	N7H4F1	Deamidated [N/Q]	5.34478e-05
N207	NLFLNHSE	N7H8S1	Deamidated [N/Q]	2.91833e-08
N207	NLFLNHSE	N3H5F1	Deamidated [N/Q]	0.00183367
N207	NLFLNHSE	N5H6F2S1	Deamidated [N/Q]	3.90366e-07
N207	NLFLNHSE	N2H1F1	Deamidated [N/Q]	0.0222243
N207	NLFLNHSE	N4H4F1S1	Deamidated [N/Q]	0.000629318
N207	NLFLNHSE	N5H6F2	Deamidated [N/Q]	4.27914e-05
N207	NLFLNHSE	N5H6F3S1	Deamidated [N/Q]	0.00308369
N207	NLFLNHSE	N6H5F2S1	Deamidated [N/Q]	0.000163843
N207	NLFLNHSE	N8H6	Deamidated [N/Q]	0.000105228
N207	NLFLNHSE	N4H5F1S2	Deamidated [N/Q]	1.97739e-08
N207	NLFLNHSE	N5H4F4	Deamidated [N/Q]	0.00133906
N207	NLFLNHSE	N5H6S1	Deamidated [N/Q]	0.00143743
N207	NLFLNHSE	N4H6F2	Deamidated [N/Q]	0.00329129
N207	NLFLNHSE	N4H7	Deamidated [N/Q]	0.000391762
N207	NLFLNHSE	N6H7	Deamidated [N/Q]	0.000132782
N207	NLFLNHSE	N3H5	Deamidated [N/Q]	0.00212424
N207	NLFLNHSE	N6H4S1	Deamidated [N/Q]	0.00118759
N207	NLFLNHSE	N6H3F1S1	Deamidated [N/Q]	0.00437563
N207	NLFLNHSE	N4H5S1Na1	Deamidated [N/Q]	2.70189e-11
N207	NLFLNHSE	N5H7F1S2	Deamidated [N/Q]	0.00185694
N207	NLFLNHSE	N6H6S2	Deamidated [N/Q]	0.000298261
N207	NLFLNHSE	N3H2	Deamidated [N/Q]	6.52017e-05
N207	NLFLNHSE	N5H6S2	Deamidated [N/Q]	4.05193e-11
N207	NLFLNHSE	N3H4	Deamidated [N/Q]	0.00010457
N207	NLFLNHSE	N4H5F3S1	Deamidated [N/Q]	2.14316e-05
N207	NLFLNHSE	N4H4F1	Deamidated [N/Q]	0.0295541
N207	NLFLNHSE	N4H5S2	Deamidated [N/Q]	4.55096e-12
N207	NLFLNHSE	N6H5F1S2	Deamidated [N/Q]	0.0216395
N207	NLFLNHSE	N3H4S1	Deamidated [N/Q]	5.734e-08
N207	NLFLNHSE	N5H6F1S2	Deamidated [N/Q]	0.0234597
N207	NLFLNHSE	N5H4S2	Deamidated [N/Q]	6.17576e-08
N207	NLFLNHSE	N5H6S3	Deamidated [N/Q]	0.00397237
N207	NLFLNHSE	N5H3F1	Deamidated [N/Q]	0.0429236
N207	NLFLNHSE	N7H6F1S4	Deamidated [N/Q]	2.9472e-05
N207	NLFLNHSE	N4H5	Deamidated [N/Q]	1.59141e-06
N207	NLFLNHSE	N8H5F1	Deamidated [N/Q]	0.000164189
N207	NLFLNHSE	N2H2	Deamidated [N/Q]	0.00243908
N207	NLFLNHSE	N4H3S1	Deamidated [N/Q]	0.00379708
N207	NLFLNHSENATAK	N4H7F1		6.0838e-05
N207	NLFLNHSENATAK	N6H7S3		1.87232e-05
N207	NLFLNHSENATAK	N3H6S1		2.95582e-09
N207	NLFLNHSENATAK	N3H5F1		0.00175836
N207	NLFLNHSENATAK	N2H6Phos1		8.38993e-07
N207	NLFLNHSENATAK	N2H9		0.00137339
N207	NLFLNHSENATAK	N7H8F1S1		0.0049701
N207	NLFLNHSENATAK	N8H5		0.000707839
N207	NLFLNHSENATAK	N4H5F1S2		8.30989e-08
N207	NLFLNHSENATAK	N5H7F1S2		0.000295195
N207	NLFLNHSENATAK	N4H5S1	Deamidated [N/Q]	0.0482636
N207	NLFLNHSENATAK	N4H7F1	Deamidated [N/Q]	0.000846704
N207	NLFLNHSENATAK	N2H6Phos1	Deamidated [N/Q]	0.000760624
N207	NLFLNHSENATAK	N4H4S1	Deamidated [N/Q]	0.000168941
N207	NLFLNHSENATAK	N6H6S1	Deamidated [N/Q]	0.000284895
N207	NLFLNHSENATAK	N9H4	Deamidated [N/Q]	7.93383e-05
N207	NLFLNHSENATAK	N5H6F4S1	Deamidated [N/Q]	0.000765096
N207	NLFLNHSENATAK	N5H6S3	Deamidated [N/Q]	0.00105125
N207	NLFLNHSENATAKD	N6H3F1S2		0.0427844
N207	NLFLNHSENATAKD	N2H6Phos1		0.0447854
N207	NLFLNHSENATAKD	N5H6F2S3		0.000599044
N207	NLFLNHSENATAKD	N4H4S1Na1	Deamidated [N/Q]	0.00196904
N207	NLFLNHSENATAKD	N4H7F1	Deamidated [N/Q]	0.0334294
N211	NATAK	N5H6F1S1		7.71144e-07
N211	NATAK	N4H5S2		1.04051e-06
N211	NATAK	N4H5		5.56871e-07
N211	NATAK	N6H7F2S2		3.1814e-06
N211	NATAKD	N5H6S1		0.00035329
N211	NATAKD	N6H7		0.00011383
N211	NATAKD	N6H7S2		3.28334e-07
N241	IEKVVLHPNYSQVD	N7H6F1S4		0.00194377
N241	KVVLHPNYSQVD	N3H3		5.9347e-05
N241	KVVLHPNYSQVD	N4H5S1		4.11679e-16
N241	KVVLHPNYSQVD	N6H8S1		4.89891e-10
N241	KVVLHPNYSQVD	N7H4F1		3.27526e-08
N241	KVVLHPNYSQVD	N4H3F1		0.00258313
N241	KVVLHPNYSQVD	N7H8S1		8.43315e-09
N241	KVVLHPNYSQVD	N1		2.16304e-12
N241	KVVLHPNYSQVD	N5H6F2S1		1.25456e-10
N241	KVVLHPNYSQVD	N6H4S2		6.09924e-08
N241	KVVLHPNYSQVD	N4H4S1		6.3164e-14
N241	KVVLHPNYSQVD	N6H6S1		8.27829e-08
N241	KVVLHPNYSQVD	N7H8F1S1		0.00265841
N241	KVVLHPNYSQVD	N5H6F2		2.0549e-07
N241	KVVLHPNYSQVD	N5H6F3S1		5.21598e-06
N241	KVVLHPNYSQVD	N5H4F4		0.000265757
N241	KVVLHPNYSQVD	N5H6S1		4.11679e-16
N241	KVVLHPNYSQVD	N4H7		7.78345e-13
N241	KVVLHPNYSQVD	N5H6F1		1.98344e-05
N241	KVVLHPNYSQVD	N4H5F3S2		3.90809e-10
N241	KVVLHPNYSQVD	N4H5S1Na1		8.81799e-12
N241	KVVLHPNYSQVD	N4H6S1		0.00173067
N241	KVVLHPNYSQVD	N6H7F1S3		1.0648e-11
N241	KVVLHPNYSQVD	N6H6F1S2		1.96805e-06
N241	KVVLHPNYSQVD	N5H7F1S2		1.59518e-12
N241	KVVLHPNYSQVD	N5H6F2S3		1.11514e-05
N241	KVVLHPNYSQVD	N5H6F4S1		0.00862455
N241	KVVLHPNYSQVD	N5H6S2		6.3164e-18
N241	KVVLHPNYSQVD	N3H4		1.01942e-14
N241	KVVLHPNYSQVD	N5H6F3S3		2.62663e-08
N241	KVVLHPNYSQVD	N4H5S2		4.11679e-16
N241	KVVLHPNYSQVD	N6H5F1S2		4.02575e-05
N241	KVVLHPNYSQVD	N5H6F3S2		2.07921e-09
N241	KVVLHPNYSQVD	N3H4S1		4.11679e-15
N241	KVVLHPNYSQVD	N5H6F1S2		1.59518e-12
N241	KVVLHPNYSQVD	N6H7F2S3		0.00641445
N241	KVVLHPNYSQVD	N5H6F1S3		1.1138e-11
N241	KVVLHPNYSQVD	N4H5		1.12522e-16
N241	KVVLHPNYSQVD	N6H7F1S2		9.77582e-13
N241	KVVLHPNYSQVD	N4H5S1	Deamidated [N/Q]	1.34023e-12
N241	KVVLHPNYSQVD	N4H4	Deamidated [N/Q]	0.0490957
N241	KVVLHPNYSQVD	N4H4S1Na1	Deamidated [N/Q]	0.0490393
N241	KVVLHPNYSQVD	N6H8S1	Deamidated [N/Q]	0.0267369
N241	KVVLHPNYSQVD	N6H7S3	Deamidated [N/Q]	0.00195858
N241	KVVLHPNYSQVD	N5H6F2S1	Deamidated [N/Q]	0.0025216
N241	KVVLHPNYSQVD	N6H4S2	Deamidated [N/Q]	3.28663e-09
N241	KVVLHPNYSQVD	N6H6	Deamidated [N/Q]	0.00990516
N241	KVVLHPNYSQVD	N5H4F4	Deamidated [N/Q]	5.76929e-10
N241	KVVLHPNYSQVD	N4H5S1Na1	Deamidated [N/Q]	1.01926e-06
N241	KVVLHPNYSQVD	N3H5F1S2	Deamidated [N/Q]	0.000512648
N241	KVVLHPNYSQVD	N5H6S2	Deamidated [N/Q]	0.028529
N241	KVVLHPNYSQVD	N4H5F3S1	Deamidated [N/Q]	0.00103388
N241	KVVLHPNYSQVD	N4H5S2	Deamidated [N/Q]	1.91043e-12
N241	KVVLHPNYSQVD	N3H4S1	Deamidated [N/Q]	1.60518e-09
N241	KVVLHPNYSQVD	N5H4S2	Deamidated [N/Q]	0.00256082
N241	KVVLHPNYSQVD	N6H7F2S3	Deamidated [N/Q]	0.000159613
N241	KVVLHPNYSQVD	N4H5	Deamidated [N/Q]	0.000289397
N241	KVVLHPNYSQVD	N8H5F1	Deamidated [N/Q]	3.97905e-06
N241	KVVLHPNYSQVDIGLIK	N4H5S1		7.8562e-18
N241	KVVLHPNYSQVDIGLIK	N5H8F1		4.15526e-07
N241	KVVLHPNYSQVDIGLIK	N6H7S3		5.57336e-13
N241	KVVLHPNYSQVDIGLIK	N5H6F1S1		7.6022e-11
N241	KVVLHPNYSQVDIGLIK	N3H6		0.0154321
N241	KVVLHPNYSQVDIGLIK	N5H6F2S1		5.23809e-19
N241	KVVLHPNYSQVDIGLIK	N6H6F2S2		0.000598533
N241	KVVLHPNYSQVDIGLIK	N5H6F3S1		9.46359e-19
N241	KVVLHPNYSQVDIGLIK	N6H5F2S1		3.55155e-07
N241	KVVLHPNYSQVDIGLIK	N5H4F4		8.76362e-09
N241	KVVLHPNYSQVDIGLIK	N5H6S1		7.8562e-18
N241	KVVLHPNYSQVDIGLIK	N4H7		9.83096e-05
N241	KVVLHPNYSQVDIGLIK	N3H5		0.000226505
N241	KVVLHPNYSQVDIGLIK	N9H4		2.78744e-07
N241	KVVLHPNYSQVDIGLIK	N4H5S1Na1		0.00652407
N241	KVVLHPNYSQVDIGLIK	N4H6S1		0.000509459
N241	KVVLHPNYSQVDIGLIK	N7H7F1S3		0.000443583
N241	KVVLHPNYSQVDIGLIK	N5H7F1S2		4.15866e-10
N241	KVVLHPNYSQVDIGLIK	N5H6F2S3		6.51404e-07
N241	KVVLHPNYSQVDIGLIK	N3H5F1S2		1.95541e-10
N241	KVVLHPNYSQVDIGLIK	N5H6F4S1		0.00689112
N241	KVVLHPNYSQVDIGLIK	N5H6S2		1.20538e-19
N241	KVVLHPNYSQVDIGLIK	N4H5F3S1		6.16801e-17
N241	KVVLHPNYSQVDIGLIK	N4H5S2		1.9454e-18
N241	KVVLHPNYSQVDIGLIK	N5H6F1S2		3.78103e-08
N241	KVVLHPNYSQVDIGLIK	N5H4S2		1.69023e-17
N241	KVVLHPNYSQVDIGLIK	N4H6		2.50626e-07
N241	KVVLHPNYSQVDIGLIK	N6H7S1		2.22281e-10
N241	KVVLHPNYSQVDIGLIK	N6H7S2		1.35619e-10
N241	KVVLHPNYSQVDIGLIK	N5H5		1.36442e-09
N241	KVVLHPNYSQVDIGLIK	N4H5S1	Deamidated [N/Q]	0.000115859
N241	KVVLHPNYSQVDIGLIK	N7H4F1	Deamidated [N/Q]	2.02345e-10
N241	KVVLHPNYSQVDIGLIK	N4H3F1	Deamidated [N/Q]	3.3412e-06
N241	KVVLHPNYSQVDIGLIK	N1	Deamidated [N/Q]	0.00655109
N241	KVVLHPNYSQVDIGLIK	N3H6S1	Deamidated [N/Q]	1.18162e-07
N241	KVVLHPNYSQVDIGLIK	N8H6	Deamidated [N/Q]	1.05778e-11
N241	KVVLHPNYSQVDIGLIK	N4H7	Deamidated [N/Q]	1.76932e-05
N241	KVVLHPNYSQVDIGLIK	N6H7F2S1	Deamidated [N/Q]	0.00671203
N241	KVVLHPNYSQVDIGLIK	N3H5F1S2	Deamidated [N/Q]	0.003935
N241	KVVLHPNYSQVDIGLIK	N5H6S2	Deamidated [N/Q]	2.13685e-07
N241	KVVLHPNYSQVDIGLIK	N3H4	Deamidated [N/Q]	8.0815e-06
N241	KVVLHPNYSQVDIGLIK	N4H5S2	Deamidated [N/Q]	1.83812e-10
N241	KVVLHPNYSQVDIGLIK	N3H4S1	Deamidated [N/Q]	1.32518e-08
N241	KVVLHPNYSQVDIGLIK	N5H4S2	Deamidated [N/Q]	1.81328e-06
N241	KVVLHPNYSQVDIGLIK	N8H5F1	Deamidated [N/Q]	2.26556e-08
N241	VVLHPNYSQVD	N4H5S1		2.90136e-14
N241	VVLHPNYSQVD	N5H8F1		0.000479342
N241	VVLHPNYSQVD	N6H8S1		0.000525622
N241	VVLHPNYSQVD	N6H7S3		1.56446e-09
N241	VVLHPNYSQVD	N8H8		0.00187347
N241	VVLHPNYSQVD	N7H4F1		4.52332e-08
N241	VVLHPNYSQVD	N5H6F1S1		2.61182e-07
N241	VVLHPNYSQVD	N7H8S1		2.9356e-10
N241	VVLHPNYSQVD	N5H6F2S1		3.48976e-07
N241	VVLHPNYSQVD	N6H3F1S2		1.27526e-07
N241	VVLHPNYSQVD	N7H8F1S1		4.65596e-08
N241	VVLHPNYSQVD	N5H6F2		5.16074e-06
N241	VVLHPNYSQVD	N5H6F3S1		0.00164271
N241	VVLHPNYSQVD	N4H5F1S2		2.37124e-10
N241	VVLHPNYSQVD	N4H6F2		7.85814e-08
N241	VVLHPNYSQVD	N4H5F1S1		5.84295e-10
N241	VVLHPNYSQVD	N3H5		2.40873e-05
N241	VVLHPNYSQVD	N5H6F1		0.0041491
N241	VVLHPNYSQVD	N4H6S1		4.94372e-06
N241	VVLHPNYSQVD	N6H7F1S3		1.57451e-09
N241	VVLHPNYSQVD	N6H6F1S2		1.74383e-07
N241	VVLHPNYSQVD	N7H4		1.14429e-05
N241	VVLHPNYSQVD	N5H7F1S2		0.00184922
N241	VVLHPNYSQVD	N5H6F4S1		5.10162e-10
N241	VVLHPNYSQVD	N5H6S2		1.24417e-12
N241	VVLHPNYSQVD	N6H7F1S1		4.42779e-06
N241	VVLHPNYSQVD	N4H4F1		0.0193862
N241	VVLHPNYSQVD	N4H5S2		1.24417e-12
N241	VVLHPNYSQVD	N5H6F3S2		6.98926e-09
N241	VVLHPNYSQVD	N3H4S1		2.90136e-13
N241	VVLHPNYSQVD	N7H7F1		0.015146
N241	VVLHPNYSQVD	N5H6F1S2		1.02854e-09
N241	VVLHPNYSQVD	N5H4S2		2.61149e-09
N241	VVLHPNYSQVD	N5H6S3		1.24417e-11
N241	VVLHPNYSQVD	N6H7S1		0.0438382
N241	VVLHPNYSQVD	N5H6F1S3		2.14777e-08
N241	VVLHPNYSQVD	N7H6F1S4		0.00589258
N241	VVLHPNYSQVD	N4H5		1.24417e-11
N241	VVLHPNYSQVD	N6H7S2		8.50944e-09
N241	VVLHPNYSQVD	N6H7F2S2		1.23376e-08
N241	VVLHPNYSQVD	N4H5S1	Deamidated [N/Q]	1.25195e-09
N241	VVLHPNYSQVD	N7H4F1	Deamidated [N/Q]	0.00235471
N241	VVLHPNYSQVD	N3H6S1	Deamidated [N/Q]	0.00212741
N241	VVLHPNYSQVD	N6H5F2S1	Deamidated [N/Q]	0.00196066
N241	VVLHPNYSQVD	N4H5S1Na1	Deamidated [N/Q]	1.94007e-08
N241	VVLHPNYSQVD	N3H2	Deamidated [N/Q]	0.000827657
N241	VVLHPNYSQVD	N4H5S2	Deamidated [N/Q]	3.76307e-10
N241	VVLHPNYSQVD	N5H4S2	Deamidated [N/Q]	2.97666e-08
N241	VVLHPNYSQVD	N4H6	Deamidated [N/Q]	0.00265382
N241	VVLHPNYSQVDIGLIK	N2		0.0062654
N241	VVLHPNYSQVDIGLIK	N4H5S1		1.54e-22
N241	VVLHPNYSQVDIGLIK	N5H8F1		2.26185e-18
N241	VVLHPNYSQVDIGLIK	N4H4S1Na1		6.75002e-06
N241	VVLHPNYSQVDIGLIK	N6H8S1		5.18182e-07
N241	VVLHPNYSQVDIGLIK	N6H7S3		6.60388e-19
N241	VVLHPNYSQVDIGLIK	N8H8		7.08567e-15
N241	VVLHPNYSQVDIGLIK	N7H4F1		3.86544e-20
N241	VVLHPNYSQVDIGLIK	N5H6F1S1		1.58698e-14
N241	VVLHPNYSQVDIGLIK	N4H3F1		0.00023403
N241	VVLHPNYSQVDIGLIK	N7H8S1		2.74876e-16
N241	VVLHPNYSQVDIGLIK	N6H7F2		1.4422e-06
N241	VVLHPNYSQVDIGLIK	N3H6		3.3099e-13
N241	VVLHPNYSQVDIGLIK	N3H5F1		3.83925e-05
N241	VVLHPNYSQVDIGLIK	N5H6F2S1		5.76502e-20
N241	VVLHPNYSQVDIGLIK	N6H3F1S2		1.1926e-10
N241	VVLHPNYSQVDIGLIK	N6H4S2		3.54014e-11
N241	VVLHPNYSQVDIGLIK	N2H6Phos1		7.97239e-06
N241	VVLHPNYSQVDIGLIK	N4H4S1		7.53013e-17
N241	VVLHPNYSQVDIGLIK	N2H1F1		0.0019201
N241	VVLHPNYSQVDIGLIK	N6H6S1		7.0874e-09
N241	VVLHPNYSQVDIGLIK	N6H6		1.93018e-06
N241	VVLHPNYSQVDIGLIK	N9H6		7.61061e-11
N241	VVLHPNYSQVDIGLIK	N5H6F2		1.49143e-14
N241	VVLHPNYSQVDIGLIK	N6H6F2S2		0.000791217
N241	VVLHPNYSQVDIGLIK	N5H6F3S1		1.29029e-19
N241	VVLHPNYSQVDIGLIK	N6H5F2S1		1.3014e-19
N241	VVLHPNYSQVDIGLIK	N8H6		5.3096e-19
N241	VVLHPNYSQVDIGLIK	N4H5F1S2		2.36282e-21
N241	VVLHPNYSQVDIGLIK	N5H6		2.36282e-16
N241	VVLHPNYSQVDIGLIK	N5H4F4		3.31323e-16
N241	VVLHPNYSQVDIGLIK	N5H6S1		1.54e-21
N241	VVLHPNYSQVDIGLIK	N4H6F2		1.33858e-13
N241	VVLHPNYSQVDIGLIK	N4H7		1.22884e-16
N241	VVLHPNYSQVDIGLIK	N6H6F1		5.80692e-15
N241	VVLHPNYSQVDIGLIK	N6H7		6.52694e-10
N241	VVLHPNYSQVDIGLIK	N4H5F1S1		1.54e-17
N241	VVLHPNYSQVDIGLIK	N8H3		0.00212353
N241	VVLHPNYSQVDIGLIK	N5H6F1		8.35681e-07
N241	VVLHPNYSQVDIGLIK	N9H4		1.11549e-14
N241	VVLHPNYSQVDIGLIK	N6H7F2S1		5.3096e-13
N241	VVLHPNYSQVDIGLIK	N4H5F3S2		7.95505e-22
N241	VVLHPNYSQVDIGLIK	N4H5S1Na1		1.43934e-20
N241	VVLHPNYSQVDIGLIK	N4H6S1		2.36282e-17
N241	VVLHPNYSQVDIGLIK	N6H7F1S3		2.87665e-14
N241	VVLHPNYSQVDIGLIK	N6H6F1S2		2.12765e-17
N241	VVLHPNYSQVDIGLIK	N7H4		9.31689e-08
N241	VVLHPNYSQVDIGLIK	N6H6S2		0.000703183
N241	VVLHPNYSQVDIGLIK	N3H2		9.47178e-14
N241	VVLHPNYSQVDIGLIK	N7H3		0.00628887
N241	VVLHPNYSQVDIGLIK	N5H6S2		1.54e-20
N241	VVLHPNYSQVDIGLIK	N3H4		2.36282e-19
N241	VVLHPNYSQVDIGLIK	N5H4F1S2		0.000123187
N241	VVLHPNYSQVDIGLIK	N4H5F3S1		0.00223916
N241	VVLHPNYSQVDIGLIK	N4H5S2		1.11546e-21
N241	VVLHPNYSQVDIGLIK	N5H6F3S2		2.87665e-16
N241	VVLHPNYSQVDIGLIK	N3H4S1		1.54e-22
N241	VVLHPNYSQVDIGLIK	N7H7F1		3.16265e-09
N241	VVLHPNYSQVDIGLIK	N5H6F1S2		6.60388e-20
N241	VVLHPNYSQVDIGLIK	N5H4S2		1.69875e-20
N241	VVLHPNYSQVDIGLIK	N6H7F2S3		2.76942e-10
N241	VVLHPNYSQVDIGLIK	N5H6S3		1.54e-21
N241	VVLHPNYSQVDIGLIK	N6H7S1		5.60824e-18
N241	VVLHPNYSQVDIGLIK	N5H3F1		1.58839e-09
N241	VVLHPNYSQVDIGLIK	N4H4F1P1		4.06673e-07
N241	VVLHPNYSQVDIGLIK	N6H8F1S1		0.00028016
N241	VVLHPNYSQVDIGLIK	N5H6F1S3		7.95505e-21
N241	VVLHPNYSQVDIGLIK	N10H7		2.39212e-09
N241	VVLHPNYSQVDIGLIK	N8H9		1.73972e-09
N241	VVLHPNYSQVDIGLIK	N6H7F3S4		2.95515e-10
N241	VVLHPNYSQVDIGLIK	N4H5		1.54e-21
N241	VVLHPNYSQVDIGLIK	N6H7S2		3.23469e-18
N241	VVLHPNYSQVDIGLIK	N8H5F1		1.71788e-19
N241	VVLHPNYSQVDIGLIK	N6H7F2S2		2.30519e-09
N241	VVLHPNYSQVDIGLIK	N4H3S1		0.00252576
N241	VVLHPNYSQVDIGLIK	N6H7F1S2		4.94384e-16
N241	VVLHPNYSQVDIGLIK	N2	Deamidated [N/Q]	0.00600639
N241	VVLHPNYSQVDIGLIK	N2H3	Deamidated [N/Q]	0.00214706
N241	VVLHPNYSQVDIGLIK	N3H3	Deamidated [N/Q]	1.49819e-10
N241	VVLHPNYSQVDIGLIK	N4H5S1	Deamidated [N/Q]	1.81048e-16
N241	VVLHPNYSQVDIGLIK	N5H8F1	Deamidated [N/Q]	3.00009e-07
N241	VVLHPNYSQVDIGLIK	N4H4	Deamidated [N/Q]	0.00272504
N241	VVLHPNYSQVDIGLIK	N4H7F1	Deamidated [N/Q]	0.0060967
N241	VVLHPNYSQVDIGLIK	N7H4F1	Deamidated [N/Q]	3.86544e-17
N241	VVLHPNYSQVDIGLIK	N5H6F1S1	Deamidated [N/Q]	2.43066e-06
N241	VVLHPNYSQVDIGLIK	N3H6F1	Deamidated [N/Q]	0.00562411
N241	VVLHPNYSQVDIGLIK	N6H7F2	Deamidated [N/Q]	3.54182e-06
N241	VVLHPNYSQVDIGLIK	N3H6S1	Deamidated [N/Q]	0.00191807
N241	VVLHPNYSQVDIGLIK	N3H6	Deamidated [N/Q]	0.00068734
N241	VVLHPNYSQVDIGLIK	N3H5F1	Deamidated [N/Q]	0.00114689
N241	VVLHPNYSQVDIGLIK	N3H4F1S1	Deamidated [N/Q]	0.00209239
N241	VVLHPNYSQVDIGLIK	N5H6F2S1	Deamidated [N/Q]	9.70161e-07
N241	VVLHPNYSQVDIGLIK	N6H4S2	Deamidated [N/Q]	6.66262e-09
N241	VVLHPNYSQVDIGLIK	N4H4S1	Deamidated [N/Q]	1.49476e-06
N241	VVLHPNYSQVDIGLIK	N2H1F1	Deamidated [N/Q]	0.0394356
N241	VVLHPNYSQVDIGLIK	N6H6S1	Deamidated [N/Q]	1.60621e-05
N241	VVLHPNYSQVDIGLIK	N6H6	Deamidated [N/Q]	5.99747e-06
N241	VVLHPNYSQVDIGLIK	N4H4F1S1	Deamidated [N/Q]	1.36539e-06
N241	VVLHPNYSQVDIGLIK	N5H6F2	Deamidated [N/Q]	1.75218e-11
N241	VVLHPNYSQVDIGLIK	N5H6F3S1	Deamidated [N/Q]	4.15216e-06
N241	VVLHPNYSQVDIGLIK	N8H6	Deamidated [N/Q]	8.18482e-13
N241	VVLHPNYSQVDIGLIK	N5H6S1	Deamidated [N/Q]	8.15665e-10
N241	VVLHPNYSQVDIGLIK	N4H7	Deamidated [N/Q]	5.91356e-11
N241	VVLHPNYSQVDIGLIK	N6H6F1	Deamidated [N/Q]	2.97718e-06
N241	VVLHPNYSQVDIGLIK	N4H5F1S1	Deamidated [N/Q]	1.43334e-10
N241	VVLHPNYSQVDIGLIK	N8H3	Deamidated [N/Q]	0.00294656
N241	VVLHPNYSQVDIGLIK	N6H4S1	Deamidated [N/Q]	0.000362359
N241	VVLHPNYSQVDIGLIK	N6H3F1S1	Deamidated [N/Q]	7.27508e-06
N241	VVLHPNYSQVDIGLIK	N6H7F2S1	Deamidated [N/Q]	6.25568e-07
N241	VVLHPNYSQVDIGLIK	N4H5S1Na1	Deamidated [N/Q]	2.5771e-12
N241	VVLHPNYSQVDIGLIK	N6H7F1S3	Deamidated [N/Q]	4.63971e-07
N241	VVLHPNYSQVDIGLIK	N7H4	Deamidated [N/Q]	2.3664e-05
N241	VVLHPNYSQVDIGLIK	N7H3	Deamidated [N/Q]	3.40976e-05
N241	VVLHPNYSQVDIGLIK	N5H6S2	Deamidated [N/Q]	1.41426e-10
N241	VVLHPNYSQVDIGLIK	N3H4	Deamidated [N/Q]	9.88348e-10
N241	VVLHPNYSQVDIGLIK	N6H7F1S1	Deamidated [N/Q]	6.67348e-09
N241	VVLHPNYSQVDIGLIK	N4H4F1	Deamidated [N/Q]	5.02186e-05
N241	VVLHPNYSQVDIGLIK	N4H5S2	Deamidated [N/Q]	1.20907e-18
N241	VVLHPNYSQVDIGLIK	N3H4S1	Deamidated [N/Q]	4.3152e-11
N241	VVLHPNYSQVDIGLIK	N7H7F1	Deamidated [N/Q]	0.000163828
N241	VVLHPNYSQVDIGLIK	N5H4S2	Deamidated [N/Q]	6.85976e-11
N241	VVLHPNYSQVDIGLIK	N5H6S3	Deamidated [N/Q]	1.41435e-06
N241	VVLHPNYSQVDIGLIK	N3H2F1	Deamidated [N/Q]	0.00263959
N241	VVLHPNYSQVDIGLIK	N6H7S1	Deamidated [N/Q]	2.52518e-05
N241	VVLHPNYSQVDIGLIK	N8H9	Deamidated [N/Q]	1.32986e-07
N241	VVLHPNYSQVDIGLIK	N4H5	Deamidated [N/Q]	3.37585e-11
N241	VVLHPNYSQVDIGLIK	N6H7S2	Deamidated [N/Q]	0.0004402
N241	VVLHPNYSQVDIGLIK	N2H2	Deamidated [N/Q]	0.00139694
N241	VVLHPNYSQVDIGLIKLK	N4H5S1		1.63803e-05
N241	VVLHPNYSQVDIGLIKLK	N4H7F1		9.22518e-07
N241	VVLHPNYSQVDIGLIKLK	N5H3		0.00979338
N241	VVLHPNYSQVDIGLIKLK	N4H5S2		8.24048e-14
N184	MVSHHNLTTGATLINE	N7H8S1		7.63432e-06
N184	MVSHHNLTTGATLINE	N4H4S1		0.00132596
N184	MVSHHNLTTGATLINE	N5H6F3S1		0.000955454
N184	MVSHHNLTTGATLINE	N4H5F1S2		0.000223525
N184	MVSHHNLTTGATLINE	N5H4F4		4.39794e-07
N184	MVSHHNLTTGATLINE	N4H5F1S1		0.00010143
N184	MVSHHNLTTGATLINE	N6H6F1S2		0.00245526
N184	MVSHHNLTTGATLINE	N5H6F2S3		0.0498129
N184	MVSHHNLTTGATLINE	N6H9F1S2		0.00227478
N184	MVSHHNLTTGATLINE	N5H6S2		2.30139e-11
N184	MVSHHNLTTGATLINE	N4H5S2		3.4318e-13
N184	MVSHHNLTTGATLINE	N5H4S2		0.00019504
N184	MVSHHNLTTGATLINE	N5H6S3		0.000191897
N184	MVSHHNLTTGATLINE	N4H4	Oxidation [M]	6.7173e-10
N184	MVSHHNLTTGATLINE	N6H7S3	Oxidation [M]	9.86889e-11
N184	MVSHHNLTTGATLINE	N6H3F1S2	Oxidation [M]	1.91024e-10
N184	MVSHHNLTTGATLINE	N6H4S2	Oxidation [M]	3.5978e-12
N184	MVSHHNLTTGATLINE	N5H4F1	Oxidation [M]	0.000371718
N184	MVSHHNLTTGATLINE	N4H4S1	Oxidation [M]	7.46394e-13
N184	MVSHHNLTTGATLINE	N6H6	Oxidation [M]	7.17801e-08
N184	MVSHHNLTTGATLINE	N5H6F3S1	Oxidation [M]	5.26542e-13
N184	MVSHHNLTTGATLINE	N6H5F2S1	Oxidation [M]	1.40521e-10
N184	MVSHHNLTTGATLINE	N8H6	Oxidation [M]	9.47175e-12
N184	MVSHHNLTTGATLINE	N4H5F1S2	Oxidation [M]	7.78371e-14
N184	MVSHHNLTTGATLINE	N5H6	Oxidation [M]	2.02953e-11
N184	MVSHHNLTTGATLINE	N4H6F2	Oxidation [M]	3.41402e-05
N184	MVSHHNLTTGATLINE	N6H3F1S1	Oxidation [M]	4.25004e-08
N184	MVSHHNLTTGATLINE	N5H4F1S2	Oxidation [M]	3.15515e-12
N184	MVSHHNLTTGATLINE	N5H6F1S2	Oxidation [M]	7.78371e-14
N184	MVSHHNLTTGATLINE	N3H2F1	Oxidation [M]	0.000643686
N184	MVSHHNLTTGATLINE	N8H5F1	Oxidation [M]	5.90919e-12
N184	MVSHHNLTTGATLINE	N7H4F1	Deamidated [N/Q]	1.28691e-07
N184	MVSHHNLTTGATLINE	N2H3	Oxidation [M]; Deamidated [N/Q]	0.00217858
N184	MVSHHNLTTGATLINE	N4H4	Oxidation [M]; Deamidated [N/Q]	2.67472e-05
N184	MVSHHNLTTGATLINE	N6H4S2	Oxidation [M]; Deamidated [N/Q]	8.32669e-05
N184	MVSHHNLTTGATLINE	N6H6	Oxidation [M]; Deamidated [N/Q]	1.79229e-08
N184	MVSHHNLTTGATLINE	N8H6	Oxidation [M]; Deamidated [N/Q]	6.11479e-09
N184	MVSHHNLTTGATLINE	N6H7	Oxidation [M]; Deamidated [N/Q]	1.06602e-10
N207	QWLLTTAKNLFLNHSE	N2H3		0.0165252
N207	QWLLTTAKNLFLNHSE	N7H4F1		0.00327426
N207	QWLLTTAKNLFLNHSE	N6H3F1		0.00102547
N207	QWLLTTAKNLFLNHSE	N4H5F3S1		0.000174605
N207	QWLLTTAKNLFLNHSE	N4H5S2		0.00173138
N207	QWLLTTAKNLFLNHSE	N8H9F1S4		0.000116464
N207	QWLLTTAKNLFLNHSE	N2H6Phos1	Deamidated [N/Q]	0.000865608
N207	QWLLTTAKNLFLNHSE	N2H1F1	Deamidated [N/Q]	0.0115549
N207	QWLLTTAKNLFLNHSE	N6H9F1S2	Deamidated [N/Q]	0.00627211
N207	QWLLTTAKNLFLNHSE	N2F1	Deamidated [N/Q]	0.000906579
N207	QWLLTTAKNLFLNHSE	N5H6F1S3	Deamidated [N/Q]	0.0491652
N207	QWLLTTAKNLFLNHSE	N8H9	Deamidated [N/Q]	0.00217468
N207	QWLLTTAKNLFLNHSE	N2H2	Deamidated [N/Q]	0.0223199
N207	QWLLTTAKNLFLNHSE	N2H2F1	Deamidated [N/Q]; Deamidated [N/Q]	0.0479597
N207	QWLLTTAKNLFLNHSE	N4H4S1	Deamidated [N/Q]; Deamidated [N/Q]	0.00032347
N207	QWLLTTAKNLFLNHSE	N2H1F1	Deamidated [N/Q]; Deamidated [N/Q]	0.0433213
N207	QWLLTTAKNLFLNHSE	N3H4S1	Deamidated [N/Q]; Deamidated [N/Q]	0.00196
N207	QWLLTTAKNLFLNHSE	N5H4S2	Deamidated [N/Q]; Deamidated [N/Q]	0.00396136
N207	QWLLTTAKNLFLNHSE	N2F1	Deamidated [N/Q]; Deamidated [N/Q]	0.0185043
N207	NLFLNHSE	N2H3		9.55573e-10
N207	NLFLNHSE	N4H4		4.78995e-05
N207	NLFLNHSE	N5H3		2.24135e-05
N207	NLFLNHSE	N3H6		5.23084e-10
N207	NLFLNHSE	N3H4F1S1		0.00197233
N207	NLFLNHSE	N8H6		4.19902e-11
N207	NLFLNHSE	N6H4S1		6.4556e-05
N207	NLFLNHSE	N6H6F1S2		2.24297e-10
N207	NLFLNHSE	N7H4		0.00222548
N207	NLFLNHSE	N7H7F1		8.37365e-05
N207	NLFLNHSE	N6H7F2S3		8.63367e-06
N207	NLFLNHSE	N6H7F3S4		1.18792e-07
N207	NLFLNHSE	N4H3S1		2.3952e-07
N207	NLFLNHSE	N3H6	Deamidated [N/Q]	0.00071246
N207	NLFLNHSE	N6H7F2S1	Deamidated [N/Q]	0.0154567
N207	NLFLNHSE	N6H3	Deamidated [N/Q]	0.000640714
N207	NLFLNHSE	N2H4	Deamidated [N/Q]	0.00127618
N207	NLFLNHSENATAK	N4H5S1		7.8117e-10
N207	NLFLNHSENATAK	N9H6		0.000637976
N207	NLFLNHSENATAK	N5H6F2		0.000210529
N207	NLFLNHSENATAK	N6H5F2S1		0.0120589
N207	NLFLNHSENATAK	N6H6F1		0.0120589
N207	NLFLNHSENATAK	N4H5F1S1		4.38967e-09
N207	NLFLNHSENATAK	N6H4S1		0.00178244
N207	NLFLNHSENATAK	N6H3F1		0.000104391
N207	NLFLNHSENATAK	N5H6F4S1		0.000151351
N207	NLFLNHSENATAK	N5H7		0.000804171
N207	NLFLNHSENATAK	N5H6F3S3		0.000731049
N207	NLFLNHSENATAK	N6H5F1S2		5.28914e-05
N207	NLFLNHSENATAK	N5H4S2	Deamidated [N/Q]	0.0413064
N207	NLFLNHSENATAK	N6H7F1	Deamidated [N/Q]	0.000210529
N207	NLFLNHSENATAKD	N4H7F1		0.000972733
N207	NLFLNHSENATAKD	N5H6F2S1		0.000267628
N207	NLFLNHSENATAKD	N5H7		0.00175872
N211	NATAK	N4H5S1		8.1223e-07
N211	NATAK	N5H6F3S1		5.04663e-05
N211	NATAK	N5H6S1		8.25499e-07
N211	NATAK	N6H7		0.00226505
N211	NATAK	N4H5F1S1		0.000183802
N211	NATAK	N5H6F1		0.00226505
N211	NATAK	N6H7F1S3		0.000512026
N211	NATAK	N7H3		0.000136241
N211	NATAK	N6H7F1S1		9.57519e-07
N211	NATAK	N5H6S3		2.06286e-08
N211	NATAK	N6H7F1		0.0188271
N211	NATAKD	N4H5S2		6.32468e-07
N211	NATAKD	N5H6F1S2		1.83244e-07
N211	NATAKD	N4H5		1.36853e-07
N211	NATAKD	N6H5F3		3.83544e-05
N241	IEKVVLHPNYSQVD	N4H5S1		0.00267026
N241	IEKVVLHPNYSQVD	N4H5S2		4.11917e-06
N241	KVVLHPNYSQVD	N5H8F1		4.70614e-06
N241	KVVLHPNYSQVD	N6H7S3		2.44749e-12
N241	KVVLHPNYSQVD	N5H6F1S1		4.11679e-15
N241	KVVLHPNYSQVD	N5H3		0.0474836
N241	KVVLHPNYSQVD	N6H7F2S1		6.55403e-08
N241	KVVLHPNYSQVD	N3H5F1S2		8.08065e-05
N241	KVVLHPNYSQVD	N5H7		0.000282484
N241	KVVLHPNYSQVD	N6H7F1S1		5.63928e-09
N241	KVVLHPNYSQVD	N4H5F3S1		2.12715e-06
N241	KVVLHPNYSQVD	N5H4S2		9.03878e-12
N241	KVVLHPNYSQVD	N5H6S3		4.11679e-16
N241	KVVLHPNYSQVD	N6H7S1		4.11679e-16
N241	KVVLHPNYSQVD	N6H8F1S1		2.92692e-10
N241	KVVLHPNYSQVD	N6H7S2		4.11679e-17
N241	KVVLHPNYSQVD	N2H2		6.64421e-14
N241	KVVLHPNYSQVD	N7H4F1	Deamidated [N/Q]	4.24911e-12
N241	KVVLHPNYSQVD	N6H6S1	Deamidated [N/Q]	0.00100136
N241	KVVLHPNYSQVD	N5H6F2	Deamidated [N/Q]	0.0494119
N241	KVVLHPNYSQVD	N6H5F2S1	Deamidated [N/Q]	6.19716e-07
N241	KVVLHPNYSQVD	N5H6S1	Deamidated [N/Q]	0.00226408
N241	KVVLHPNYSQVD	N5H4F1S2	Deamidated [N/Q]	0.00785718
N241	KVVLHPNYSQVD	N8H9	Deamidated [N/Q]	2.16619e-05
N241	KVVLHPNYSQVD	N6H7F3S4	Deamidated [N/Q]	1.86518e-07
N241	KVVLHPNYSQVDIGLIK	N4H4S1		1.01924e-07
N241	KVVLHPNYSQVDIGLIK	N2H9		0.0437351
N241	KVVLHPNYSQVDIGLIK	N5H6		0.000843295
N241	KVVLHPNYSQVDIGLIK	N5H6F1		0.00508236
N241	KVVLHPNYSQVDIGLIK	N2H2		0.00576887
N241	KVVLHPNYSQVDIGLIK	N6H7F2S2		4.96437e-07
N241	KVVLHPNYSQVDIGLIK	N5H6F1S1	Deamidated [N/Q]	0.0478826
N241	KVVLHPNYSQVDIGLIK	N5H4F1	Deamidated [N/Q]	0.00170273
N241	KVVLHPNYSQVDIGLIK	N4H4S1	Deamidated [N/Q]	0.000418617
N241	KVVLHPNYSQVDIGLIK	N6H4S1	Deamidated [N/Q]	0.00595413
N241	VVLHPNYSQVD	N2		5.52963e-11
N241	VVLHPNYSQVD	N3H3		3.50789e-05
N241	VVLHPNYSQVD	N5H6		3.6382e-10
N241	VVLHPNYSQVD	N5H6S1		1.12422e-10
N241	VVLHPNYSQVD	N9H4		4.32738e-05
N241	VVLHPNYSQVD	N4H5S1Na1		1.12422e-10
N241	VVLHPNYSQVD	N4H5F3S1		3.55187e-07
N241	VVLHPNYSQVD	N4H6		1.30372e-06
N241	VVLHPNYSQVD	N6H7F1S2		8.05661e-07
N241	VVLHPNYSQVDIGLIK	N3H6F1		1.43681e-06
N241	VVLHPNYSQVDIGLIK	N5H7F1S2		5.17598e-17
N241	VVLHPNYSQVDIGLIK	N6H7F1S1		0.000830935
N241	VVLHPNYSQVDIGLIK	N2F1		0.000158523
N241	VVLHPNYSQVDIGLIK	N4H6F2	Deamidated [N/Q]	2.10958e-09
N241	VVLHPNYSQVDIGLIK	N5H6F1	Deamidated [N/Q]	0.0322856
N241	VVLHPNYSQVDIGLIK	N5H7F1S2	Deamidated [N/Q]	8.06172e-08
N241	VVLHPNYSQVDIGLIK	N6H6S2	Deamidated [N/Q]	2.28244e-05
N241	VVLHPNYSQVDIGLIK	N5H6F3S2	Deamidated [N/Q]	6.30556e-06

## Sheet: HBV3
Nsite	Peptide Sequence	Glycan	Modification	Library Score
N184	GSFPWQAKMVSHHNLTTGATLINE	N4H5S1Na1		0.00261035
N184	GSFPWQAKMVSHHNLTTGATLINE	N6H6S2		0.0140793
N184	MVSHHNLTTGATLINE	N2H3		0.04472
N184	MVSHHNLTTGATLINE	N3H3		0.00217858
N184	MVSHHNLTTGATLINE	N4H5S1		1.81513e-15
N184	MVSHHNLTTGATLINE	N5H8F1		0.000292698
N184	MVSHHNLTTGATLINE	N5H6F1S1		0.00132596
N184	MVSHHNLTTGATLINE	N7H8S1		7.63432e-06
N184	MVSHHNLTTGATLINE	N3H5F1		0.002423
N184	MVSHHNLTTGATLINE	N2H9		0.000941595
N184	MVSHHNLTTGATLINE	N6H6F2S2		0.0137331
N184	MVSHHNLTTGATLINE	N5H6		0.0404235
N184	MVSHHNLTTGATLINE	N5H4F4		4.39794e-07
N184	MVSHHNLTTGATLINE	N5H6S1		3.11787e-05
N184	MVSHHNLTTGATLINE	N6H4S1		0.00478208
N184	MVSHHNLTTGATLINE	N4H5S1Na1		0.0492992
N184	MVSHHNLTTGATLINE	N6H6F1S2		0.00245526
N184	MVSHHNLTTGATLINE	N6H9F1S2		0.00227478
N184	MVSHHNLTTGATLINE	N5H6S2		2.30139e-11
N184	MVSHHNLTTGATLINE	N4H4F1		0.041522
N184	MVSHHNLTTGATLINE	N4H5S2		3.4318e-13
N184	MVSHHNLTTGATLINE	N5H4S2		0.00019504
N184	MVSHHNLTTGATLINE	N5H3F1		0.00133306
N184	MVSHHNLTTGATLINE	N6H8F1S1		0.00046519
N184	MVSHHNLTTGATLINE	N5H6F1S3		0.000268701
N184	MVSHHNLTTGATLINE	N6H7F3S4		0.0209596
N184	MVSHHNLTTGATLINE	N6H7S2		0.00266427
N184	MVSHHNLTTGATLINE	N2H2		0.0382781
N184	MVSHHNLTTGATLINE	N4H3	Oxidation [M]	0.00241247
N184	MVSHHNLTTGATLINE	N2H5	Oxidation [M]	0.000226078
N184	MVSHHNLTTGATLINE	N4H5S1	Oxidation [M]	1.64013e-13
N184	MVSHHNLTTGATLINE	N5H8F1	Oxidation [M]	0.0375737
N184	MVSHHNLTTGATLINE	N4H5F1	Oxidation [M]	3.36594e-05
N184	MVSHHNLTTGATLINE	N5H6F1S1	Oxidation [M]	3.4318e-13
N184	MVSHHNLTTGATLINE	N3H6S1	Oxidation [M]	1.12429e-06
N184	MVSHHNLTTGATLINE	N5H6F2S1	Oxidation [M]	9.49372e-09
N184	MVSHHNLTTGATLINE	N2H6Phos1	Oxidation [M]	0.000374927
N184	MVSHHNLTTGATLINE	N6H6S1	Oxidation [M]	0.00388547
N184	MVSHHNLTTGATLINE	N6H6	Oxidation [M]	1.04802e-11
N184	MVSHHNLTTGATLINE	N4H4F1S1	Oxidation [M]	7.61034e-10
N184	MVSHHNLTTGATLINE	N5H6F2	Oxidation [M]	0.000174197
N184	MVSHHNLTTGATLINE	N5H6F3S1	Oxidation [M]	5.26542e-13
N184	MVSHHNLTTGATLINE	N5H6	Oxidation [M]	2.02953e-11
N184	MVSHHNLTTGATLINE	N5H6S1	Oxidation [M]	1.81513e-14
N184	MVSHHNLTTGATLINE	N4H6F2	Oxidation [M]	3.41402e-05
N184	MVSHHNLTTGATLINE	N6H6F1	Oxidation [M]	1.89051e-05
N184	MVSHHNLTTGATLINE	N4H5F1S1	Oxidation [M]	1.64013e-13
N184	MVSHHNLTTGATLINE	N9H4	Oxidation [M]	0.00229538
N184	MVSHHNLTTGATLINE	N6H4S1	Oxidation [M]	0.00018846
N184	MVSHHNLTTGATLINE	N6H3F1S1	Oxidation [M]	4.25004e-08
N184	MVSHHNLTTGATLINE	N4H5S1Na1	Oxidation [M]	1.59746e-09
N184	MVSHHNLTTGATLINE	N6H6F1S2	Oxidation [M]	6.18922e-06
N184	MVSHHNLTTGATLINE	N5H7F1S2	Oxidation [M]	1.26806e-12
N184	MVSHHNLTTGATLINE	N5H6F4S1	Oxidation [M]	2.52454e-05
N184	MVSHHNLTTGATLINE	N3H2	Oxidation [M]	0.04472
N184	MVSHHNLTTGATLINE	N5H6S2	Oxidation [M]	7.78371e-14
N184	MVSHHNLTTGATLINE	N3H4	Oxidation [M]	1.20463e-12
N184	MVSHHNLTTGATLINE	N5H4F1S2	Oxidation [M]	3.15515e-12
N184	MVSHHNLTTGATLINE	N4H4F1	Oxidation [M]	0.0464425
N184	MVSHHNLTTGATLINE	N4H5S2	Oxidation [M]	2.78496e-15
N184	MVSHHNLTTGATLINE	N3H4S1	Oxidation [M]	3.45942e-13
N184	MVSHHNLTTGATLINE	N5H6F1S2	Oxidation [M]	7.78371e-14
N184	MVSHHNLTTGATLINE	N5H4S2	Oxidation [M]	1.17361e-12
N184	MVSHHNLTTGATLINE	N4H6	Oxidation [M]	0.000227935
N184	MVSHHNLTTGATLINE	N5H6S3	Oxidation [M]	1.81513e-15
N184	MVSHHNLTTGATLINE	N6H7S1	Oxidation [M]	2.29258e-11
N184	MVSHHNLTTGATLINE	N5H6F1S3	Oxidation [M]	7.13551e-13
N184	MVSHHNLTTGATLINE	N10H7	Oxidation [M]	8.87035e-12
N184	MVSHHNLTTGATLINE	N4H5	Oxidation [M]	3.4318e-13
N184	MVSHHNLTTGATLINE	N6H7S2	Oxidation [M]	8.86291e-11
N184	MVSHHNLTTGATLINE	N4H3S1	Oxidation [M]	7.06846e-05
N184	MVSHHNLTTGATLINE	N6H7F1S2	Oxidation [M]	2.54428e-06
N184	MVSHHNLTTGATLINE	N4H4S1	Deamidated [N/Q]	0.00113909
N184	MVSHHNLTTGATLINE	N5H6S1	Deamidated [N/Q]	0.0226747
N184	MVSHHNLTTGATLINE	N4H5S1Na1	Deamidated [N/Q]	5.30214e-09
N184	MVSHHNLTTGATLINE	N5H4S2	Deamidated [N/Q]	0.00223828
N184	MVSHHNLTTGATLINE	N2H2	Deamidated [N/Q]	0.0019756
N184	MVSHHNLTTGATLINE	N4H5S1	Oxidation [M]; Deamidated [N/Q]	1.75519e-10
N184	MVSHHNLTTGATLINE	N4H4	Oxidation [M]; Deamidated [N/Q]	2.67472e-05
N184	MVSHHNLTTGATLINE	N4H4S1Na1	Oxidation [M]; Deamidated [N/Q]	0.000966222
N184	MVSHHNLTTGATLINE	N7H4F1	Oxidation [M]; Deamidated [N/Q]	9.75162e-11
N184	MVSHHNLTTGATLINE	N3H6	Oxidation [M]; Deamidated [N/Q]	0.00165592
N184	MVSHHNLTTGATLINE	N6H4S2	Oxidation [M]; Deamidated [N/Q]	9.70136e-10
N184	MVSHHNLTTGATLINE	N6H6	Oxidation [M]; Deamidated [N/Q]	1.79229e-08
N184	MVSHHNLTTGATLINE	N4H5cF1S2	Oxidation [M]; Deamidated [N/Q]	0.000410672
N184	MVSHHNLTTGATLINE	N5H4F4	Oxidation [M]; Deamidated [N/Q]	6.71416e-11
N184	MVSHHNLTTGATLINE	N4H7	Oxidation [M]; Deamidated [N/Q]	2.69493e-08
N184	MVSHHNLTTGATLINE	N6H6F1	Oxidation [M]; Deamidated [N/Q]	0.00210935
N184	MVSHHNLTTGATLINE	N6H7	Oxidation [M]; Deamidated [N/Q]	1.06602e-10
N184	MVSHHNLTTGATLINE	N6H4S1	Oxidation [M]; Deamidated [N/Q]	0.00550381
N184	MVSHHNLTTGATLINE	N6H3F1S1	Oxidation [M]; Deamidated [N/Q]	1.57211e-07
N184	MVSHHNLTTGATLINE	N4H5S1Na1	Oxidation [M]; Deamidated [N/Q]	3.57498e-11
N184	MVSHHNLTTGATLINE	N6H6F1S2	Oxidation [M]; Deamidated [N/Q]	7.76133e-05
N184	MVSHHNLTTGATLINE	N7H3	Oxidation [M]; Deamidated [N/Q]	6.99038e-05
N184	MVSHHNLTTGATLINE	N3H4	Oxidation [M]; Deamidated [N/Q]	7.10331e-05
N184	MVSHHNLTTGATLINE	N4H5S2	Oxidation [M]; Deamidated [N/Q]	0.00040924
N184	MVSHHNLTTGATLINE	N3H4S1	Oxidation [M]; Deamidated [N/Q]	2.14502e-08
N184	MVSHHNLTTGATLINE	N5H4S2	Oxidation [M]; Deamidated [N/Q]	2.29258e-11
N184	MVSHHNLTTGATLINE	N4H6	Oxidation [M]; Deamidated [N/Q]	8.61762e-06
N184	MVSHHNLTTGATLINE	N3H2F1	Oxidation [M]; Deamidated [N/Q]	0.00216199
N184	MVSHHNLTTGATLINE	N6H7F1	Oxidation [M]; Deamidated [N/Q]	0.000677732
N184	MVSHHNLTTGATLINE	N4H5	Oxidation [M]; Deamidated [N/Q]	0.000471372
N207	QWLLTTAKNLFLNHSE	N2H2F1		0.0019201
N207	QWLLTTAKNLFLNHSE	N4H5S1		0.00664867
N207	QWLLTTAKNLFLNHSE	N7H4F1		0.00327426
N207	QWLLTTAKNLFLNHSE	N5H6F1S1		0.018713
N207	QWLLTTAKNLFLNHSE	N6H3F1S2		0.0431608
N207	QWLLTTAKNLFLNHSE	N5H4F1		0.00164407
N207	QWLLTTAKNLFLNHSE	N2H1F1		0.0310573
N207	QWLLTTAKNLFLNHSE	N6H6F1		0.00994761
N207	QWLLTTAKNLFLNHSE	N6H3F1S1		0.00309597
N207	QWLLTTAKNLFLNHSE	N7H7F1S3		0.00774724
N207	QWLLTTAKNLFLNHSE	N6H6S2		0.00175009
N207	QWLLTTAKNLFLNHSE	N2H4		0.00448583
N207	QWLLTTAKNLFLNHSE	N2F1		0.0019201
N207	QWLLTTAKNLFLNHSE	N2H1		0.00263959
N207	QWLLTTAKNLFLNHSE	N4H4	Deamidated [N/Q]	0.00627309
N207	QWLLTTAKNLFLNHSE	N6H8S1	Deamidated [N/Q]	0.0488772
N207	QWLLTTAKNLFLNHSE	N2H6Phos1	Deamidated [N/Q]	0.000865608
N207	QWLLTTAKNLFLNHSE	N5H6S1	Deamidated [N/Q]	0.00177008
N207	QWLLTTAKNLFLNHSE	N4H7	Deamidated [N/Q]	0.00674136
N207	QWLLTTAKNLFLNHSE	N8H3	Deamidated [N/Q]	0.00121384
N207	QWLLTTAKNLFLNHSE	N6H9F1S2	Deamidated [N/Q]	0.00627211
N207	QWLLTTAKNLFLNHSE	N2H4	Deamidated [N/Q]	0.0162669
N207	QWLLTTAKNLFLNHSE	N5H6S2	Deamidated [N/Q]	0.000813532
N207	QWLLTTAKNLFLNHSE	N4H5F3S1	Deamidated [N/Q]	0.00117019
N207	QWLLTTAKNLFLNHSE	N4H5S2	Deamidated [N/Q]	0.044244
N207	QWLLTTAKNLFLNHSE	N3H4S1	Deamidated [N/Q]	0.00101352
N207	QWLLTTAKNLFLNHSE	N5H6F1S2	Deamidated [N/Q]	0.00284035
N207	QWLLTTAKNLFLNHSE	N2F1	Deamidated [N/Q]	0.000906579
N207	QWLLTTAKNLFLNHSE	N6H7F1S2	Deamidated [N/Q]	0.00266132
N207	QWLLTTAKNLFLNHSE	N2H1	Deamidated [N/Q]	0.0464808
N207	QWLLTTAKNLFLNHSE	N3H6S1	Deamidated [N/Q]; Deamidated [N/Q]	0.0230208
N207	QWLLTTAKNLFLNHSE	N8H3	Deamidated [N/Q]; Deamidated [N/Q]	0.00241684
N207	QWLLTTAKNLFLNHSE	N3H4S1	Deamidated [N/Q]; Deamidated [N/Q]	0.00196
N207	QWLLTTAKNLFLNHSE	N5H4S2	Deamidated [N/Q]; Deamidated [N/Q]	0.00396136
N207	NLFLNHSE	N2H2F1		2.73926e-11
N207	NLFLNHSE	N2H3		9.55573e-10
N207	NLFLNHSE	N2H5		4.00855e-10
N207	NLFLNHSE	N4H5S1		2.71112e-14
N207	NLFLNHSE	N5H8F1		0.00669952
N207	NLFLNHSE	N4H4		4.78995e-05
N207	NLFLNHSE	N4H4S1Na1		0.00362015
N207	NLFLNHSE	N6H8S1		2.70394e-06
N207	NLFLNHSE	N6H7S3		4.80591e-12
N207	NLFLNHSE	N8H8		5.91121e-10
N207	NLFLNHSE	N7H4F1		1.94296e-10
N207	NLFLNHSE	N5H6F1S1		2.19807e-11
N207	NLFLNHSE	N4H3F1		1.91027e-05
N207	NLFLNHSE	N3H6F1		0.0040966
N207	NLFLNHSE	N7H8S1		3.165e-09
N207	NLFLNHSE	N8H8F1		1.98937e-08
N207	NLFLNHSE	N6H7F2		8.10332e-05
N207	NLFLNHSE	N3H6S1		4.7522e-07
N207	NLFLNHSE	N3H4F1S1		0.00197233
N207	NLFLNHSE	N5H6F2S1		2.00727e-11
N207	NLFLNHSE	N6H4S2		0.00106676
N207	NLFLNHSE	N5H4F1		0.00498229
N207	NLFLNHSE	N2H6Phos1		2.73446e-05
N207	NLFLNHSE	N6H6S1		0.00447164
N207	NLFLNHSE	N6H6		0.000685001
N207	NLFLNHSE	N4H4F1S1		4.6288e-10
N207	NLFLNHSE	N2H7F1		4.16128e-09
N207	NLFLNHSE	N9H6		1.35954e-06
N207	NLFLNHSE	N5H6F2		4.77075e-11
N207	NLFLNHSE	N6H6F2S2		1.1418e-08
N207	NLFLNHSE	N8H5		4.48232e-07
N207	NLFLNHSE	N5H6F3S1		6.71322e-09
N207	NLFLNHSE	N6H5F2S1		2.53193e-11
N207	NLFLNHSE	N8H6		4.16638e-09
N207	NLFLNHSE	N4H5F1S2		9.86967e-12
N207	NLFLNHSE	N5H6		3.4939e-11
N207	NLFLNHSE	N5H4F4		7.08548e-11
N207	NLFLNHSE	N5H6S1		6.93367e-12
N207	NLFLNHSE	N4H6F2		2.5444e-08
N207	NLFLNHSE	N4H7		8.50555e-07
N207	NLFLNHSE	N6H6F1		7.4834e-09
N207	NLFLNHSE	N6H7		1.15307e-09
N207	NLFLNHSE	N4H5F1S1		3.43833e-10
N207	NLFLNHSE	N8H3		2.09598e-06
N207	NLFLNHSE	N5H6cF1		4.22754e-10
N207	NLFLNHSE	N6H7F2S1		6.14267e-11
N207	NLFLNHSE	N4H5F3S2		2.27879e-08
N207	NLFLNHSE	N4H5S1Na1		1.42393e-11
N207	NLFLNHSE	N7H7F1S3		0.00171172
N207	NLFLNHSE	N6H6F2		0.00489327
N207	NLFLNHSE	N5H7F1S2		6.93367e-12
N207	NLFLNHSE	N6H6S2		2.18785e-10
N207	NLFLNHSE	N6H3		4.26264e-06
N207	NLFLNHSE	N6H3F1		0.000239314
N207	NLFLNHSE	N5H6F4S1		4.15049e-11
N207	NLFLNHSE	N6H9F1S2		2.54875e-07
N207	NLFLNHSE	N3H2		1.88985e-06
N207	NLFLNHSE	N5H6S2		4.11665e-13
N207	NLFLNHSE	N5H4F1S2		2.38348e-09
N207	NLFLNHSE	N5H6F3S3		4.16918e-07
N207	NLFLNHSE	N6H7F1S1		4.73289e-06
N207	NLFLNHSE	N4H5F3S1		6.64188e-09
N207	NLFLNHSE	N4H4F1		1.53275e-05
N207	NLFLNHSE	N4H5S2		2.08853e-14
N207	NLFLNHSE	N3H4S1		2.08853e-14
N207	NLFLNHSE	N7H7F1		8.37365e-05
N207	NLFLNHSE	N5H6F1S2		4.80591e-12
N207	NLFLNHSE	N5H4S2		4.15049e-11
N207	NLFLNHSE	N5H6S3		4.11665e-13
N207	NLFLNHSE	N6H7S1		2.2014e-09
N207	NLFLNHSE	N5H3F1		4.06395e-05
N207	NLFLNHSE	N6H7F1		1.68817e-09
N207	NLFLNHSE	N6H8F1S1		0.00220139
N207	NLFLNHSE	N10H10F1		0.000158467
N207	NLFLNHSE	N5H6F1S3		1.16259e-13
N207	NLFLNHSE	N8H9		2.53803e-05
N207	NLFLNHSE	N6H7F3S4		1.18792e-07
N207	NLFLNHSE	N4H5		1.32431e-12
N207	NLFLNHSE	N6H7S2		6.93367e-12
N207	NLFLNHSE	N2H2		4.74162e-12
N207	NLFLNHSE	N6H7F2S2		9.91144e-08
N207	NLFLNHSE	N4H3S1		2.3952e-07
N207	NLFLNHSE	N6H7F1S2		9.06803e-09
N207	NLFLNHSE	N2H2F1	Deamidated [N/Q]	0.00516003
N207	NLFLNHSE	N3H3	Deamidated [N/Q]	0.000979493
N207	NLFLNHSE	N4H5S1	Deamidated [N/Q]	7.92784e-12
N207	NLFLNHSE	N6H8S1	Deamidated [N/Q]	0.00425296
N207	NLFLNHSE	N7H4F1	Deamidated [N/Q]	1.70272e-06
N207	NLFLNHSE	N5H6F1S1	Deamidated [N/Q]	0.00113152
N207	NLFLNHSE	N3H6F1	Deamidated [N/Q]	0.00120488
N207	NLFLNHSE	N3H6	Deamidated [N/Q]	0.00071246
N207	NLFLNHSE	N5H6F2S1	Deamidated [N/Q]	3.90366e-07
N207	NLFLNHSE	N4H4S1	Deamidated [N/Q]	0.00435502
N207	NLFLNHSE	N2H1F1	Deamidated [N/Q]	0.0222243
N207	NLFLNHSE	N5H6F2	Deamidated [N/Q]	4.27914e-05
N207	NLFLNHSE	N6H5F2S1	Deamidated [N/Q]	0.000163843
N207	NLFLNHSE	N8H6	Deamidated [N/Q]	0.000105228
N207	NLFLNHSE	N5H4F4	Deamidated [N/Q]	0.00133906
N207	NLFLNHSE	N5H6S1	Deamidated [N/Q]	0.00143743
N207	NLFLNHSE	N4H6F2	Deamidated [N/Q]	0.00329129
N207	NLFLNHSE	N4H7	Deamidated [N/Q]	0.000391762
N207	NLFLNHSE	N6H7	Deamidated [N/Q]	0.000132782
N207	NLFLNHSE	N3H5	Deamidated [N/Q]	0.00212424
N207	NLFLNHSE	N6H3F1S1	Deamidated [N/Q]	0.00437563
N207	NLFLNHSE	N6H7F2S1	Deamidated [N/Q]	0.0154567
N207	NLFLNHSE	N4H5S1Na1	Deamidated [N/Q]	2.70189e-11
N207	NLFLNHSE	N6H6F1S2	Deamidated [N/Q]	3.62231e-06
N207	NLFLNHSE	N5H7F1S2	Deamidated [N/Q]	0.00185694
N207	NLFLNHSE	N6H6S2	Deamidated [N/Q]	0.000298261
N207	NLFLNHSE	N3H2	Deamidated [N/Q]	6.52017e-05
N207	NLFLNHSE	N6H7F1S1	Deamidated [N/Q]	2.95804e-09
N207	NLFLNHSE	N4H5F3S1	Deamidated [N/Q]	2.14316e-05
N207	NLFLNHSE	N4H4F1	Deamidated [N/Q]	0.0295541
N207	NLFLNHSE	N4H5S2	Deamidated [N/Q]	4.55096e-12
N207	NLFLNHSE	N6H5F1S2	Deamidated [N/Q]	0.0216395
N207	NLFLNHSE	N3H4S1	Deamidated [N/Q]	5.734e-08
N207	NLFLNHSE	N5H4S2	Deamidated [N/Q]	6.17576e-08
N207	NLFLNHSE	N5H6S3	Deamidated [N/Q]	2.74786e-09
N207	NLFLNHSE	N5H3F1	Deamidated [N/Q]	0.0429236
N207	NLFLNHSE	N5H6F1S3	Deamidated [N/Q]	1.97294e-08
N207	NLFLNHSE	N4H5	Deamidated [N/Q]	1.59141e-06
N207	NLFLNHSE	N8H5F1	Deamidated [N/Q]	0.000164189
N207	NLFLNHSE	N2H2	Deamidated [N/Q]	0.00243908
N207	NLFLNHSE	N4H3S1	Deamidated [N/Q]	0.00379708
N207	NLFLNHSENATAK	N4H7F1		6.0838e-05
N207	NLFLNHSENATAK	N3H6S1		2.95582e-09
N207	NLFLNHSENATAK	N2H6Phos1		8.38993e-07
N207	NLFLNHSENATAK	N7H8F1S1		0.0340336
N207	NLFLNHSENATAK	N9H6		0.000637976
N207	NLFLNHSENATAK	N5H6F2		0.000210529
N207	NLFLNHSENATAK	N8H5		0.000707839
N207	NLFLNHSENATAK	N4H5F1S1		4.38967e-09
N207	NLFLNHSENATAK	N6H6S2		0.0367301
N207	NLFLNHSENATAK	N5H6F4S1		3.11872e-07
N207	NLFLNHSENATAK	N5H6S2		0.000553155
N207	NLFLNHSENATAK	N5H7		0.000804171
N207	NLFLNHSENATAK	N5H6F3S3		0.000731049
N207	NLFLNHSENATAK	N6H7F1		3.4012e-08
N207	NLFLNHSENATAK	N4H5S1	Deamidated [N/Q]	0.0482636
N207	NLFLNHSENATAK	N4H7F1	Deamidated [N/Q]	0.000846704
N207	NLFLNHSENATAK	N2H6Phos1	Deamidated [N/Q]	0.000760624
N207	NLFLNHSENATAK	N6H6S1	Deamidated [N/Q]	0.000284895
N207	NLFLNHSENATAK	N9H4	Deamidated [N/Q]	7.93383e-05
N207	NLFLNHSENATAK	N5H6F4S1	Deamidated [N/Q]	0.000765096
N207	NLFLNHSENATAK	N5H4S2	Deamidated [N/Q]	0.0413064
N207	NLFLNHSENATAK	N5H6S3	Deamidated [N/Q]	0.00105125
N207	NLFLNHSENATAK	N6H7S1	Deamidated [N/Q]	0.0201831
N207	NLFLNHSENATAK	N6H7F1	Deamidated [N/Q]	0.000210529
N207	NLFLNHSENATAKD	N6H3F1S2		0.0427844
N207	NLFLNHSENATAKD	N2H6Phos1		0.0447854
N207	NLFLNHSENATAKD	N5H6F2S3		0.000599044
N207	NLFLNHSENATAKD	N5H7		0.00175872
N207	NLFLNHSENATAKD	N4H4S1Na1	Deamidated [N/Q]	0.00196904
N207	NLFLNHSENATAKD	N4H7F1	Deamidated [N/Q]	0.0334294
N207	NLFLNHSENATAKD	N4H6F2	Deamidated [N/Q]	0.00266002
N211	NLFLNHSENATAK	N6H7S1		0.0412938
N211	NATAK	N4H5S1		3.81693e-07
N211	NATAK	N5H6F3S1		5.04663e-05
N211	NATAK	N5H6S1		8.25499e-07
N211	NATAK	N5H6F1		0.00226505
N211	NATAK	N4H5S2		1.04051e-06
N211	NATAK	N5H6S3		3.6543e-06
N211	NATAK	N5H6F1S3		1.08576e-06
N211	NATAK	N6H7S2		4.3437e-06
N241	IEKVVLHPNYSQVD	N4H5S2		4.11917e-06
N241	KVVLHPNYSQVD	N3H3		5.9347e-05
N241	KVVLHPNYSQVD	N4H5S1		4.11679e-16
N241	KVVLHPNYSQVD	N6H8S1		0.00108639
N241	KVVLHPNYSQVD	N8H8		0.000384368
N241	KVVLHPNYSQVD	N4H3F1		0.00258313
N241	KVVLHPNYSQVD	N7H8S1		8.43315e-09
N241	KVVLHPNYSQVD	N5H6F2S1		1.25456e-10
N241	KVVLHPNYSQVD	N6H4S2		6.09924e-08
N241	KVVLHPNYSQVD	N2H6Phos1		0.0455219
N241	KVVLHPNYSQVD	N7H8F1S1		0.00265841
N241	KVVLHPNYSQVD	N5H6F3S1		5.21598e-06
N241	KVVLHPNYSQVD	N5H4F4		0.000205659
N241	KVVLHPNYSQVD	N5H6S1		1.76538e-14
N241	KVVLHPNYSQVD	N6H7		7.40173e-09
N241	KVVLHPNYSQVD	N5H6F1		1.98344e-05
N241	KVVLHPNYSQVD	N4H5F3S2		3.90809e-10
N241	KVVLHPNYSQVD	N4H5S1Na1		6.3164e-15
N241	KVVLHPNYSQVD	N4H6S1		0.00173067
N241	KVVLHPNYSQVD	N6H7F1S3		1.0648e-11
N241	KVVLHPNYSQVD	N6H6F1S2		0.000293086
N241	KVVLHPNYSQVD	N6H9F1S2		2.63161e-11
N241	KVVLHPNYSQVD	N5H6S2		6.3164e-18
N241	KVVLHPNYSQVD	N5H6F3S3		2.62663e-08
N241	KVVLHPNYSQVD	N6H7F1S1		6.38104e-11
N241	KVVLHPNYSQVD	N4H5S2		4.11679e-16
N241	KVVLHPNYSQVD	N6H5F1S2		0.000545276
N241	KVVLHPNYSQVD	N3H4S1		6.64421e-14
N241	KVVLHPNYSQVD	N5H6F1S2		4.11679e-16
N241	KVVLHPNYSQVD	N6H7F2S3		0.00641445
N241	KVVLHPNYSQVD	N5H3F1		4.26467e-12
N241	KVVLHPNYSQVD	N5H6F1S3		3.23215e-15
N241	KVVLHPNYSQVD	N10H7		0.000230019
N241	KVVLHPNYSQVD	N8H9		0.00256541
N241	KVVLHPNYSQVD	N4H5		1.01942e-15
N241	KVVLHPNYSQVD	N6H7S2		1.59518e-12
N241	KVVLHPNYSQVD	N6H7F2S2		3.2204e-06
N241	KVVLHPNYSQVD	N6H7F1S2		9.77582e-13
N241	KVVLHPNYSQVD	N4H5S1	Deamidated [N/Q]	1.34023e-12
N241	KVVLHPNYSQVD	N4H4S1Na1	Deamidated [N/Q]	0.0490393
N241	KVVLHPNYSQVD	N6H8S1	Deamidated [N/Q]	0.0267369
N241	KVVLHPNYSQVD	N6H7S3	Deamidated [N/Q]	0.00195858
N241	KVVLHPNYSQVD	N7H4F1	Deamidated [N/Q]	1.27969e-07
N241	KVVLHPNYSQVD	N5H6F1S1	Deamidated [N/Q]	0.00300665
N241	KVVLHPNYSQVD	N3H6S1	Deamidated [N/Q]	0.00154028
N241	KVVLHPNYSQVD	N5H6F2S1	Deamidated [N/Q]	0.0025216
N241	KVVLHPNYSQVD	N6H4S2	Deamidated [N/Q]	3.28663e-09
N241	KVVLHPNYSQVD	N5H6F2	Deamidated [N/Q]	0.0494119
N241	KVVLHPNYSQVD	N8H6	Deamidated [N/Q]	6.05481e-09
N241	KVVLHPNYSQVD	N6H3F1S1	Deamidated [N/Q]	1.48922e-07
N241	KVVLHPNYSQVD	N4H5S1Na1	Deamidated [N/Q]	0.000968683
N241	KVVLHPNYSQVD	N3H5F1S2	Deamidated [N/Q]	0.000512648
N241	KVVLHPNYSQVD	N5H6S2	Deamidated [N/Q]	0.028529
N241	KVVLHPNYSQVD	N5H4F1S2	Deamidated [N/Q]	0.00785718
N241	KVVLHPNYSQVD	N4H5S2	Deamidated [N/Q]	1.91043e-12
N241	KVVLHPNYSQVD	N5H4S2	Deamidated [N/Q]	7.05914e-11
N241	KVVLHPNYSQVD	N8H9	Deamidated [N/Q]	2.16619e-05
N241	KVVLHPNYSQVD	N6H7F3S4	Deamidated [N/Q]	1.86518e-07
N241	KVVLHPNYSQVDIGLIK	N4H5S1		7.8562e-18
N241	KVVLHPNYSQVDIGLIK	N7H8S1		5.01094e-12
N241	KVVLHPNYSQVDIGLIK	N5H6F2S1		5.23809e-19
N241	KVVLHPNYSQVDIGLIK	N5H4F1		6.60463e-07
N241	KVVLHPNYSQVDIGLIK	N4H4S1		1.01924e-07
N241	KVVLHPNYSQVDIGLIK	N6H6S1		0.000201684
N241	KVVLHPNYSQVDIGLIK	N4H4F1S1		0.0368986
N241	KVVLHPNYSQVDIGLIK	N4H5F1S2		2.84165e-13
N241	KVVLHPNYSQVDIGLIK	N5H6		0.000843295
N241	KVVLHPNYSQVDIGLIK	N5H4F4		8.76362e-09
N241	KVVLHPNYSQVDIGLIK	N5H6S1		7.8562e-18
N241	KVVLHPNYSQVDIGLIK	N4H7		9.83096e-05
N241	KVVLHPNYSQVDIGLIK	N3H5		0.000226505
N241	KVVLHPNYSQVDIGLIK	N6H7F2S1		7.95616e-10
N241	KVVLHPNYSQVDIGLIK	N4H6S1		2.89228e-12
N241	KVVLHPNYSQVDIGLIK	N6H7F1S3		8.48936e-11
N241	KVVLHPNYSQVDIGLIK	N6H6F1S2		4.32783e-09
N241	KVVLHPNYSQVDIGLIK	N5H6F2S3		6.51404e-07
N241	KVVLHPNYSQVDIGLIK	N6H6S2		2.79699e-10
N241	KVVLHPNYSQVDIGLIK	N3H5F1S2		1.95541e-10
N241	KVVLHPNYSQVDIGLIK	N5H6S2		3.46558e-14
N241	KVVLHPNYSQVDIGLIK	N4H5F3S1		6.16801e-17
N241	KVVLHPNYSQVDIGLIK	N4H5S2		1.9454e-18
N241	KVVLHPNYSQVDIGLIK	N5H6F1S2		7.8562e-16
N241	KVVLHPNYSQVDIGLIK	N5H4S2		1.69023e-17
N241	KVVLHPNYSQVDIGLIK	N5H6S3		7.8562e-18
N241	KVVLHPNYSQVDIGLIK	N5H6F1S3		7.8562e-14
N241	KVVLHPNYSQVDIGLIK	N4H5		5.81337e-08
N241	KVVLHPNYSQVDIGLIK	N2H2		0.00576887
N241	KVVLHPNYSQVDIGLIK	N5H5		1.36442e-09
N241	KVVLHPNYSQVDIGLIK	N4H5S1	Deamidated [N/Q]	0.000115859
N241	KVVLHPNYSQVDIGLIK	N8H8	Deamidated [N/Q]	0.000222728
N241	KVVLHPNYSQVDIGLIK	N7H4F1	Deamidated [N/Q]	7.64761e-12
N241	KVVLHPNYSQVDIGLIK	N5H6F1S1	Deamidated [N/Q]	0.0478826
N241	KVVLHPNYSQVDIGLIK	N1	Deamidated [N/Q]	0.00655109
N241	KVVLHPNYSQVDIGLIK	N3H6S1	Deamidated [N/Q]	1.18162e-07
N241	KVVLHPNYSQVDIGLIK	N5H4F1	Deamidated [N/Q]	0.00170273
N241	KVVLHPNYSQVDIGLIK	N4H4S1	Deamidated [N/Q]	0.000418617
N241	KVVLHPNYSQVDIGLIK	N8H6	Deamidated [N/Q]	1.05778e-11
N241	KVVLHPNYSQVDIGLIK	N4H7	Deamidated [N/Q]	1.76932e-05
N241	KVVLHPNYSQVDIGLIK	N4H5F1S1	Deamidated [N/Q]	0.00051804
N241	KVVLHPNYSQVDIGLIK	N6H7F2S1	Deamidated [N/Q]	0.00671203
N241	KVVLHPNYSQVDIGLIK	N3H5F1S2	Deamidated [N/Q]	0.003935
N241	KVVLHPNYSQVDIGLIK	N5H6S2	Deamidated [N/Q]	2.13685e-07
N241	KVVLHPNYSQVDIGLIK	N4H5S2	Deamidated [N/Q]	1.83812e-10
N241	KVVLHPNYSQVDIGLIK	N3H4S1	Deamidated [N/Q]	1.32518e-08
N241	KVVLHPNYSQVDIGLIK	N5H4S2	Deamidated [N/Q]	1.81328e-06
N241	VVLHPNYSQVD	N2		5.52963e-11
N241	VVLHPNYSQVD	N3H3		3.50789e-05
N241	VVLHPNYSQVD	N4H5S1		2.90136e-14
N241	VVLHPNYSQVD	N6H7S3		4.891e-10
N241	VVLHPNYSQVD	N8H8		0.00187347
N241	VVLHPNYSQVD	N7H4F1		4.52332e-08
N241	VVLHPNYSQVD	N4H5F1		2.62736e-08
N241	VVLHPNYSQVD	N5H6F1S1		2.61182e-07
N241	VVLHPNYSQVD	N7H8S1		2.9356e-10
N241	VVLHPNYSQVD	N5H6F2S1		3.48976e-07
N241	VVLHPNYSQVD	N6H3F1S2		1.27526e-07
N241	VVLHPNYSQVD	N7H8F1S1		4.65596e-08
N241	VVLHPNYSQVD	N5H6F3S1		0.00164271
N241	VVLHPNYSQVD	N6H5F2S1		5.56892e-05
N241	VVLHPNYSQVD	N4H5F1S2		2.37124e-10
N241	VVLHPNYSQVD	N5H6		3.6382e-10
N241	VVLHPNYSQVD	N5H6S1		1.12422e-10
N241	VVLHPNYSQVD	N4H5F1S1		5.84295e-10
N241	VVLHPNYSQVD	N5H6F1		0.0041491
N241	VVLHPNYSQVD	N4H6S1		4.94372e-06
N241	VVLHPNYSQVD	N6H7F1S3		1.57451e-09
N241	VVLHPNYSQVD	N6H6F1S2		1.74383e-07
N241	VVLHPNYSQVD	N7H4		1.14429e-05
N241	VVLHPNYSQVD	N5H7F1S2		2.8336e-10
N241	VVLHPNYSQVD	N5H6F2S3		2.39947e-06
N241	VVLHPNYSQVD	N5H6F4S1		5.10162e-10
N241	VVLHPNYSQVD	N5H6S2		1.24417e-12
N241	VVLHPNYSQVD	N4H5F3S1		3.55187e-07
N241	VVLHPNYSQVD	N4H4F1		0.0193862
N241	VVLHPNYSQVD	N4H5S2		1.24417e-12
N241	VVLHPNYSQVD	N3H4S1		2.90136e-13
N241	VVLHPNYSQVD	N5H6F1S2		1.02854e-09
N241	VVLHPNYSQVD	N5H4S2		2.61149e-09
N241	VVLHPNYSQVD	N5H6S3		1.24417e-11
N241	VVLHPNYSQVD	N5H6F1S3		2.14777e-08
N241	VVLHPNYSQVD	N7H6F1S4		0.00589258
N241	VVLHPNYSQVD	N4H5		1.24417e-11
N241	VVLHPNYSQVD	N6H7S2		8.50944e-09
N241	VVLHPNYSQVD	N6H7F2S2		1.23376e-08
N241	VVLHPNYSQVD	N6H7F1S2		8.05661e-07
N241	VVLHPNYSQVD	N4H5S1	Deamidated [N/Q]	1.25195e-09
N241	VVLHPNYSQVD	N4H4S1Na1	Deamidated [N/Q]	0.00257271
N241	VVLHPNYSQVD	N7H4F1	Deamidated [N/Q]	1.5292e-08
N241	VVLHPNYSQVD	N3H6S1	Deamidated [N/Q]	0.00212741
N241	VVLHPNYSQVD	N4H5S1Na1	Deamidated [N/Q]	1.94007e-08
N241	VVLHPNYSQVD	N4H5S2	Deamidated [N/Q]	3.76307e-10
N241	VVLHPNYSQVD	N5H4S2	Deamidated [N/Q]	2.97666e-08
N241	VVLHPNYSQVD	N4H6	Deamidated [N/Q]	0.00265382
N241	VVLHPNYSQVDIGLIK	N3H3		0.00150777
N241	VVLHPNYSQVDIGLIK	N4H5S1		1.54e-22
N241	VVLHPNYSQVDIGLIK	N4H4S1Na1		6.75002e-06
N241	VVLHPNYSQVDIGLIK	N4H7F1		0.0034494
N241	VVLHPNYSQVDIGLIK	N6H7S3		6.60388e-19
N241	VVLHPNYSQVDIGLIK	N8H8		7.08567e-15
N241	VVLHPNYSQVDIGLIK	N7H4F1		3.86544e-20
N241	VVLHPNYSQVDIGLIK	N5H6F1S1		1.58698e-14
N241	VVLHPNYSQVDIGLIK	N4H3F1		0.00023403
N241	VVLHPNYSQVDIGLIK	N7H8S1		2.74876e-16
N241	VVLHPNYSQVDIGLIK	N1		0.0027733
N241	VVLHPNYSQVDIGLIK	N6H7F2		1.4422e-06
N241	VVLHPNYSQVDIGLIK	N3H6S1		3.65774e-10
N241	VVLHPNYSQVDIGLIK	N3H6		3.3099e-13
N241	VVLHPNYSQVDIGLIK	N3H5F1		3.83925e-05
N241	VVLHPNYSQVDIGLIK	N5H6F2S1		5.76502e-20
N241	VVLHPNYSQVDIGLIK	N6H3F1S2		1.1926e-10
N241	VVLHPNYSQVDIGLIK	N6H4S2		3.54014e-11
N241	VVLHPNYSQVDIGLIK	N2H6Phos1		7.97239e-06
N241	VVLHPNYSQVDIGLIK	N4H4S1		7.53013e-17
N241	VVLHPNYSQVDIGLIK	N2H1F1		0.0019201
N241	VVLHPNYSQVDIGLIK	N6H6		1.93018e-06
N241	VVLHPNYSQVDIGLIK	N5H6F2		1.49143e-14
N241	VVLHPNYSQVDIGLIK	N6H6F2S2		0.000791217
N241	VVLHPNYSQVDIGLIK	N5H6F3S1		1.29029e-19
N241	VVLHPNYSQVDIGLIK	N4H5F1S2		1.01323e-19
N241	VVLHPNYSQVDIGLIK	N5H6		2.36282e-16
N241	VVLHPNYSQVDIGLIK	N5H6S1		1.54e-21
N241	VVLHPNYSQVDIGLIK	N4H6F2		1.33858e-13
N241	VVLHPNYSQVDIGLIK	N4H7		1.22884e-16
N241	VVLHPNYSQVDIGLIK	N6H6F1		5.80692e-15
N241	VVLHPNYSQVDIGLIK	N6H7		6.52694e-10
N241	VVLHPNYSQVDIGLIK	N4H5F1S1		1.54e-17
N241	VVLHPNYSQVDIGLIK	N9H4		1.11549e-14
N241	VVLHPNYSQVDIGLIK	N6H4S1		0.00584939
N241	VVLHPNYSQVDIGLIK	N6H7F2S1		5.3096e-13
N241	VVLHPNYSQVDIGLIK	N4H5F3S2		7.95505e-22
N241	VVLHPNYSQVDIGLIK	N4H5S1Na1		1.01323e-18
N241	VVLHPNYSQVDIGLIK	N4H6S1		2.36282e-17
N241	VVLHPNYSQVDIGLIK	N6H6F1S2		4.0715e-15
N241	VVLHPNYSQVDIGLIK	N7H4		9.31689e-08
N241	VVLHPNYSQVDIGLIK	N6H6S2		1.805e-18
N241	VVLHPNYSQVDIGLIK	N6H9F1S2		0.00163565
N241	VVLHPNYSQVDIGLIK	N3H2		9.47178e-14
N241	VVLHPNYSQVDIGLIK	N7H3		0.00628887
N241	VVLHPNYSQVDIGLIK	N5H6S2		1.54e-20
N241	VVLHPNYSQVDIGLIK	N3H4		2.36282e-19
N241	VVLHPNYSQVDIGLIK	N5H4F1S2		4.78825e-11
N241	VVLHPNYSQVDIGLIK	N6H7F1S1		0.000830935
N241	VVLHPNYSQVDIGLIK	N4H5F3S1		0.00223916
N241	VVLHPNYSQVDIGLIK	N4H4F1		2.03923e-06
N241	VVLHPNYSQVDIGLIK	N4H5S2		1.11546e-21
N241	VVLHPNYSQVDIGLIK	N5H6F3S2		2.87665e-16
N241	VVLHPNYSQVDIGLIK	N3H4S1		1.54e-22
N241	VVLHPNYSQVDIGLIK	N5H6F1S2		6.60388e-20
N241	VVLHPNYSQVDIGLIK	N5H4S2		1.69875e-20
N241	VVLHPNYSQVDIGLIK	N6H7F2S3		2.76942e-10
N241	VVLHPNYSQVDIGLIK	N5H6S3		1.54e-21
N241	VVLHPNYSQVDIGLIK	N6H7S1		5.60824e-18
N241	VVLHPNYSQVDIGLIK	N5H3F1		1.58839e-09
N241	VVLHPNYSQVDIGLIK	N4H4F1P1		4.06673e-07
N241	VVLHPNYSQVDIGLIK	N6H8F1S1		0.00028016
N241	VVLHPNYSQVDIGLIK	N5H6F1S3		7.95505e-21
N241	VVLHPNYSQVDIGLIK	N10H7		2.39212e-09
N241	VVLHPNYSQVDIGLIK	N8H9		1.73972e-09
N241	VVLHPNYSQVDIGLIK	N4H5		1.54e-21
N241	VVLHPNYSQVDIGLIK	N6H7S2		3.23469e-18
N241	VVLHPNYSQVDIGLIK	N8H5F1		4.18475e-11
N241	VVLHPNYSQVDIGLIK	N6H7F2S2		2.30519e-09
N241	VVLHPNYSQVDIGLIK	N2	Deamidated [N/Q]	0.00600639
N241	VVLHPNYSQVDIGLIK	N3H3	Deamidated [N/Q]	1.49819e-10
N241	VVLHPNYSQVDIGLIK	N4H5S1	Deamidated [N/Q]	1.81048e-16
N241	VVLHPNYSQVDIGLIK	N5H8F1	Deamidated [N/Q]	3.00009e-07
N241	VVLHPNYSQVDIGLIK	N4H4S1Na1	Deamidated [N/Q]	9.89489e-07
N241	VVLHPNYSQVDIGLIK	N4H7F1	Deamidated [N/Q]	0.0060967
N241	VVLHPNYSQVDIGLIK	N7H4F1	Deamidated [N/Q]	3.86544e-17
N241	VVLHPNYSQVDIGLIK	N4H5F1	Deamidated [N/Q]	0.00036917
N241	VVLHPNYSQVDIGLIK	N5H6F1S1	Deamidated [N/Q]	2.43066e-06
N241	VVLHPNYSQVDIGLIK	N3H6F1	Deamidated [N/Q]	0.00562411
N241	VVLHPNYSQVDIGLIK	N6H7F2	Deamidated [N/Q]	3.54182e-06
N241	VVLHPNYSQVDIGLIK	N3H6S1	Deamidated [N/Q]	0.00116895
N241	VVLHPNYSQVDIGLIK	N3H6	Deamidated [N/Q]	0.00110031
N241	VVLHPNYSQVDIGLIK	N3H5F1	Deamidated [N/Q]	0.00114689
N241	VVLHPNYSQVDIGLIK	N5H6F2S1	Deamidated [N/Q]	9.70161e-07
N241	VVLHPNYSQVDIGLIK	N6H4S2	Deamidated [N/Q]	6.66262e-09
N241	VVLHPNYSQVDIGLIK	N2H1F1	Deamidated [N/Q]	0.0394356
N241	VVLHPNYSQVDIGLIK	N6H6S1	Deamidated [N/Q]	1.60621e-05
N241	VVLHPNYSQVDIGLIK	N6H6	Deamidated [N/Q]	5.99747e-06
N241	VVLHPNYSQVDIGLIK	N5H6F2	Deamidated [N/Q]	1.75218e-11
N241	VVLHPNYSQVDIGLIK	N8H5	Deamidated [N/Q]	1.3225e-07
N241	VVLHPNYSQVDIGLIK	N5H6F3S1	Deamidated [N/Q]	4.15216e-06
N241	VVLHPNYSQVDIGLIK	N8H6	Deamidated [N/Q]	8.18482e-13
N241	VVLHPNYSQVDIGLIK	N4H5F1S2	Deamidated [N/Q]	0.00560492
N241	VVLHPNYSQVDIGLIK	N5H6S1	Deamidated [N/Q]	3.97856e-08
N241	VVLHPNYSQVDIGLIK	N4H7	Deamidated [N/Q]	5.91356e-11
N241	VVLHPNYSQVDIGLIK	N6H6F1	Deamidated [N/Q]	2.97718e-06
N241	VVLHPNYSQVDIGLIK	N4H5F1S1	Deamidated [N/Q]	1.43334e-10
N241	VVLHPNYSQVDIGLIK	N8H3	Deamidated [N/Q]	0.00294656
N241	VVLHPNYSQVDIGLIK	N9H4	Deamidated [N/Q]	0.00355669
N241	VVLHPNYSQVDIGLIK	N6H4S1	Deamidated [N/Q]	0.000362359
N241	VVLHPNYSQVDIGLIK	N6H3F1S1	Deamidated [N/Q]	7.27508e-06
N241	VVLHPNYSQVDIGLIK	N6H7F2S1	Deamidated [N/Q]	6.25568e-07
N241	VVLHPNYSQVDIGLIK	N4H5S1Na1	Deamidated [N/Q]	2.5771e-12
N241	VVLHPNYSQVDIGLIK	N7H7F1S3	Deamidated [N/Q]	0.0024106
N241	VVLHPNYSQVDIGLIK	N6H7F1S3	Deamidated [N/Q]	4.63971e-07
N241	VVLHPNYSQVDIGLIK	N7H4	Deamidated [N/Q]	2.3664e-05
N241	VVLHPNYSQVDIGLIK	N5H7F1S2	Deamidated [N/Q]	8.06172e-08
N241	VVLHPNYSQVDIGLIK	N5H6S2	Deamidated [N/Q]	9.99898e-10
N241	VVLHPNYSQVDIGLIK	N3H4	Deamidated [N/Q]	9.88348e-10
N241	VVLHPNYSQVDIGLIK	N6H7F1S1	Deamidated [N/Q]	6.67348e-09
N241	VVLHPNYSQVDIGLIK	N4H4F1	Deamidated [N/Q]	5.02186e-05
N241	VVLHPNYSQVDIGLIK	N4H5S2	Deamidated [N/Q]	1.20907e-18
N241	VVLHPNYSQVDIGLIK	N5H6F3S2	Deamidated [N/Q]	6.30556e-06
N241	VVLHPNYSQVDIGLIK	N3H4S1	Deamidated [N/Q]	4.3152e-11
N241	VVLHPNYSQVDIGLIK	N5H4S2	Deamidated [N/Q]	6.85976e-11
N241	VVLHPNYSQVDIGLIK	N5H6S3	Deamidated [N/Q]	1.41435e-06
N241	VVLHPNYSQVDIGLIK	N6H7S1	Deamidated [N/Q]	2.52518e-05
N241	VVLHPNYSQVDIGLIK	N8H9	Deamidated [N/Q]	1.32986e-07
N241	VVLHPNYSQVDIGLIK	N4H5	Deamidated [N/Q]	3.37585e-11
N241	VVLHPNYSQVDIGLIK	N6H7S2	Deamidated [N/Q]	0.0004402
N241	VVLHPNYSQVDIGLIK	N2H2	Deamidated [N/Q]	0.00139694
N241	VVLHPNYSQVDIGLIK	N4H3S1	Deamidated [N/Q]	0.00180574
N241	VVLHPNYSQVDIGLIKLK	N4H5S1		1.63803e-05
N241	VVLHPNYSQVDIGLIKLK	N4H7F1		9.22518e-07
N241	VVLHPNYSQVDIGLIKLK	N5H3		0.00979338
N241	VVLHPNYSQVDIGLIKLK	N4H5S2		8.24048e-14
N184	GSFPWQAKMVSHHNLTTGATLINE	N5H6F3S1		0.0480745
N184	GSFPWQAKMVSHHNLTTGATLINE	N5H3	Oxidation [M]	0.0110722
N184	MVSHHNLTTGATLINE	N3H6F1		0.0433588
N184	MVSHHNLTTGATLINE	N5H6F2S1		4.21426e-09
N184	MVSHHNLTTGATLINE	N5H6F3S1		0.000955454
N184	MVSHHNLTTGATLINE	N5H7F1S2		1.09937e-07
N184	MVSHHNLTTGATLINE	N5H6F2S3		0.0498129
N184	MVSHHNLTTGATLINE	N5H6S3		0.000191897
N184	MVSHHNLTTGATLINE	N4H4	Oxidation [M]	0.0157271
N184	MVSHHNLTTGATLINE	N7H4F1	Oxidation [M]	9.21722e-05
N184	MVSHHNLTTGATLINE	N7H8S1	Oxidation [M]	2.44477e-06
N184	MVSHHNLTTGATLINE	N1	Oxidation [M]	5.45687e-10
N184	MVSHHNLTTGATLINE	N6H4S2	Oxidation [M]	3.5978e-12
N184	MVSHHNLTTGATLINE	N4H4S1	Oxidation [M]	7.46394e-13
N184	MVSHHNLTTGATLINE	N2H9	Oxidation [M]	9.42214e-06
N184	MVSHHNLTTGATLINE	N6H5F2S1	Oxidation [M]	1.40521e-10
N184	MVSHHNLTTGATLINE	N4H5F1S2	Oxidation [M]	1.97571e-13
N184	MVSHHNLTTGATLINE	N4H7	Oxidation [M]	4.82476e-05
N184	MVSHHNLTTGATLINE	N4H5F3S2	Oxidation [M]	2.64364e-10
N184	MVSHHNLTTGATLINE	N4H6S1	Oxidation [M]	1.81513e-14
N184	MVSHHNLTTGATLINE	N6H7F1S3	Oxidation [M]	0.00252834
N184	MVSHHNLTTGATLINE	N5H6F2S3	Oxidation [M]	1.1284e-10
N184	MVSHHNLTTGATLINE	N6H6S2	Oxidation [M]	0.0387995
N184	MVSHHNLTTGATLINE	N7H3	Oxidation [M]	0.00110065
N184	MVSHHNLTTGATLINE	N4H5F3S1	Oxidation [M]	4.88096e-14
N184	MVSHHNLTTGATLINE	N5H6F3S2	Oxidation [M]	3.05247e-12
N184	MVSHHNLTTGATLINE	N8H5F1	Oxidation [M]	5.90919e-12
N184	MVSHHNLTTGATLINE	N4H5S1	Deamidated [N/Q]	0.00428613
N184	MVSHHNLTTGATLINE	N4H3	Oxidation [M]; Deamidated [N/Q]	0.018505
N184	MVSHHNLTTGATLINE	N2H3	Oxidation [M]; Deamidated [N/Q]	0.00217858
N184	MVSHHNLTTGATLINE	N3H6S1	Oxidation [M]; Deamidated [N/Q]	0.00231108
N184	MVSHHNLTTGATLINE	N4H4F1S1	Oxidation [M]; Deamidated [N/Q]	0.00539485
N184	MVSHHNLTTGATLINE	N8H6	Oxidation [M]; Deamidated [N/Q]	6.11479e-09
N184	MVSHHNLTTGATLINE	N4H5F1S2	Oxidation [M]; Deamidated [N/Q]	0.000410672
N184	MVSHHNLTTGATLINE	N5H6	Oxidation [M]; Deamidated [N/Q]	7.64919e-05
N184	MVSHHNLTTGATLINE	N3H5F1S2	Oxidation [M]; Deamidated [N/Q]	8.18696e-11
N184	MVSHHNLTTGATLINE	N5H6S2	Oxidation [M]; Deamidated [N/Q]	0.000198197
N184	MVSHHNLTTGATLINE	N5H3F1	Oxidation [M]; Deamidated [N/Q]	0.00262375
N207	QWLLTTAKNLFLNHSE	N2H3		0.0165252
N207	QWLLTTAKNLFLNHSE	N3H4F1S1		0.00101583
N207	QWLLTTAKNLFLNHSE	N6H7F1S3		0.0108703
N207	QWLLTTAKNLFLNHSE	N4H5F3S1		0.000174605
N207	QWLLTTAKNLFLNHSE	N4H5S1	Deamidated [N/Q]	5.53372e-05
N207	QWLLTTAKNLFLNHSE	N6H6S2	Deamidated [N/Q]	0.00206951
N207	QWLLTTAKNLFLNHSE	N5H6F1S3	Deamidated [N/Q]	0.0491652
N207	QWLLTTAKNLFLNHSE	N8H9	Deamidated [N/Q]	0.00217468
N207	QWLLTTAKNLFLNHSE	N6H7F3S4	Deamidated [N/Q]	0.00239007
N207	QWLLTTAKNLFLNHSE	N2H2	Deamidated [N/Q]	0.0223199
N207	QWLLTTAKNLFLNHSE	N4H5S1	Deamidated [N/Q]; Deamidated [N/Q]	0.0208119
N207	QWLLTTAKNLFLNHSE	N2H1F1	Deamidated [N/Q]; Deamidated [N/Q]	0.0433213
N207	QWLLTTAKNLFLNHSE	N2F1	Deamidated [N/Q]; Deamidated [N/Q]	0.0185043
N207	NLFLNHSE	N3H3		2.44974e-12
N207	NLFLNHSE	N3H6		0.0277698
N207	NLFLNHSE	N6H3F1S2		1.20063e-07
N207	NLFLNHSE	N7H8F1S1		5.68723e-07
N207	NLFLNHSE	N9H4		9.06599e-08
N207	NLFLNHSE	N6H4S1		6.4556e-05
N207	NLFLNHSE	N7H4		0.00222548
N207	NLFLNHSE	N3H4		5.16706e-12
N207	NLFLNHSE	N6H5F1S2		1.0823e-08
N207	NLFLNHSE	N5H6F3S2		7.96909e-10
N207	NLFLNHSE	N4H6		3.78485e-11
N207	NLFLNHSE	N8H5F1		1.267e-09
N207	NLFLNHSE	N5H5		1.86174e-07
N207	NLFLNHSE	N2H5	Deamidated [N/Q]	0.00207966
N207	NLFLNHSE	N4H4	Deamidated [N/Q]	0.0264334
N207	NLFLNHSE	N8H8	Deamidated [N/Q]	0.00557598
N207	NLFLNHSE	N7H8S1	Deamidated [N/Q]	2.91833e-08
N207	NLFLNHSE	N3H5F1	Deamidated [N/Q]	0.00183367
N207	NLFLNHSE	N4H4F1S1	Deamidated [N/Q]	0.000629318
N207	NLFLNHSE	N4H5F1S1	Deamidated [N/Q]	0.00447287
N207	NLFLNHSE	N6H4S1	Deamidated [N/Q]	0.00118759
N207	NLFLNHSE	N6H3	Deamidated [N/Q]	0.000640714
N207	NLFLNHSE	N5H6S2	Deamidated [N/Q]	4.05193e-11
N207	NLFLNHSENATAK	N4H5S1		7.8117e-10
N207	NLFLNHSENATAK	N6H7S3		1.87232e-05
N207	NLFLNHSENATAK	N6H5F1S2		5.28914e-05
N207	NLFLNHSENATAK	N5H3F1		2.45427e-06
N207	NLFLNHSENATAKD	N4H6S1		5.16315e-05
N211	NATAK	N6H7F2S2		3.1814e-06
N211	NATAKD	N4H5S1		5.38306e-05
N211	NATAKD	N4H7F1		1.04243e-06
N211	NATAKD	N5H6F1S1		2.14798e-05
N211	NATAKD	N6H6F1S2		5.42001e-07
N211	NATAKD	N5H6S2		1.32549e-07
N211	NATAKD	N6H7S1		1.60481e-05
N211	NATAKD	N4H5		1.36853e-07
N211	NATAKD	N6H7S2		3.28334e-07
N241	IEKVVLHPNYSQVD	N7H6F1S4		0.00194377
N241	KVVLHPNYSQVD	N5H8F1		4.70614e-06
N241	KVVLHPNYSQVD	N6H7S3		2.44749e-12
N241	KVVLHPNYSQVD	N4H4S1		6.3164e-14
N241	KVVLHPNYSQVD	N6H6S1		0.000548217
N241	KVVLHPNYSQVD	N4H7		7.78345e-13
N241	KVVLHPNYSQVD	N5H6F4S1		7.44483e-16
N241	KVVLHPNYSQVD	N5H6F3S2		6.53806e-05
N241	KVVLHPNYSQVD	N6H7F1		3.79118e-08
N241	KVVLHPNYSQVD	N6H6S1	Deamidated [N/Q]	0.00100136
N241	KVVLHPNYSQVD	N6H6	Deamidated [N/Q]	0.00990516
N241	KVVLHPNYSQVD	N6H5F2S1	Deamidated [N/Q]	6.19716e-07
N241	KVVLHPNYSQVD	N5H4F4	Deamidated [N/Q]	5.76929e-10
N241	KVVLHPNYSQVDIGLIK	N5H6F3S1		9.46359e-19
N241	KVVLHPNYSQVDIGLIK	N7H7F1S3		0.000443583
N241	KVVLHPNYSQVDIGLIK	N6H5F1S2		2.77571e-08
N241	KVVLHPNYSQVDIGLIK	N8H9F1S4		0.00688769
N241	KVVLHPNYSQVDIGLIK	N6H7F2S2		4.96437e-07
N241	KVVLHPNYSQVDIGLIK	N4H3F1	Deamidated [N/Q]	3.3412e-06
N241	VVLHPNYSQVD	N5H8F1		0.000479342
N241	VVLHPNYSQVD	N4H4S1		2.74617e-08
N241	VVLHPNYSQVD	N5H6F2		5.16074e-06
N241	VVLHPNYSQVD	N6H7		1.3345e-07
N241	VVLHPNYSQVD	N3H4		2.62164e-11
N241	VVLHPNYSQVD	N6H7F1S1		4.42779e-06
N241	VVLHPNYSQVD	N7H7F1		0.015146
N241	VVLHPNYSQVD	N6H7S1		5.11612e-10
N241	VVLHPNYSQVD	N6H5F2S1	Deamidated [N/Q]	0.00196066
N241	VVLHPNYSQVDIGLIK	N2		0.0062654
N241	VVLHPNYSQVDIGLIK	N3H6F1		1.43681e-06
N241	VVLHPNYSQVDIGLIK	N5H4F4		3.31323e-16
N241	VVLHPNYSQVDIGLIK	N5H7F1S2		5.17598e-17
N241	VVLHPNYSQVDIGLIK	N7H7F1		3.16265e-09
N241	VVLHPNYSQVDIGLIK	N6H7F3S4		2.95515e-10
N241	VVLHPNYSQVDIGLIK	N4H4	Deamidated [N/Q]	0.00272504
N241	VVLHPNYSQVDIGLIK	N4H4S1	Deamidated [N/Q]	3.27164e-05
N241	VVLHPNYSQVDIGLIK	N5H6F1	Deamidated [N/Q]	0.0322856
N241	VVLHPNYSQVDIGLIK	N7H7F1	Deamidated [N/Q]	0.000163828
N241	VVLHPNYSQVDIGLIK	N3H2F1	Deamidated [N/Q]	0.00263959

## Sheet: HBV4
Nsite	Peptide Sequence	Glycan	Modification	Library Score
N184	GSFPWQAKMVSHHNLTTGATLINE	N6H6S1		0.0480745
N184	GSFPWQAKMVSHHNLTTGATLINE	N4H5S1Na1		0.00261035
N184	GSFPWQAKMVSHHNLTTGATLINE	N5H3	Oxidation [M]	0.0110722
N184	MVSHHNLTTGATLINE	N3H3		0.00217858
N184	MVSHHNLTTGATLINE	N4H5S1		1.81513e-15
N184	MVSHHNLTTGATLINE	N7H8S1		7.63432e-06
N184	MVSHHNLTTGATLINE	N3H5F1		0.002423
N184	MVSHHNLTTGATLINE	N3H4cF1S1		0.0400051
N184	MVSHHNLTTGATLINE	N2H9		0.000941595
N184	MVSHHNLTTGATLINE	N5H6F3S1		0.000955454
N184	MVSHHNLTTGATLINE	N4H5cF1S2		0.000223525
N184	MVSHHNLTTGATLINE	N5H4F4		4.39794e-07
N184	MVSHHNLTTGATLINE	N5H6cF1		0.00482468
N184	MVSHHNLTTGATLINE	N6H4S1		0.00478208
N184	MVSHHNLTTGATLINE	N5H7F1S2		1.09937e-07
N184	MVSHHNLTTGATLINE	N6H9F1S2		0.00227478
N184	MVSHHNLTTGATLINE	N5H6S2		2.30139e-11
N184	MVSHHNLTTGATLINE	N4H4F1		0.041522
N184	MVSHHNLTTGATLINE	N4H5S2		3.4318e-13
N184	MVSHHNLTTGATLINE	N5H6F1S2		0.000328494
N184	MVSHHNLTTGATLINE	N5H6S3		0.000191897
N184	MVSHHNLTTGATLINE	N6H7S1		0.00205757
N184	MVSHHNLTTGATLINE	N6H8F1S1		0.00199227
N184	MVSHHNLTTGATLINE	N5H6F1S3		0.000268701
N184	MVSHHNLTTGATLINE	N4H5		7.13551e-13
N184	MVSHHNLTTGATLINE	N2H2		0.0382781
N184	MVSHHNLTTGATLINE	N4H3S1		0.000727554
N184	MVSHHNLTTGATLINE	N3H3	Oxidation [M]	6.49079e-11
N184	MVSHHNLTTGATLINE	N4H5S1	Oxidation [M]	1.64013e-13
N184	MVSHHNLTTGATLINE	N4H4	Oxidation [M]	0.0157271
N184	MVSHHNLTTGATLINE	N7H4F1	Oxidation [M]	9.21722e-05
N184	MVSHHNLTTGATLINE	N4H5F1	Oxidation [M]	5.90921e-13
N184	MVSHHNLTTGATLINE	N5H6F1S1	Oxidation [M]	3.4318e-13
N184	MVSHHNLTTGATLINE	N7H8S1	Oxidation [M]	2.44477e-06
N184	MVSHHNLTTGATLINE	N3H6S1	Oxidation [M]	1.12429e-06
N184	MVSHHNLTTGATLINE	N5H6F2S1	Oxidation [M]	9.49372e-09
N184	MVSHHNLTTGATLINE	N2H6Phos1	Oxidation [M]	0.000374927
N184	MVSHHNLTTGATLINE	N6H6	Oxidation [M]	1.04802e-11
N184	MVSHHNLTTGATLINE	N4H4F1S1	Oxidation [M]	7.61034e-10
N184	MVSHHNLTTGATLINE	N2H9	Oxidation [M]	9.42214e-06
N184	MVSHHNLTTGATLINE	N5H6F2	Oxidation [M]	0.000174197
N184	MVSHHNLTTGATLINE	N8H5	Oxidation [M]	4.27028e-05
N184	MVSHHNLTTGATLINE	N5H6F3S1	Oxidation [M]	5.26542e-13
N184	MVSHHNLTTGATLINE	N6H5F2S1	Oxidation [M]	5.37639e-11
N184	MVSHHNLTTGATLINE	N8H6	Oxidation [M]	2.91261e-12
N184	MVSHHNLTTGATLINE	N4H5cF1S2	Oxidation [M]	1.97571e-13
N184	MVSHHNLTTGATLINE	N5H6	Oxidation [M]	2.02953e-11
N184	MVSHHNLTTGATLINE	N4H7	Oxidation [M]	4.82476e-05
N184	MVSHHNLTTGATLINE	N4H5F1S1	Oxidation [M]	1.64013e-13
N184	MVSHHNLTTGATLINE	N6H4S1	Oxidation [M]	0.00018846
N184	MVSHHNLTTGATLINE	N6H3F1S1	Oxidation [M]	4.25004e-08
N184	MVSHHNLTTGATLINE	N4H5F3S2	Oxidation [M]	2.64364e-10
N184	MVSHHNLTTGATLINE	N4H5S1Na1	Oxidation [M]	3.91918e-07
N184	MVSHHNLTTGATLINE	N4H6S1	Oxidation [M]	2.33921e-12
N184	MVSHHNLTTGATLINE	N5H7F1S2	Oxidation [M]	4.56673e-08
N184	MVSHHNLTTGATLINE	N5H6F4S1	Oxidation [M]	2.52454e-05
N184	MVSHHNLTTGATLINE	N3H2	Oxidation [M]	0.04472
N184	MVSHHNLTTGATLINE	N5H6S2	Oxidation [M]	1.81513e-14
N184	MVSHHNLTTGATLINE	N3H4	Oxidation [M]	3.64359e-11
N184	MVSHHNLTTGATLINE	N4H4F1	Oxidation [M]	0.0464425
N184	MVSHHNLTTGATLINE	N4H5S2	Oxidation [M]	2.78496e-15
N184	MVSHHNLTTGATLINE	N5H6F3S2	Oxidation [M]	3.05247e-12
N184	MVSHHNLTTGATLINE	N3H4S1	Oxidation [M]	3.45942e-13
N184	MVSHHNLTTGATLINE	N5H6F1S2	Oxidation [M]	7.78371e-14
N184	MVSHHNLTTGATLINE	N5H4S2	Oxidation [M]	1.17361e-12
N184	MVSHHNLTTGATLINE	N4H6	Oxidation [M]	0.000227935
N184	MVSHHNLTTGATLINE	N5H6S3	Oxidation [M]	1.81513e-15
N184	MVSHHNLTTGATLINE	N4H5	Oxidation [M]	3.4318e-13
N184	MVSHHNLTTGATLINE	N4H3S1	Oxidation [M]	7.06846e-05
N184	MVSHHNLTTGATLINE	N6H7F1S2	Oxidation [M]	2.54428e-06
N184	MVSHHNLTTGATLINE	N7H4F1	Deamidated [N/Q]	1.28691e-07
N184	MVSHHNLTTGATLINE	N5H6S1	Deamidated [N/Q]	0.0226747
N184	MVSHHNLTTGATLINE	N4H3	Oxidation [M]; Deamidated [N/Q]	0.018505
N184	MVSHHNLTTGATLINE	N4H5S1	Oxidation [M]; Deamidated [N/Q]	1.75519e-10
N184	MVSHHNLTTGATLINE	N7H4F1	Oxidation [M]; Deamidated [N/Q]	3.73761e-11
N184	MVSHHNLTTGATLINE	N5H6F1S1	Oxidation [M]; Deamidated [N/Q]	0.000314994
N184	MVSHHNLTTGATLINE	N1	Oxidation [M]; Deamidated [N/Q]	1.77472e-05
N184	MVSHHNLTTGATLINE	N3H6S1	Oxidation [M]; Deamidated [N/Q]	0.00231108
N184	MVSHHNLTTGATLINE	N6H4S2	Oxidation [M]; Deamidated [N/Q]	9.70136e-10
N184	MVSHHNLTTGATLINE	N6H6	Oxidation [M]; Deamidated [N/Q]	1.79229e-08
N184	MVSHHNLTTGATLINE	N5H6F2	Oxidation [M]; Deamidated [N/Q]	2.6305e-09
N184	MVSHHNLTTGATLINE	N4H5cF1S2	Oxidation [M]; Deamidated [N/Q]	0.00071005
N184	MVSHHNLTTGATLINE	N5H6	Oxidation [M]; Deamidated [N/Q]	7.64919e-05
N184	MVSHHNLTTGATLINE	N5H4F4	Oxidation [M]; Deamidated [N/Q]	6.71416e-11
N184	MVSHHNLTTGATLINE	N4H7	Oxidation [M]; Deamidated [N/Q]	2.69493e-08
N184	MVSHHNLTTGATLINE	N6H6F1	Oxidation [M]; Deamidated [N/Q]	0.00210935
N184	MVSHHNLTTGATLINE	N6H4S1	Oxidation [M]; Deamidated [N/Q]	0.000584097
N184	MVSHHNLTTGATLINE	N6H3F1S1	Oxidation [M]; Deamidated [N/Q]	9.98083e-05
N184	MVSHHNLTTGATLINE	N4H5S1Na1	Oxidation [M]; Deamidated [N/Q]	3.57498e-11
N184	MVSHHNLTTGATLINE	N6H6F1S2	Oxidation [M]; Deamidated [N/Q]	7.76133e-05
N184	MVSHHNLTTGATLINE	N3H5F1S2	Oxidation [M]; Deamidated [N/Q]	8.18696e-11
N184	MVSHHNLTTGATLINE	N7H3	Oxidation [M]; Deamidated [N/Q]	6.99038e-05
N184	MVSHHNLTTGATLINE	N5H6S2	Oxidation [M]; Deamidated [N/Q]	0.000198197
N184	MVSHHNLTTGATLINE	N4H5S2	Oxidation [M]; Deamidated [N/Q]	0.00040924
N184	MVSHHNLTTGATLINE	N3H4S1	Oxidation [M]; Deamidated [N/Q]	2.14502e-08
N184	MVSHHNLTTGATLINE	N5H4S2	Oxidation [M]; Deamidated [N/Q]	2.29258e-11
N184	MVSHHNLTTGATLINE	N4H6	Oxidation [M]; Deamidated [N/Q]	8.61762e-06
N184	MVSHHNLTTGATLINE	N3H2F1	Oxidation [M]; Deamidated [N/Q]	0.00216199
N184	MVSHHNLTTGATLINE	N5H3F1	Oxidation [M]; Deamidated [N/Q]	0.00262375
N184	MVSHHNLTTGATLINE	N6H7F1	Oxidation [M]; Deamidated [N/Q]	0.000677732
N184	MVSHHNLTTGATLINE	N4H5	Oxidation [M]; Deamidated [N/Q]	0.000471372
N207	QWLLTTAKNLFLNHSE	N2H2F1		0.0019201
N207	QWLLTTAKNLFLNHSE	N4H5S1		0.00664867
N207	QWLLTTAKNLFLNHSE	N5H6F1S1		0.018713
N207	QWLLTTAKNLFLNHSE	N6H3F1S2		0.0431608
N207	QWLLTTAKNLFLNHSE	N5H4F1		0.00164407
N207	QWLLTTAKNLFLNHSE	N2H1F1		0.0310573
N207	QWLLTTAKNLFLNHSE	N6H3F1S1		0.00309597
N207	QWLLTTAKNLFLNHSE	N7H7F1S3		0.00774724
N207	QWLLTTAKNLFLNHSE	N7H3		0.0488725
N207	QWLLTTAKNLFLNHSE	N4H5S2		0.00173138
N207	QWLLTTAKNLFLNHSE	N6H7F3S4		0.00120731
N207	QWLLTTAKNLFLNHSE	N2H1		0.00263959
N207	QWLLTTAKNLFLNHSE	N4H4S1Na1	Deamidated [N/Q]	0.0213962
N207	QWLLTTAKNLFLNHSE	N6H8S1	Deamidated [N/Q]	0.0488772
N207	QWLLTTAKNLFLNHSE	N7H8S1	Deamidated [N/Q]	0.00580175
N207	QWLLTTAKNLFLNHSE	N6H6	Deamidated [N/Q]	0.000359544
N207	QWLLTTAKNLFLNHSE	N8H3	Deamidated [N/Q]	0.00121384
N207	QWLLTTAKNLFLNHSE	N5H7F1S2	Deamidated [N/Q]	0.0349496
N207	QWLLTTAKNLFLNHSE	N6H6S2	Deamidated [N/Q]	0.00206951
N207	QWLLTTAKNLFLNHSE	N5H6S2	Deamidated [N/Q]	0.000813532
N207	QWLLTTAKNLFLNHSE	N4H5S2	Deamidated [N/Q]	0.044244
N207	QWLLTTAKNLFLNHSE	N5H6F1S3	Deamidated [N/Q]	0.0491652
N207	QWLLTTAKNLFLNHSE	N4H3S1	Deamidated [N/Q]	0.00176212
N207	QWLLTTAKNLFLNHSE	N2H1	Deamidated [N/Q]	0.0464808
N207	QWLLTTAKNLFLNHSE	N4H4	Deamidated [N/Q]; Deamidated [N/Q]	0.0120945
N207	QWLLTTAKNLFLNHSE	N5H6F2S1	Deamidated [N/Q]; Deamidated [N/Q]	0.00479065
N207	QWLLTTAKNLFLNHSE	N2H1F1	Deamidated [N/Q]; Deamidated [N/Q]	0.0433213
N207	QWLLTTAKNLFLNHSE	N3H4S1	Deamidated [N/Q]; Deamidated [N/Q]	0.00196
N207	NLFLNHSE	N4H3		0.000230784
N207	NLFLNHSE	N2H3		9.55573e-10
N207	NLFLNHSE	N4H5S1		2.71112e-14
N207	NLFLNHSE	N5H8F1		0.00669952
N207	NLFLNHSE	N6H8S1		2.70394e-06
N207	NLFLNHSE	N8H8		5.91121e-10
N207	NLFLNHSE	N7H4F1		1.94296e-10
N207	NLFLNHSE	N5H6F1S1		2.19807e-11
N207	NLFLNHSE	N4H3F1		1.19051e-09
N207	NLFLNHSE	N7H8S1		3.165e-09
N207	NLFLNHSE	N8H8F1		1.98937e-08
N207	NLFLNHSE	N6H7F2		8.10332e-05
N207	NLFLNHSE	N5H3		2.24135e-05
N207	NLFLNHSE	N3H6		5.23084e-10
N207	NLFLNHSE	N3H4F1S1		0.00197233
N207	NLFLNHSE	N5H6F2S1		2.00727e-11
N207	NLFLNHSE	N5H4F1		0.00498229
N207	NLFLNHSE	N2H6Phos1		2.73446e-05
N207	NLFLNHSE	N4H4S1		4.78067e-11
N207	NLFLNHSE	N4H4F1S1		4.6288e-10
N207	NLFLNHSE	N2H7F1		4.16128e-09
N207	NLFLNHSE	N7H8F1S1		1.52711e-08
N207	NLFLNHSE	N5H6F2		4.77075e-11
N207	NLFLNHSE	N6H6F2S2		1.1418e-08
N207	NLFLNHSE	N8H5		4.48232e-07
N207	NLFLNHSE	N4H5F1S2		9.86967e-12
N207	NLFLNHSE	N5H4F4		7.08548e-11
N207	NLFLNHSE	N5H6S1		6.93367e-12
N207	NLFLNHSE	N4H6F2		2.5444e-08
N207	NLFLNHSE	N4H7		8.50555e-07
N207	NLFLNHSE	N6H6F1		7.4834e-09
N207	NLFLNHSE	N6H7		1.15307e-09
N207	NLFLNHSE	N6H4S1		6.4556e-05
N207	NLFLNHSE	N6H7F2S1		6.14267e-11
N207	NLFLNHSE	N4H5F3S2		2.76955e-07
N207	NLFLNHSE	N4H5S1Na1		1.42393e-11
N207	NLFLNHSE	N4H6S1		5.16706e-12
N207	NLFLNHSE	N7H7F1S3		0.00171172
N207	NLFLNHSE	N6H7F1S3		1.3131e-09
N207	NLFLNHSE	N6H6F1S2		3.90832e-08
N207	NLFLNHSE	N6H6F2		0.00489327
N207	NLFLNHSE	N5H7F1S2		6.93367e-12
N207	NLFLNHSE	N5H6F2S3		6.60138e-09
N207	NLFLNHSE	N6H6S2		7.55686e-10
N207	NLFLNHSE	N6H3		4.26264e-06
N207	NLFLNHSE	N5H6F4S1		4.15049e-11
N207	NLFLNHSE	N3H2		1.88985e-06
N207	NLFLNHSE	N7H3		2.82674e-06
N207	NLFLNHSE	N5H6S2		4.11665e-13
N207	NLFLNHSE	N6H7F1S1		4.73289e-06
N207	NLFLNHSE	N4H5F3S1		6.64188e-09
N207	NLFLNHSE	N4H4F1		1.53275e-05
N207	NLFLNHSE	N4H5S2		4.55096e-12
N207	NLFLNHSE	N6H5F1S2		1.0823e-08
N207	NLFLNHSE	N5H6F3S2		7.96909e-10
N207	NLFLNHSE	N3H4S1		2.08853e-14
N207	NLFLNHSE	N5H6F1S2		5.50154e-11
N207	NLFLNHSE	N5H4S2		4.15049e-11
N207	NLFLNHSE	N6H7F2S3		8.63367e-06
N207	NLFLNHSE	N5H6S3		4.11665e-13
N207	NLFLNHSE	N6H7S1		2.2014e-09
N207	NLFLNHSE	N5H3F1		4.06395e-05
N207	NLFLNHSE	N6H8F1S1		3.89036e-05
N207	NLFLNHSE	N5H6F1S3		1.16259e-13
N207	NLFLNHSE	N7H6F1S4		0.00207219
N207	NLFLNHSE	N8H9		2.53803e-05
N207	NLFLNHSE	N4H5		1.49791e-11
N207	NLFLNHSE	N8H5F1		1.267e-09
N207	NLFLNHSE	N2H2		4.74162e-12
N207	NLFLNHSE	N6H7F2S2		2.74311e-11
N207	NLFLNHSE	N2H2F1	Deamidated [N/Q]	0.00516003
N207	NLFLNHSE	N3H3	Deamidated [N/Q]	0.000979493
N207	NLFLNHSE	N4H5S1	Deamidated [N/Q]	6.93367e-12
N207	NLFLNHSE	N8H8	Deamidated [N/Q]	0.00557598
N207	NLFLNHSE	N7H4F1	Deamidated [N/Q]	1.70272e-06
N207	NLFLNHSE	N3H6F1	Deamidated [N/Q]	0.00120488
N207	NLFLNHSE	N3H6	Deamidated [N/Q]	0.00071246
N207	NLFLNHSE	N3H5F1	Deamidated [N/Q]	0.00183367
N207	NLFLNHSE	N3H4F1S1	Deamidated [N/Q]	0.000715659
N207	NLFLNHSE	N5H6F2S1	Deamidated [N/Q]	3.90366e-07
N207	NLFLNHSE	N2H1F1	Deamidated [N/Q]	0.0222243
N207	NLFLNHSE	N5H6F2	Deamidated [N/Q]	4.27914e-05
N207	NLFLNHSE	N6H5F2S1	Deamidated [N/Q]	0.000163843
N207	NLFLNHSE	N5H6	Deamidated [N/Q]	9.58974e-06
N207	NLFLNHSE	N5H4F4	Deamidated [N/Q]	0.00133906
N207	NLFLNHSE	N5H6S1	Deamidated [N/Q]	0.00143743
N207	NLFLNHSE	N4H6F2	Deamidated [N/Q]	0.00329129
N207	NLFLNHSE	N4H7	Deamidated [N/Q]	0.000391762
N207	NLFLNHSE	N6H7	Deamidated [N/Q]	0.000132782
N207	NLFLNHSE	N3H5	Deamidated [N/Q]	0.00212424
N207	NLFLNHSE	N6H3F1S1	Deamidated [N/Q]	0.00437563
N207	NLFLNHSE	N6H7F2S1	Deamidated [N/Q]	0.00466008
N207	NLFLNHSE	N4H5S1Na1	Deamidated [N/Q]	2.70189e-11
N207	NLFLNHSE	N6H6F1S2	Deamidated [N/Q]	7.19327e-05
N207	NLFLNHSE	N5H7F1S2	Deamidated [N/Q]	0.00185694
N207	NLFLNHSE	N6H3	Deamidated [N/Q]	0.000640714
N207	NLFLNHSE	N3H2	Deamidated [N/Q]	6.52017e-05
N207	NLFLNHSE	N2H4	Deamidated [N/Q]	0.00127618
N207	NLFLNHSE	N5H6S2	Deamidated [N/Q]	4.05193e-11
N207	NLFLNHSE	N3H4	Deamidated [N/Q]	0.00010457
N207	NLFLNHSE	N4H5F3S1	Deamidated [N/Q]	2.14316e-05
N207	NLFLNHSE	N4H5S2	Deamidated [N/Q]	4.55096e-12
N207	NLFLNHSE	N3H4S1	Deamidated [N/Q]	5.734e-08
N207	NLFLNHSE	N5H6F1S2	Deamidated [N/Q]	0.0234597
N207	NLFLNHSE	N5H4S2	Deamidated [N/Q]	6.17576e-08
N207	NLFLNHSE	N5H6S3	Deamidated [N/Q]	2.74786e-09
N207	NLFLNHSE	N5H3F1	Deamidated [N/Q]	0.0429236
N207	NLFLNHSE	N5H6F1S3	Deamidated [N/Q]	1.97294e-08
N207	NLFLNHSE	N2H2	Deamidated [N/Q]	0.00243908
N207	NLFLNHSENATAK	N3H6S1		2.95582e-09
N207	NLFLNHSENATAK	N2H6Phos1		0.000367949
N207	NLFLNHSENATAK	N2H9		0.00137339
N207	NLFLNHSENATAK	N7H8F1S1		0.0049701
N207	NLFLNHSENATAK	N5H6F2		0.000210529
N207	NLFLNHSENATAK	N8H5		0.000707839
N207	NLFLNHSENATAK	N6H5F2S1		0.0120589
N207	NLFLNHSENATAK	N4H5F1S1		4.38967e-09
N207	NLFLNHSENATAK	N6H4S1		0.00178244
N207	NLFLNHSENATAK	N5H7F1S2		0.000295195
N207	NLFLNHSENATAK	N5H6F4S1		3.11872e-07
N207	NLFLNHSENATAK	N5H7		0.000804171
N207	NLFLNHSENATAK	N6H7F1S1		0.00303021
N207	NLFLNHSENATAK	N4H5F3S1		2.87889e-08
N207	NLFLNHSENATAK	N6H7F1		3.4012e-08
N207	NLFLNHSENATAK	N4H5S1	Deamidated [N/Q]	0.0482636
N207	NLFLNHSENATAK	N4H7F1	Deamidated [N/Q]	0.000846704
N207	NLFLNHSENATAK	N2H6Phos1	Deamidated [N/Q]	0.000760624
N207	NLFLNHSENATAK	N6H6S1	Deamidated [N/Q]	0.000284895
N207	NLFLNHSENATAK	N9H4	Deamidated [N/Q]	7.93383e-05
N207	NLFLNHSENATAK	N5H6F4S1	Deamidated [N/Q]	1.4127e-07
N207	NLFLNHSENATAK	N4H5F3S1	Deamidated [N/Q]	8.44196e-05
N207	NLFLNHSENATAK	N5H4S2	Deamidated [N/Q]	0.0413064
N207	NLFLNHSENATAK	N5H6S3	Deamidated [N/Q]	0.00105125
N207	NLFLNHSENATAK	N6H7F1	Deamidated [N/Q]	0.000210529
N207	NLFLNHSENATAKD	N4H7F1		0.000972733
N207	NLFLNHSENATAKD	N8H8F1		0.00176754
N207	NLFLNHSENATAKD	N5H6F2S1		0.000267628
N207	NLFLNHSENATAKD	N6H3F1S2		0.0427844
N207	NLFLNHSENATAKD	N2H6Phos1		0.0447854
N207	NLFLNHSENATAKD	N5H6F2S3		0.000599044
N207	NLFLNHSENATAKD	N4H4S1Na1	Deamidated [N/Q]	0.00196904
N207	NLFLNHSENATAKD	N4H7F1	Deamidated [N/Q]	0.0334294
N211	NATAK	N5H6		7.32697e-05
N211	NATAK	N6H7F2S1		0.00138808
N211	NATAK	N7H3		0.000136241
N211	NATAK	N5H6S2		5.24344e-07
N211	NATAK	N5H6F1S2		8.51005e-07
N211	NATAKD	N4H5S1		1.65698e-06
N211	NATAKD	N6H7S2		3.28334e-07
N241	IEKVVLHPNYSQVD	N7H6F1S4		0.00194377
N241	KVVLHPNYSQVD	N3H3		5.9347e-05
N241	KVVLHPNYSQVD	N4H5S1		4.11679e-16
N241	KVVLHPNYSQVD	N6H8S1		4.89891e-10
N241	KVVLHPNYSQVD	N6H7S3		6.62179e-12
N241	KVVLHPNYSQVD	N7H4F1		3.27526e-08
N241	KVVLHPNYSQVD	N4H5F1		1.89825e-12
N241	KVVLHPNYSQVD	N4H3F1		0.00258313
N241	KVVLHPNYSQVD	N3H6F1		5.79808e-12
N241	KVVLHPNYSQVD	N6H7F2		0.000611518
N241	KVVLHPNYSQVD	N5H6F2S1		1.25456e-10
N241	KVVLHPNYSQVD	N6H4S2		6.09924e-08
N241	KVVLHPNYSQVD	N4H4S1		6.3164e-14
N241	KVVLHPNYSQVD	N7H8F1S1		0.00265841
N241	KVVLHPNYSQVD	N9H6		0.00524514
N241	KVVLHPNYSQVD	N5H6F2		2.0549e-07
N241	KVVLHPNYSQVD	N4H5F1S2		9.97187e-12
N241	KVVLHPNYSQVD	N5H6		4.11679e-15
N241	KVVLHPNYSQVD	N5H4F4		0.000265757
N241	KVVLHPNYSQVD	N5H6S1		4.11679e-16
N241	KVVLHPNYSQVD	N4H5F1S1		4.11679e-15
N241	KVVLHPNYSQVD	N6H7F2S1		6.55403e-08
N241	KVVLHPNYSQVD	N4H5F3S2		4.0532e-10
N241	KVVLHPNYSQVD	N4H5S1Na1		6.3164e-15
N241	KVVLHPNYSQVD	N6H7F1S3		1.0648e-11
N241	KVVLHPNYSQVD	N6H6F1S2		1.96805e-06
N241	KVVLHPNYSQVD	N5H6S2		6.3164e-18
N241	KVVLHPNYSQVD	N4H5S2		4.11679e-16
N241	KVVLHPNYSQVD	N5H6F3S2		2.07921e-09
N241	KVVLHPNYSQVD	N3H4S1		4.11679e-15
N241	KVVLHPNYSQVD	N5H6F1S2		1.59518e-12
N241	KVVLHPNYSQVD	N5H6S3		4.11679e-16
N241	KVVLHPNYSQVD	N5H6F1S3		3.23215e-15
N241	KVVLHPNYSQVD	N10H7		0.000230019
N241	KVVLHPNYSQVD	N4H5		1.12522e-16
N241	KVVLHPNYSQVD	N4H3S1		0.000970442
N241	KVVLHPNYSQVD	N6H7F1S2		9.77582e-13
N241	KVVLHPNYSQVD	N4H5S1	Deamidated [N/Q]	1.34023e-12
N241	KVVLHPNYSQVD	N4H4	Deamidated [N/Q]	0.0490957
N241	KVVLHPNYSQVD	N4H4S1Na1	Deamidated [N/Q]	0.0490393
N241	KVVLHPNYSQVD	N6H8S1	Deamidated [N/Q]	0.0267369
N241	KVVLHPNYSQVD	N6H7S3	Deamidated [N/Q]	0.00195858
N241	KVVLHPNYSQVD	N7H4F1	Deamidated [N/Q]	4.24911e-12
N241	KVVLHPNYSQVD	N5H6F2S1	Deamidated [N/Q]	0.0025216
N241	KVVLHPNYSQVD	N5H6F2	Deamidated [N/Q]	0.0494119
N241	KVVLHPNYSQVD	N5H4F4	Deamidated [N/Q]	5.76929e-10
N241	KVVLHPNYSQVD	N5H6S1	Deamidated [N/Q]	0.00226408
N241	KVVLHPNYSQVD	N4H5S1Na1	Deamidated [N/Q]	1.01926e-06
N241	KVVLHPNYSQVD	N5H6S2	Deamidated [N/Q]	0.028529
N241	KVVLHPNYSQVD	N5H4F1S2	Deamidated [N/Q]	0.00785718
N241	KVVLHPNYSQVD	N4H5S2	Deamidated [N/Q]	1.91043e-12
N241	KVVLHPNYSQVD	N5H4S2	Deamidated [N/Q]	7.05914e-11
N241	KVVLHPNYSQVD	N6H7F2S3	Deamidated [N/Q]	0.000159613
N241	KVVLHPNYSQVD	N8H9	Deamidated [N/Q]	2.16619e-05
N241	KVVLHPNYSQVD	N6H7F3S4	Deamidated [N/Q]	1.86518e-07
N241	KVVLHPNYSQVD	N4H5	Deamidated [N/Q]	0.000289397
N241	KVVLHPNYSQVD	N8H5F1	Deamidated [N/Q]	6.34841e-07
N241	KVVLHPNYSQVD	N6H7F2S2	Deamidated [N/Q]	0.00128141
N241	KVVLHPNYSQVDIGLIK	N4H5S1		1.26794e-14
N241	KVVLHPNYSQVDIGLIK	N5H8F1		4.15526e-07
N241	KVVLHPNYSQVDIGLIK	N6H8S1		3.34386e-09
N241	KVVLHPNYSQVDIGLIK	N6H7S3		5.57336e-13
N241	KVVLHPNYSQVDIGLIK	N7H8S1		5.01094e-12
N241	KVVLHPNYSQVDIGLIK	N3H6		0.0154321
N241	KVVLHPNYSQVDIGLIK	N5H6F2S1		5.18566e-12
N241	KVVLHPNYSQVDIGLIK	N2H9		0.0437351
N241	KVVLHPNYSQVDIGLIK	N4H5F1S2		2.84165e-13
N241	KVVLHPNYSQVDIGLIK	N5H4F4		8.76362e-09
N241	KVVLHPNYSQVDIGLIK	N5H6S1		7.8562e-18
N241	KVVLHPNYSQVDIGLIK	N3H5		0.000226505
N241	KVVLHPNYSQVDIGLIK	N5H6F1		4.5493e-09
N241	KVVLHPNYSQVDIGLIK	N9H4		2.78744e-07
N241	KVVLHPNYSQVDIGLIK	N6H7F2S1		7.95616e-10
N241	KVVLHPNYSQVDIGLIK	N4H6S1		2.89228e-12
N241	KVVLHPNYSQVDIGLIK	N7H7F1S3		0.000443583
N241	KVVLHPNYSQVDIGLIK	N6H6F1S2		4.32783e-09
N241	KVVLHPNYSQVDIGLIK	N3H5F1S2		4.16589e-10
N241	KVVLHPNYSQVDIGLIK	N5H6F4S1		0.00689112
N241	KVVLHPNYSQVDIGLIK	N5H6S2		1.20538e-19
N241	KVVLHPNYSQVDIGLIK	N4H5S2		1.9454e-18
N241	KVVLHPNYSQVDIGLIK	N5H6F3S2		1.90278e-14
N241	KVVLHPNYSQVDIGLIK	N3H4S1		1.07678e-17
N241	KVVLHPNYSQVDIGLIK	N5H6F1S2		3.78103e-08
N241	KVVLHPNYSQVDIGLIK	N5H4S2		1.69023e-17
N241	KVVLHPNYSQVDIGLIK	N5H6S3		7.8562e-18
N241	KVVLHPNYSQVDIGLIK	N6H7S1		2.22281e-10
N241	KVVLHPNYSQVDIGLIK	N6H8F1S1		0.00063861
N241	KVVLHPNYSQVDIGLIK	N5H6F1S3		7.8562e-14
N241	KVVLHPNYSQVDIGLIK	N4H5		1.46347e-08
N241	KVVLHPNYSQVDIGLIK	N2H2		0.00576887
N241	KVVLHPNYSQVDIGLIK	N6H7F2S2		4.96437e-07
N241	KVVLHPNYSQVDIGLIK	N5H5		1.36442e-09
N241	KVVLHPNYSQVDIGLIK	N2H5	Deamidated [N/Q]	7.45965e-10
N241	KVVLHPNYSQVDIGLIK	N4H5S1	Deamidated [N/Q]	3.5107e-08
N241	KVVLHPNYSQVDIGLIK	N7H4F1	Deamidated [N/Q]	2.02345e-10
N241	KVVLHPNYSQVDIGLIK	N5H6F1S1	Deamidated [N/Q]	0.0478826
N241	KVVLHPNYSQVDIGLIK	N4H3F1	Deamidated [N/Q]	3.3412e-06
N241	KVVLHPNYSQVDIGLIK	N1	Deamidated [N/Q]	0.00655109
N241	KVVLHPNYSQVDIGLIK	N5H4F1	Deamidated [N/Q]	0.00170273
N241	KVVLHPNYSQVDIGLIK	N8H6	Deamidated [N/Q]	1.05778e-11
N241	KVVLHPNYSQVDIGLIK	N4H7	Deamidated [N/Q]	1.76932e-05
N241	KVVLHPNYSQVDIGLIK	N6H7F2S1	Deamidated [N/Q]	0.00671203
N241	KVVLHPNYSQVDIGLIK	N5H6S2	Deamidated [N/Q]	2.13685e-07
N241	KVVLHPNYSQVDIGLIK	N4H5S2	Deamidated [N/Q]	1.83812e-10
N241	KVVLHPNYSQVDIGLIK	N3H4S1	Deamidated [N/Q]	1.32518e-08
N241	KVVLHPNYSQVDIGLIK	N5H4S2	Deamidated [N/Q]	1.81328e-06
N241	VVLHPNYSQVD	N3H3		3.50789e-05
N241	VVLHPNYSQVD	N4H5S1		1.24417e-12
N241	VVLHPNYSQVD	N5H8F1		0.000479342
N241	VVLHPNYSQVD	N6H7S3		4.891e-10
N241	VVLHPNYSQVD	N8H8		0.00187347
N241	VVLHPNYSQVD	N7H4F1		4.52332e-08
N241	VVLHPNYSQVD	N4H5F1		2.62736e-08
N241	VVLHPNYSQVD	N5H6F1S1		2.61182e-07
N241	VVLHPNYSQVD	N7H8S1		2.9356e-10
N241	VVLHPNYSQVD	N5H6F2S1		3.48976e-07
N241	VVLHPNYSQVD	N6H3F1S2		1.27526e-07
N241	VVLHPNYSQVD	N5H6F2		5.16074e-06
N241	VVLHPNYSQVD	N5H6F3S1		0.00164271
N241	VVLHPNYSQVD	N6H5F2S1		5.56892e-05
N241	VVLHPNYSQVD	N5H6		3.6382e-10
N241	VVLHPNYSQVD	N5H6S1		1.12422e-10
N241	VVLHPNYSQVD	N4H6F2		7.85814e-08
N241	VVLHPNYSQVD	N4H5F1S1		5.84295e-10
N241	VVLHPNYSQVD	N5H6F1		0.0041491
N241	VVLHPNYSQVD	N9H4		4.32738e-05
N241	VVLHPNYSQVD	N4H6S1		4.94372e-06
N241	VVLHPNYSQVD	N6H7F1S3		1.57451e-09
N241	VVLHPNYSQVD	N6H6F1S2		1.74383e-07
N241	VVLHPNYSQVD	N7H4		1.14429e-05
N241	VVLHPNYSQVD	N5H7F1S2		2.8336e-10
N241	VVLHPNYSQVD	N5H6F2S3		1.00414e-08
N241	VVLHPNYSQVD	N5H6F4S1		5.10162e-10
N241	VVLHPNYSQVD	N5H6S2		1.24417e-12
N241	VVLHPNYSQVD	N3H4		2.62164e-11
N241	VVLHPNYSQVD	N6H7F1S1		4.42779e-06
N241	VVLHPNYSQVD	N4H4F1		0.0193862
N241	VVLHPNYSQVD	N4H5S2		1.24417e-12
N241	VVLHPNYSQVD	N5H6F3S2		6.98926e-09
N241	VVLHPNYSQVD	N3H4S1		2.90136e-13
N241	VVLHPNYSQVD	N7H7F1		0.015146
N241	VVLHPNYSQVD	N5H6F1S2		1.02854e-09
N241	VVLHPNYSQVD	N5H4S2		2.61149e-09
N241	VVLHPNYSQVD	N5H6S3		1.24417e-11
N241	VVLHPNYSQVD	N3H2F1		1.84803e-06
N241	VVLHPNYSQVD	N6H7S1		0.0438382
N241	VVLHPNYSQVD	N5H6F1S3		2.14777e-08
N241	VVLHPNYSQVD	N6H7S2		8.50944e-09
N241	VVLHPNYSQVD	N6H7F2S2		1.23376e-08
N241	VVLHPNYSQVD	N4H3S1		0.000308688
N241	VVLHPNYSQVD	N6H7F1S2		8.05661e-07
N241	VVLHPNYSQVD	N4H5S1	Deamidated [N/Q]	1.25195e-09
N241	VVLHPNYSQVD	N4H4S1Na1	Deamidated [N/Q]	0.00257271
N241	VVLHPNYSQVD	N7H4F1	Deamidated [N/Q]	1.5292e-08
N241	VVLHPNYSQVD	N3H6S1	Deamidated [N/Q]	0.00212741
N241	VVLHPNYSQVD	N6H5F2S1	Deamidated [N/Q]	0.00196066
N241	VVLHPNYSQVD	N4H5S1Na1	Deamidated [N/Q]	1.94007e-08
N241	VVLHPNYSQVD	N4H5S2	Deamidated [N/Q]	3.76307e-10
N241	VVLHPNYSQVD	N5H4S2	Deamidated [N/Q]	2.97666e-08
N241	VVLHPNYSQVD	N4H6	Deamidated [N/Q]	0.00265382
N241	VVLHPNYSQVDIGLIK	N2		0.0062654
N241	VVLHPNYSQVDIGLIK	N4H5S1		1.54e-22
N241	VVLHPNYSQVDIGLIK	N5H8F1		2.26185e-18
N241	VVLHPNYSQVDIGLIK	N4H4		0.00916693
N241	VVLHPNYSQVDIGLIK	N4H4S1Na1		6.75002e-06
N241	VVLHPNYSQVDIGLIK	N4H7F1		0.0034494
N241	VVLHPNYSQVDIGLIK	N6H8S1		5.18182e-07
N241	VVLHPNYSQVDIGLIK	N6H7S3		6.60388e-19
N241	VVLHPNYSQVDIGLIK	N7H4F1		1.71788e-19
N241	VVLHPNYSQVDIGLIK	N4H3F1		0.00023403
N241	VVLHPNYSQVDIGLIK	N7H8S1		2.74876e-16
N241	VVLHPNYSQVDIGLIK	N6H7F2		1.4422e-06
N241	VVLHPNYSQVDIGLIK	N3H6		3.3099e-13
N241	VVLHPNYSQVDIGLIK	N3H5F1		3.83925e-05
N241	VVLHPNYSQVDIGLIK	N5H6F2S1		5.76502e-20
N241	VVLHPNYSQVDIGLIK	N6H3F1S2		1.1926e-10
N241	VVLHPNYSQVDIGLIK	N2H6Phos1		7.97239e-06
N241	VVLHPNYSQVDIGLIK	N4H4S1		7.53013e-17
N241	VVLHPNYSQVDIGLIK	N2H1F1		0.00310716
N241	VVLHPNYSQVDIGLIK	N6H6S1		7.0874e-09
N241	VVLHPNYSQVDIGLIK	N6H6		1.93018e-06
N241	VVLHPNYSQVDIGLIK	N9H6		7.61061e-11
N241	VVLHPNYSQVDIGLIK	N5H6F2		1.49143e-14
N241	VVLHPNYSQVDIGLIK	N5H6F3S1		1.29029e-19
N241	VVLHPNYSQVDIGLIK	N8H6		4.69513e-19
N241	VVLHPNYSQVDIGLIK	N4H5F1S2		1.01323e-19
N241	VVLHPNYSQVDIGLIK	N5H6		2.43124e-12
N241	VVLHPNYSQVDIGLIK	N5H4F4		3.31323e-16
N241	VVLHPNYSQVDIGLIK	N5H6S1		1.54e-21
N241	VVLHPNYSQVDIGLIK	N4H7		1.22884e-16
N241	VVLHPNYSQVDIGLIK	N6H6F1		5.80692e-15
N241	VVLHPNYSQVDIGLIK	N6H7		6.52694e-10
N241	VVLHPNYSQVDIGLIK	N4H5F1S1		3.19492e-10
N241	VVLHPNYSQVDIGLIK	N8H3		0.00212353
N241	VVLHPNYSQVDIGLIK	N5H6F1		8.35681e-07
N241	VVLHPNYSQVDIGLIK	N9H4		1.11549e-14
N241	VVLHPNYSQVDIGLIK	N6H4S1		0.00584939
N241	VVLHPNYSQVDIGLIK	N6H7F2S1		5.3096e-13
N241	VVLHPNYSQVDIGLIK	N4H5S1Na1		1.01323e-18
N241	VVLHPNYSQVDIGLIK	N4H6S1		2.36282e-17
N241	VVLHPNYSQVDIGLIK	N6H7F1S3		2.87665e-14
N241	VVLHPNYSQVDIGLIK	N6H6F1S2		2.12765e-17
N241	VVLHPNYSQVDIGLIK	N7H4		9.31689e-08
N241	VVLHPNYSQVDIGLIK	N5H7F1S2		5.17598e-17
N241	VVLHPNYSQVDIGLIK	N6H9F1S2		0.00163565
N241	VVLHPNYSQVDIGLIK	N3H2		9.47178e-14
N241	VVLHPNYSQVDIGLIK	N7H3		0.00628887
N241	VVLHPNYSQVDIGLIK	N5H6S2		1.54e-20
N241	VVLHPNYSQVDIGLIK	N3H4		2.36282e-19
N241	VVLHPNYSQVDIGLIK	N5H4F1S2		4.78825e-11
N241	VVLHPNYSQVDIGLIK	N6H7F1S1		0.000830935
N241	VVLHPNYSQVDIGLIK	N4H5F3S1		1.40996e-08
N241	VVLHPNYSQVDIGLIK	N4H5S2		1.11546e-21
N241	VVLHPNYSQVDIGLIK	N3H4S1		1.54e-22
N241	VVLHPNYSQVDIGLIK	N7H7F1		3.16265e-09
N241	VVLHPNYSQVDIGLIK	N5H6F1S2		6.60388e-20
N241	VVLHPNYSQVDIGLIK	N5H4S2		1.69875e-20
N241	VVLHPNYSQVDIGLIK	N2F1		0.000158523
N241	VVLHPNYSQVDIGLIK	N6H7F2S3		2.76942e-10
N241	VVLHPNYSQVDIGLIK	N5H6S3		1.54e-21
N241	VVLHPNYSQVDIGLIK	N6H7S1		5.60824e-18
N241	VVLHPNYSQVDIGLIK	N5H3F1		0.00412776
N241	VVLHPNYSQVDIGLIK	N5H6F1S3		7.95505e-21
N241	VVLHPNYSQVDIGLIK	N4H5		1.54e-21
N241	VVLHPNYSQVDIGLIK	N6H7S2		3.23469e-18
N241	VVLHPNYSQVDIGLIK	N8H5F1		1.71788e-19
N241	VVLHPNYSQVDIGLIK	N6H7F1S2		4.94384e-16
N241	VVLHPNYSQVDIGLIK	N2H1		0.000398081
N241	VVLHPNYSQVDIGLIK	N2	Deamidated [N/Q]	0.00600639
N241	VVLHPNYSQVDIGLIK	N2H5	Deamidated [N/Q]	1.43075e-07
N241	VVLHPNYSQVDIGLIK	N4H5S1	Deamidated [N/Q]	1.81048e-16
N241	VVLHPNYSQVDIGLIK	N5H8F1	Deamidated [N/Q]	3.00009e-07
N241	VVLHPNYSQVDIGLIK	N4H4	Deamidated [N/Q]	9.02455e-06
N241	VVLHPNYSQVDIGLIK	N4H4S1Na1	Deamidated [N/Q]	9.89489e-07
N241	VVLHPNYSQVDIGLIK	N7H4F1	Deamidated [N/Q]	3.86544e-17
N241	VVLHPNYSQVDIGLIK	N4H5F1	Deamidated [N/Q]	0.00036917
N241	VVLHPNYSQVDIGLIK	N5H6F1S1	Deamidated [N/Q]	2.43066e-06
N241	VVLHPNYSQVDIGLIK	N6H7F2	Deamidated [N/Q]	3.54182e-06
N241	VVLHPNYSQVDIGLIK	N3H6S1	Deamidated [N/Q]	0.00191807
N241	VVLHPNYSQVDIGLIK	N3H6	Deamidated [N/Q]	0.00068734
N241	VVLHPNYSQVDIGLIK	N3H5F1	Deamidated [N/Q]	0.00114689
N241	VVLHPNYSQVDIGLIK	N3H4F1S1	Deamidated [N/Q]	0.000325198
N241	VVLHPNYSQVDIGLIK	N5H6F2S1	Deamidated [N/Q]	9.70161e-07
N241	VVLHPNYSQVDIGLIK	N6H4S2	Deamidated [N/Q]	6.66262e-09
N241	VVLHPNYSQVDIGLIK	N4H4S1	Deamidated [N/Q]	3.27164e-05
N241	VVLHPNYSQVDIGLIK	N2H1F1	Deamidated [N/Q]	0.0394356
N241	VVLHPNYSQVDIGLIK	N6H6	Deamidated [N/Q]	5.99747e-06
N241	VVLHPNYSQVDIGLIK	N5H6F2	Deamidated [N/Q]	1.75218e-11
N241	VVLHPNYSQVDIGLIK	N8H5	Deamidated [N/Q]	1.3225e-07
N241	VVLHPNYSQVDIGLIK	N5H6F3S1	Deamidated [N/Q]	4.15216e-06
N241	VVLHPNYSQVDIGLIK	N8H6	Deamidated [N/Q]	8.18482e-13
N241	VVLHPNYSQVDIGLIK	N4H5F1S2	Deamidated [N/Q]	8.99989e-05
N241	VVLHPNYSQVDIGLIK	N5H6S1	Deamidated [N/Q]	8.15665e-10
N241	VVLHPNYSQVDIGLIK	N4H6F2	Deamidated [N/Q]	0.00465886
N241	VVLHPNYSQVDIGLIK	N4H7	Deamidated [N/Q]	5.91356e-11
N241	VVLHPNYSQVDIGLIK	N6H6F1	Deamidated [N/Q]	2.97718e-06
N241	VVLHPNYSQVDIGLIK	N8H3	Deamidated [N/Q]	5.96724e-06
N241	VVLHPNYSQVDIGLIK	N9H4	Deamidated [N/Q]	0.00355669
N241	VVLHPNYSQVDIGLIK	N6H4S1	Deamidated [N/Q]	0.000362359
N241	VVLHPNYSQVDIGLIK	N4H5S1Na1	Deamidated [N/Q]	2.5771e-12
N241	VVLHPNYSQVDIGLIK	N4H6S1	Deamidated [N/Q]	0.000681396
N241	VVLHPNYSQVDIGLIK	N7H4	Deamidated [N/Q]	2.3664e-05
N241	VVLHPNYSQVDIGLIK	N6H3F1	Deamidated [N/Q]	0.00206922
N241	VVLHPNYSQVDIGLIK	N7H3	Deamidated [N/Q]	3.40976e-05
N241	VVLHPNYSQVDIGLIK	N5H6S2	Deamidated [N/Q]	9.99898e-10
N241	VVLHPNYSQVDIGLIK	N3H4	Deamidated [N/Q]	9.88348e-10
N241	VVLHPNYSQVDIGLIK	N6H7F1S1	Deamidated [N/Q]	6.67348e-09
N241	VVLHPNYSQVDIGLIK	N4H4F1	Deamidated [N/Q]	5.02186e-05
N241	VVLHPNYSQVDIGLIK	N4H5S2	Deamidated [N/Q]	1.20907e-18
N241	VVLHPNYSQVDIGLIK	N3H4S1	Deamidated [N/Q]	4.3152e-11
N241	VVLHPNYSQVDIGLIK	N5H4S2	Deamidated [N/Q]	6.85976e-11
N241	VVLHPNYSQVDIGLIK	N6H7F2S3	Deamidated [N/Q]	1.38636e-09
N241	VVLHPNYSQVDIGLIK	N5H6S3	Deamidated [N/Q]	1.41435e-06
N241	VVLHPNYSQVDIGLIK	N3H2F1	Deamidated [N/Q]	0.00263959
N241	VVLHPNYSQVDIGLIK	N8H9	Deamidated [N/Q]	1.32986e-07
N241	VVLHPNYSQVDIGLIK	N4H5	Deamidated [N/Q]	3.37585e-11
N241	VVLHPNYSQVDIGLIK	N8H5F1	Deamidated [N/Q]	1.59987e-06
N241	VVLHPNYSQVDIGLIK	N2H2	Deamidated [N/Q]	0.00139694
N241	VVLHPNYSQVDIGLIKLK	N4H7F1		9.22518e-07
N241	VVLHPNYSQVDIGLIKLK	N5H3		0.00979338
N241	VVLHPNYSQVDIGLIKLK	N4H5S2		8.24048e-14
N184	MVSHHNLTTGATLINE	N2H3		0.04472
N184	MVSHHNLTTGATLINE	N3H6F1		0.0433588
N184	MVSHHNLTTGATLINE	N5H6F2S1		4.21426e-09
N184	MVSHHNLTTGATLINE	N5H6S1		3.11787e-05
N184	MVSHHNLTTGATLINE	N6H6S2		0.000274312
N184	MVSHHNLTTGATLINE	N3H4S1		0.000755295
N184	MVSHHNLTTGATLINE	N5H4S2		0.00019504
N184	MVSHHNLTTGATLINE	N6H7F3S4		0.0209596
N184	MVSHHNLTTGATLINE	N6H7S2		0.00266427
N184	MVSHHNLTTGATLINE	N6H3F1S2	Oxidation [M]	1.91024e-10
N184	MVSHHNLTTGATLINE	N5H6S1	Oxidation [M]	7.03329e-13
N184	MVSHHNLTTGATLINE	N6H6F1	Oxidation [M]	1.89051e-05
N184	MVSHHNLTTGATLINE	N5H6F2S3	Oxidation [M]	1.1284e-10
N184	MVSHHNLTTGATLINE	N6H6S2	Oxidation [M]	0.0387995
N184	MVSHHNLTTGATLINE	N7H3	Oxidation [M]	0.00110065
N184	MVSHHNLTTGATLINE	N5H4F1S2	Oxidation [M]	3.15515e-12
N184	MVSHHNLTTGATLINE	N3H2F1	Oxidation [M]	0.000643686
N184	MVSHHNLTTGATLINE	N6H7S1	Oxidation [M]	2.29258e-11
N184	MVSHHNLTTGATLINE	N5H6F1S3	Oxidation [M]	2.35423e-12
N184	MVSHHNLTTGATLINE	N10H7	Oxidation [M]	8.87035e-12
N184	MVSHHNLTTGATLINE	N6H7S2	Oxidation [M]	8.86291e-11
N184	MVSHHNLTTGATLINE	N8H5F1	Oxidation [M]	5.90919e-12
N184	MVSHHNLTTGATLINE	N4H5S1	Deamidated [N/Q]	0.00428613
N184	MVSHHNLTTGATLINE	N4H4S1	Deamidated [N/Q]	0.00113909
N184	MVSHHNLTTGATLINE	N4H5S1Na1	Deamidated [N/Q]	5.30214e-09
N184	MVSHHNLTTGATLINE	N3H6	Oxidation [M]; Deamidated [N/Q]	0.00165592
N184	MVSHHNLTTGATLINE	N4H4F1S1	Oxidation [M]; Deamidated [N/Q]	0.00539485
N184	MVSHHNLTTGATLINE	N8H6	Oxidation [M]; Deamidated [N/Q]	6.11479e-09
N184	MVSHHNLTTGATLINE	N4H5F1S2	Oxidation [M]; Deamidated [N/Q]	0.00071005
N184	MVSHHNLTTGATLINE	N3H4	Oxidation [M]; Deamidated [N/Q]	7.10331e-05
N184	MVSHHNLTTGATLINE	N2H2	Oxidation [M]; Deamidated [N/Q]	0.0469031
N207	QWLLTTAKNLFLNHSE	N7H4F1		0.00327426
N207	QWLLTTAKNLFLNHSE	N6H7F1S3		0.0108703
N207	QWLLTTAKNLFLNHSE	N6H3F1		0.00102547
N207	QWLLTTAKNLFLNHSE	N6H7F1S2		0.000374709
N207	QWLLTTAKNLFLNHSE	N2H5	Deamidated [N/Q]	0.00580529
N207	QWLLTTAKNLFLNHSE	N6H6S1	Deamidated [N/Q]	0.000845357
N207	QWLLTTAKNLFLNHSE	N9H6	Deamidated [N/Q]	0.0012699
N207	QWLLTTAKNLFLNHSE	N6H7F1S1	Deamidated [N/Q]	5.38049e-05
N207	QWLLTTAKNLFLNHSE	N6H7F3S4	Deamidated [N/Q]	0.00239007
N207	QWLLTTAKNLFLNHSE	N8H3	Deamidated [N/Q]; Deamidated [N/Q]	0.00241684
N207	QWLLTTAKNLFLNHSE	N2F1	Deamidated [N/Q]; Deamidated [N/Q]	0.0185043
N207	NLFLNHSE	N2H2F1		2.73926e-11
N207	NLFLNHSE	N4H4		4.78995e-05
N207	NLFLNHSE	N4H4S1Na1		0.00362015
N207	NLFLNHSE	N6H7S3		4.80591e-12
N207	NLFLNHSE	N3H6F1		0.0040966
N207	NLFLNHSE	N6H3F1S2		1.20063e-07
N207	NLFLNHSE	N6H4S2		4.31551e-10
N207	NLFLNHSE	N6H6		0.000685001
N207	NLFLNHSE	N9H6		7.74092e-09
N207	NLFLNHSE	N5H6F3S1		6.71322e-09
N207	NLFLNHSE	N5H6		3.4939e-11
N207	NLFLNHSE	N4H5F1S1		3.43833e-10
N207	NLFLNHSE	N8H3		2.09598e-06
N207	NLFLNHSE	N9H4		9.06599e-08
N207	NLFLNHSE	N6H3F1		0.000239314
N207	NLFLNHSE	N6H9F1S2		2.54875e-07
N207	NLFLNHSE	N2H4		1.67367e-09
N207	NLFLNHSE	N5H4F1S2		2.38348e-09
N207	NLFLNHSE	N7H7F1		8.37365e-05
N207	NLFLNHSE	N6H7F1		3.28431e-06
N207	NLFLNHSE	N10H10F1		0.000158467
N207	NLFLNHSE	N4H3S1		2.3952e-07
N207	NLFLNHSE	N6H7F1S2		6.567e-11
N207	NLFLNHSE	N2H5	Deamidated [N/Q]	0.00207966
N207	NLFLNHSE	N6H8S1	Deamidated [N/Q]	0.00425296
N207	NLFLNHSE	N7H8S1	Deamidated [N/Q]	2.91833e-08
N207	NLFLNHSE	N6H4S2	Deamidated [N/Q]	0.00240831
N207	NLFLNHSE	N6H6	Deamidated [N/Q]	0.00613162
N207	NLFLNHSE	N4H4F1S1	Deamidated [N/Q]	0.000629318
N207	NLFLNHSE	N5H6F3S1	Deamidated [N/Q]	0.00308369
N207	NLFLNHSE	N8H6	Deamidated [N/Q]	0.000105228
N207	NLFLNHSE	N4H5F1S2	Deamidated [N/Q]	1.97739e-08
N207	NLFLNHSE	N6H4S1	Deamidated [N/Q]	0.00118759
N207	NLFLNHSE	N6H7F1S1	Deamidated [N/Q]	2.95804e-09
N207	NLFLNHSE	N7H6F1S4	Deamidated [N/Q]	2.9472e-05
N207	NLFLNHSE	N4H5	Deamidated [N/Q]	6.35215e-08
N207	NLFLNHSE	N8H5F1	Deamidated [N/Q]	0.000164189
N207	NLFLNHSE	N4H3S1	Deamidated [N/Q]	0.00379708
N207	NLFLNHSENATAK	N4H5S1		7.8117e-10
N207	NLFLNHSENATAK	N4H5F1		0.00843385
N207	NLFLNHSENATAK	N5H6F2S1		2.91436e-07
N207	NLFLNHSENATAK	N4H5F1S2		8.30989e-08
N207	NLFLNHSENATAK	N6H3F1S1		0.025339
N207	NLFLNHSENATAK	N5H6S2		0.000553155
N207	NLFLNHSENATAK	N6H5F1S2		5.28914e-05
N207	NLFLNHSENATAKD	N4H6S1		5.16315e-05
N207	NLFLNHSENATAKD	N5H7		0.00175872
N211	NLFLNHSENATAK	N6H7S1	Deamidated [N/Q]	0.0412938
N211	NATAK	N7H4F1		9.28898e-05
N211	NATAK	N5H6F1S1		7.71144e-07
N211	NATAK	N5H6F3S1		5.04663e-05
N211	NATAK	N5H6S1		8.25499e-07
N211	NATAK	N4H5F1S1		0.000183802
N211	NATAK	N6H7F1S3		0.000512026
N211	NATAK	N6H7F1S1		9.57519e-07
N211	NATAK	N6H7S2		4.3437e-06
N211	NATAK	N6H7F2S2		3.1814e-06
N211	NATAKD	N4H7F1		7.97731e-06
N211	NATAKD	N5H6S1		0.00035329
N211	NATAKD	N6H7		0.00011383
N211	NATAKD	N6H6F1S2		5.42001e-07
N211	NATAKD	N6H7F1S1		0.00011383
N211	NATAKD	N4H5S2		6.32468e-07
N211	NATAKD	N6H7S1		1.60481e-05
N211	NATAKD	N6H5F3		3.83544e-05
N241	IEKVVLHPNYSQVD	N6H3F1S2		2.33216e-05
N241	IEKVVLHPNYSQVD	N5H6F1		0.0259865
N241	KVVLHPNYSQVD	N8H8		0.000384368
N241	KVVLHPNYSQVD	N6H6S1		0.000548217
N241	KVVLHPNYSQVD	N5H6F3S1		5.21598e-06
N241	KVVLHPNYSQVD	N4H7		7.78345e-13
N241	KVVLHPNYSQVD	N5H7F1S2		1.59518e-12
N241	KVVLHPNYSQVD	N5H6F2S3		1.11514e-05
N241	KVVLHPNYSQVD	N5H6F4S1		0.00862455
N241	KVVLHPNYSQVD	N4H5F3S1		0.000160374
N241	KVVLHPNYSQVD	N6H5F1S2		0.000545276
N241	KVVLHPNYSQVD	N4H6		1.2372e-12
N241	KVVLHPNYSQVD	N6H7S1		4.11679e-16
N241	KVVLHPNYSQVD	N6H7F1		0.00079053
N241	KVVLHPNYSQVD	N6H7S2		4.11679e-17
N241	KVVLHPNYSQVD	N4H4S1	Deamidated [N/Q]	0.00049121
N241	KVVLHPNYSQVD	N6H6	Deamidated [N/Q]	0.00990516
N241	KVVLHPNYSQVD	N6H5F2S1	Deamidated [N/Q]	6.19716e-07
N241	KVVLHPNYSQVD	N5H6	Deamidated [N/Q]	0.000335059
N241	KVVLHPNYSQVD	N3H5F1S2	Deamidated [N/Q]	0.000512648
N241	KVVLHPNYSQVDIGLIK	N4H5F1S1		1.12555e-05
N241	KVVLHPNYSQVDIGLIK	N8H9F1S4		0.00688769
N241	KVVLHPNYSQVDIGLIK	N4H5F3S2	Deamidated [N/Q]	0.00508236
N241	VVLHPNYSQVD	N2		5.52963e-11
N241	VVLHPNYSQVD	N7H8F1S1		4.65596e-08
N241	VVLHPNYSQVD	N6H7		1.3345e-07
N241	VVLHPNYSQVD	N4H5F3S1		3.55187e-07
N241	VVLHPNYSQVD	N6H8F1S1		1.14069e-07
N241	VVLHPNYSQVD	N7H6F1S4		0.00589258
N241	VVLHPNYSQVD	N4H5		2.90136e-12
N241	VVLHPNYSQVD	N3H2	Deamidated [N/Q]	0.000827657
N241	VVLHPNYSQVDIGLIK	N2H5		2.64204e-14
N241	VVLHPNYSQVDIGLIK	N3H3		0.00150777
N241	VVLHPNYSQVDIGLIK	N8H8		7.08567e-15
N241	VVLHPNYSQVDIGLIK	N5H6F1S1		1.58698e-14
N241	VVLHPNYSQVDIGLIK	N3H6F1		1.43681e-06
N241	VVLHPNYSQVDIGLIK	N1		0.0027733
N241	VVLHPNYSQVDIGLIK	N6H4S2		3.54014e-11
N241	VVLHPNYSQVDIGLIK	N6H6F2S2		0.000791217
N241	VVLHPNYSQVDIGLIK	N4H5F3S2		7.95505e-22
N241	VVLHPNYSQVDIGLIK	N5H6F4S1		2.41432e-11
N241	VVLHPNYSQVDIGLIK	N5H6F3S2		2.87665e-16
N241	VVLHPNYSQVDIGLIK	N6H8F1S1		0.00028016
N241	VVLHPNYSQVDIGLIK	N10H7		2.39212e-09
N241	VVLHPNYSQVDIGLIK	N6H7F2S2		2.30519e-09
N241	VVLHPNYSQVDIGLIK	N3H3	Deamidated [N/Q]	1.49819e-10
N241	VVLHPNYSQVDIGLIK	N5H6F1	Deamidated [N/Q]	0.0322856
N241	VVLHPNYSQVDIGLIK	N6H7F2S1	Deamidated [N/Q]	6.25568e-07
N241	VVLHPNYSQVDIGLIK	N5H7F1S2	Deamidated [N/Q]	8.06172e-08
N241	VVLHPNYSQVDIGLIK	N4H5F3S1	Deamidated [N/Q]	0.000301966
N241	VVLHPNYSQVDIGLIK	N5H6F3S2	Deamidated [N/Q]	6.30556e-06
N241	VVLHPNYSQVDIGLIK	N10H7	Deamidated [N/Q]	2.96333e-06
N241	VVLHPNYSQVDIGLIK	N6H7S2	Deamidated [N/Q]	0.0004402

## Sheet: HBV5
Nsite	Peptide Sequence	Glycan	Modification	Library Score
N184	GSFPWQAKMVSHHNLTTGATLINE	N4H5S1Na1		0.00261035
N184	GSFPWQAKMVSHHNLTTGATLINE	N5H3	Oxidation [M]	0.0110722
N184	MVSHHNLTTGATLINE	N3H3		0.00217858
N184	MVSHHNLTTGATLINE	N4H5S1		1.81513e-15
N184	MVSHHNLTTGATLINE	N4H4		0.000434851
N184	MVSHHNLTTGATLINE	N5H6F1S1		0.00236404
N184	MVSHHNLTTGATLINE	N3H6F1		0.0433588
N184	MVSHHNLTTGATLINE	N3H5F1		0.002423
N184	MVSHHNLTTGATLINE	N5H6F2S1		4.21426e-09
N184	MVSHHNLTTGATLINE	N2H9		0.000941595
N184	MVSHHNLTTGATLINE	N4H5cF1S2		0.000223525
N184	MVSHHNLTTGATLINE	N5H6		0.0404235
N184	MVSHHNLTTGATLINE	N5H4F4		4.39794e-07
N184	MVSHHNLTTGATLINE	N5H6S1		3.11787e-05
N184	MVSHHNLTTGATLINE	N7H7F1S3		0.00215943
N184	MVSHHNLTTGATLINE	N5H7F1S2		1.09937e-07
N184	MVSHHNLTTGATLINE	N4H4F1		0.041522
N184	MVSHHNLTTGATLINE	N4H5S2		7.78371e-14
N184	MVSHHNLTTGATLINE	N5H6F1S2		0.000328494
N184	MVSHHNLTTGATLINE	N5H6S3		0.000191897
N184	MVSHHNLTTGATLINE	N5H3F1		0.00133306
N184	MVSHHNLTTGATLINE	N4H5		7.13551e-13
N184	MVSHHNLTTGATLINE	N6H7S2		0.00266427
N184	MVSHHNLTTGATLINE	N2H2		0.0382781
N184	MVSHHNLTTGATLINE	N2	Oxidation [M]	1.03079e-09
N184	MVSHHNLTTGATLINE	N3H3	Oxidation [M]	6.49079e-11
N184	MVSHHNLTTGATLINE	N4H5S1	Oxidation [M]	1.64013e-13
N184	MVSHHNLTTGATLINE	N4H4	Oxidation [M]	0.0157271
N184	MVSHHNLTTGATLINE	N7H4F1	Oxidation [M]	9.21722e-05
N184	MVSHHNLTTGATLINE	N4H5F1	Oxidation [M]	3.36594e-05
N184	MVSHHNLTTGATLINE	N3H6S1	Oxidation [M]	1.12429e-06
N184	MVSHHNLTTGATLINE	N3H4cF1S1	Oxidation [M]	1.90228e-09
N184	MVSHHNLTTGATLINE	N5H6F2S1	Oxidation [M]	5.00719e-09
N184	MVSHHNLTTGATLINE	N6H6	Oxidation [M]	1.04802e-11
N184	MVSHHNLTTGATLINE	N4H4F1S1	Oxidation [M]	7.61034e-10
N184	MVSHHNLTTGATLINE	N2H9	Oxidation [M]	9.42214e-06
N184	MVSHHNLTTGATLINE	N5H6F2	Oxidation [M]	0.000174197
N184	MVSHHNLTTGATLINE	N8H5	Oxidation [M]	4.27028e-05
N184	MVSHHNLTTGATLINE	N5H6F3S1	Oxidation [M]	5.26542e-13
N184	MVSHHNLTTGATLINE	N4H5cF1S2	Oxidation [M]	1.97571e-13
N184	MVSHHNLTTGATLINE	N5H6S1	Oxidation [M]	1.81513e-14
N184	MVSHHNLTTGATLINE	N4H7	Oxidation [M]	4.82476e-05
N184	MVSHHNLTTGATLINE	N4H5F1S1	Oxidation [M]	2.35423e-12
N184	MVSHHNLTTGATLINE	N6H4S1	Oxidation [M]	0.000471325
N184	MVSHHNLTTGATLINE	N4H5S1Na1	Oxidation [M]	3.91918e-07
N184	MVSHHNLTTGATLINE	N4H6S1	Oxidation [M]	2.33921e-12
N184	MVSHHNLTTGATLINE	N5H7F1S2	Oxidation [M]	4.56673e-08
N184	MVSHHNLTTGATLINE	N5H6F4S1	Oxidation [M]	2.52454e-05
N184	MVSHHNLTTGATLINE	N3H2	Oxidation [M]	0.04472
N184	MVSHHNLTTGATLINE	N5H6S2	Oxidation [M]	1.81513e-14
N184	MVSHHNLTTGATLINE	N5H4F1S2	Oxidation [M]	3.15515e-12
N184	MVSHHNLTTGATLINE	N6H7F1S1	Oxidation [M]	5.25166e-06
N184	MVSHHNLTTGATLINE	N4H4F1	Oxidation [M]	0.0464425
N184	MVSHHNLTTGATLINE	N4H5S2	Oxidation [M]	2.78496e-15
N184	MVSHHNLTTGATLINE	N3H4S1	Oxidation [M]	3.45942e-13
N184	MVSHHNLTTGATLINE	N5H6F1S2	Oxidation [M]	7.78371e-14
N184	MVSHHNLTTGATLINE	N5H4S2	Oxidation [M]	1.17361e-12
N184	MVSHHNLTTGATLINE	N4H6	Oxidation [M]	0.000227935
N184	MVSHHNLTTGATLINE	N5H6S3	Oxidation [M]	7.78371e-14
N184	MVSHHNLTTGATLINE	N10H7	Oxidation [M]	8.87035e-12
N184	MVSHHNLTTGATLINE	N4H5	Oxidation [M]	3.4318e-13
N184	MVSHHNLTTGATLINE	N8H5F1	Oxidation [M]	5.90919e-12
N184	MVSHHNLTTGATLINE	N6H7F2S2	Oxidation [M]	7.26781e-07
N184	MVSHHNLTTGATLINE	N4H3S1	Oxidation [M]	7.06846e-05
N184	MVSHHNLTTGATLINE	N6H7F1S2	Oxidation [M]	2.54428e-06
N184	MVSHHNLTTGATLINE	N4H5S1	Deamidated [N/Q]	0.00428613
N184	MVSHHNLTTGATLINE	N4H4S1	Deamidated [N/Q]	0.00113909
N184	MVSHHNLTTGATLINE	N4H5S1Na1	Deamidated [N/Q]	5.30214e-09
N184	MVSHHNLTTGATLINE	N5H4S2	Deamidated [N/Q]	0.00223828
N184	MVSHHNLTTGATLINE	N2H2	Deamidated [N/Q]	0.0019756
N184	MVSHHNLTTGATLINE	N4H3	Oxidation [M]; Deamidated [N/Q]	0.018505
N184	MVSHHNLTTGATLINE	N4H5S1	Oxidation [M]; Deamidated [N/Q]	1.75519e-10
N184	MVSHHNLTTGATLINE	N4H4	Oxidation [M]; Deamidated [N/Q]	2.67472e-05
N184	MVSHHNLTTGATLINE	N7H4F1	Oxidation [M]; Deamidated [N/Q]	3.73761e-11
N184	MVSHHNLTTGATLINE	N3H6S1	Oxidation [M]; Deamidated [N/Q]	0.00231108
N184	MVSHHNLTTGATLINE	N3H6	Oxidation [M]; Deamidated [N/Q]	0.00165592
N184	MVSHHNLTTGATLINE	N6H4S2	Oxidation [M]; Deamidated [N/Q]	9.70136e-10
N184	MVSHHNLTTGATLINE	N6H6	Oxidation [M]; Deamidated [N/Q]	1.79229e-08
N184	MVSHHNLTTGATLINE	N4H4F1S1	Oxidation [M]; Deamidated [N/Q]	0.00539485
N184	MVSHHNLTTGATLINE	N5H6F2	Oxidation [M]; Deamidated [N/Q]	2.6305e-09
N184	MVSHHNLTTGATLINE	N5H6	Oxidation [M]; Deamidated [N/Q]	7.64919e-05
N184	MVSHHNLTTGATLINE	N5H4F4	Oxidation [M]; Deamidated [N/Q]	6.71416e-11
N184	MVSHHNLTTGATLINE	N6H6F1	Oxidation [M]; Deamidated [N/Q]	0.00210935
N184	MVSHHNLTTGATLINE	N6H4S1	Oxidation [M]; Deamidated [N/Q]	0.000584097
N184	MVSHHNLTTGATLINE	N4H5S1Na1	Oxidation [M]; Deamidated [N/Q]	3.57498e-11
N184	MVSHHNLTTGATLINE	N7H3	Oxidation [M]; Deamidated [N/Q]	6.99038e-05
N184	MVSHHNLTTGATLINE	N4H5S2	Oxidation [M]; Deamidated [N/Q]	0.00040924
N184	MVSHHNLTTGATLINE	N5H4S2	Oxidation [M]; Deamidated [N/Q]	2.29258e-11
N184	MVSHHNLTTGATLINE	N4H5	Oxidation [M]; Deamidated [N/Q]	0.000471372
N184	MVSHHNLTTGATLINE	N2H2	Oxidation [M]; Deamidated [N/Q]	0.0469031
N207	QWLLTTAKNLFLNHSE	N2H2F1		0.0019201
N207	QWLLTTAKNLFLNHSE	N5H6F1S1		0.018713
N207	QWLLTTAKNLFLNHSE	N5H4F1		0.00164407
N207	QWLLTTAKNLFLNHSE	N6H6F1		0.00994761
N207	QWLLTTAKNLFLNHSE	N6H3F1S1		0.00309597
N207	QWLLTTAKNLFLNHSE	N6H6S2		0.00175009
N207	QWLLTTAKNLFLNHSE	N2H1		0.00263959
N207	QWLLTTAKNLFLNHSE	N6H6	Deamidated [N/Q]	0.00241507
N207	QWLLTTAKNLFLNHSE	N8H3	Deamidated [N/Q]	0.00121384
N207	QWLLTTAKNLFLNHSE	N5H7F1S2	Deamidated [N/Q]	0.0349496
N207	QWLLTTAKNLFLNHSE	N4H5S2	Deamidated [N/Q]	0.00237704
N207	QWLLTTAKNLFLNHSE	N6H7F3S4	Deamidated [N/Q]	0.00239007
N207	QWLLTTAKNLFLNHSE	N2H1	Deamidated [N/Q]	0.0464808
N207	QWLLTTAKNLFLNHSE	N7H8S1	Deamidated [N/Q]	0.0486153
N207	QWLLTTAKNLFLNHSE	N4H5S1	Deamidated [N/Q]; Deamidated [N/Q]	0.0208119
N207	QWLLTTAKNLFLNHSE	N4H4	Deamidated [N/Q]; Deamidated [N/Q]	0.0120945
N207	QWLLTTAKNLFLNHSE	N5H6F2S1	Deamidated [N/Q]; Deamidated [N/Q]	0.00479065
N207	QWLLTTAKNLFLNHSE	N4H4S1	Deamidated [N/Q]; Deamidated [N/Q]	0.00032347
N207	QWLLTTAKNLFLNHSE	N8H3	Deamidated [N/Q]; Deamidated [N/Q]	0.00241684
N207	NLFLNHSE	N2H3		9.55573e-10
N207	NLFLNHSE	N2H5		4.00855e-10
N207	NLFLNHSE	N4H5S1		2.71112e-14
N207	NLFLNHSE	N4H7F1		7.08219e-06
N207	NLFLNHSE	N6H8S1		2.70394e-06
N207	NLFLNHSE	N7H4F1		1.94296e-10
N207	NLFLNHSE	N4H5F1		3.78485e-11
N207	NLFLNHSE	N5H6F1S1		1.79084e-10
N207	NLFLNHSE	N4H3F1		1.19051e-09
N207	NLFLNHSE	N7H8S1		3.165e-09
N207	NLFLNHSE	N6H7F2		8.10332e-05
N207	NLFLNHSE	N3H6S1		4.7522e-07
N207	NLFLNHSE	N5H3		2.24135e-05
N207	NLFLNHSE	N3H6		5.23084e-10
N207	NLFLNHSE	N3H4F1S1		0.00197233
N207	NLFLNHSE	N5H6F2S1		2.00727e-11
N207	NLFLNHSE	N6H4S2		0.00106676
N207	NLFLNHSE	N2H1F1		3.25308e-06
N207	NLFLNHSE	N4H4F1S1		4.6288e-10
N207	NLFLNHSE	N2H7F1		4.16128e-09
N207	NLFLNHSE	N7H8F1S1		5.68723e-07
N207	NLFLNHSE	N9H6		7.74092e-09
N207	NLFLNHSE	N5H6F2		4.77075e-11
N207	NLFLNHSE	N6H6F2S2		2.40778e-06
N207	NLFLNHSE	N8H5		8.97574e-08
N207	NLFLNHSE	N6H5F2S1		6.79527e-09
N207	NLFLNHSE	N4H5F1S2		9.86967e-12
N207	NLFLNHSE	N5H4F4		7.08548e-11
N207	NLFLNHSE	N5H6S1		6.93367e-12
N207	NLFLNHSE	N4H6F2		2.5444e-08
N207	NLFLNHSE	N4H7		8.50555e-07
N207	NLFLNHSE	N6H7		1.15307e-09
N207	NLFLNHSE	N8H3		2.09598e-06
N207	NLFLNHSE	N4H5F3S2		2.27879e-08
N207	NLFLNHSE	N4H5S1Na1		1.42393e-11
N207	NLFLNHSE	N6H6F1S2		3.90832e-08
N207	NLFLNHSE	N5H7F1S2		6.93367e-12
N207	NLFLNHSE	N6H6S2		7.55686e-10
N207	NLFLNHSE	N6H3		4.26264e-06
N207	NLFLNHSE	N6H3F1		7.03077e-06
N207	NLFLNHSE	N5H6F4S1		4.15049e-11
N207	NLFLNHSE	N3H2		1.88985e-06
N207	NLFLNHSE	N2H4		1.67367e-09
N207	NLFLNHSE	N5H6S2		4.11665e-13
N207	NLFLNHSE	N3H4		5.16706e-12
N207	NLFLNHSE	N5H4F1S2		1.64811e-08
N207	NLFLNHSE	N5H6F3S3		7.44984e-09
N207	NLFLNHSE	N4H5F3S1		6.64188e-09
N207	NLFLNHSE	N4H5S2		2.08853e-14
N207	NLFLNHSE	N5H6F3S2		7.96909e-10
N207	NLFLNHSE	N3H4S1		2.08853e-14
N207	NLFLNHSE	N5H4S2		4.15049e-11
N207	NLFLNHSE	N5H6S3		4.11665e-13
N207	NLFLNHSE	N5H3F1		1.90355e-09
N207	NLFLNHSE	N5H6F1S3		1.16259e-13
N207	NLFLNHSE	N4H5		1.49791e-11
N207	NLFLNHSE	N8H5F1		0.0318624
N207	NLFLNHSE	N6H7F2S2		9.91144e-08
N207	NLFLNHSE	N5H5		1.86174e-07
N207	NLFLNHSE	N2H2F1	Deamidated [N/Q]	0.00516003
N207	NLFLNHSE	N3H3	Deamidated [N/Q]	0.000979493
N207	NLFLNHSE	N4H5S1	Deamidated [N/Q]	7.92784e-12
N207	NLFLNHSE	N4H4S1Na1	Deamidated [N/Q]	0.00317963
N207	NLFLNHSE	N6H8S1	Deamidated [N/Q]	0.00425296
N207	NLFLNHSE	N7H4F1	Deamidated [N/Q]	1.70272e-06
N207	NLFLNHSE	N3H6F1	Deamidated [N/Q]	0.00120488
N207	NLFLNHSE	N7H8S1	Deamidated [N/Q]	2.91833e-08
N207	NLFLNHSE	N5H6F2S1	Deamidated [N/Q]	3.90366e-07
N207	NLFLNHSE	N6H4S2	Deamidated [N/Q]	0.00240831
N207	NLFLNHSE	N5H6F2	Deamidated [N/Q]	4.27914e-05
N207	NLFLNHSE	N5H6F3S1	Deamidated [N/Q]	0.00308369
N207	NLFLNHSE	N6H5F2S1	Deamidated [N/Q]	5.31874e-05
N207	NLFLNHSE	N4H5F1S2	Deamidated [N/Q]	1.97739e-08
N207	NLFLNHSE	N5H6	Deamidated [N/Q]	9.58974e-06
N207	NLFLNHSE	N5H4F4	Deamidated [N/Q]	0.00133906
N207	NLFLNHSE	N5H6S1	Deamidated [N/Q]	0.00143743
N207	NLFLNHSE	N4H6F2	Deamidated [N/Q]	0.00329129
N207	NLFLNHSE	N4H7	Deamidated [N/Q]	0.000391762
N207	NLFLNHSE	N6H7	Deamidated [N/Q]	0.000132782
N207	NLFLNHSE	N6H3F1S1	Deamidated [N/Q]	0.00437563
N207	NLFLNHSE	N6H7F2S1	Deamidated [N/Q]	0.0154567
N207	NLFLNHSE	N4H5S1Na1	Deamidated [N/Q]	2.70189e-11
N207	NLFLNHSE	N5H7F1S2	Deamidated [N/Q]	0.00185694
N207	NLFLNHSE	N6H3	Deamidated [N/Q]	0.000640714
N207	NLFLNHSE	N3H2	Deamidated [N/Q]	6.52017e-05
N207	NLFLNHSE	N5H6S2	Deamidated [N/Q]	4.05193e-11
N207	NLFLNHSE	N4H5F3S1	Deamidated [N/Q]	2.14316e-05
N207	NLFLNHSE	N4H5S2	Deamidated [N/Q]	4.55096e-12
N207	NLFLNHSE	N3H4S1	Deamidated [N/Q]	5.734e-08
N207	NLFLNHSE	N5H6S3	Deamidated [N/Q]	2.74786e-09
N207	NLFLNHSE	N5H6F1S3	Deamidated [N/Q]	1.97294e-08
N207	NLFLNHSE	N4H5	Deamidated [N/Q]	6.35215e-08
N207	NLFLNHSE	N8H5F1	Deamidated [N/Q]	0.000164189
N207	NLFLNHSENATAK	N3H6S1		2.95582e-09
N207	NLFLNHSENATAK	N2H6Phos1		0.000367949
N207	NLFLNHSENATAK	N6H6S1		7.35875e-08
N207	NLFLNHSENATAK	N2H9		0.00137339
N207	NLFLNHSENATAK	N8H5		0.000707839
N207	NLFLNHSENATAK	N6H5F2S1		0.0120589
N207	NLFLNHSENATAK	N4H5F1S2		8.30989e-08
N207	NLFLNHSENATAK	N4H5F1S1		4.38967e-09
N207	NLFLNHSENATAK	N9H4		0.00527814
N207	NLFLNHSENATAK	N5H7F1S2		0.000295195
N207	NLFLNHSENATAK	N6H3F1		0.000104391
N207	NLFLNHSENATAK	N5H7		0.000804171
N207	NLFLNHSENATAK	N4H5S1	Deamidated [N/Q]	0.0482636
N207	NLFLNHSENATAK	N2H6Phos1	Deamidated [N/Q]	0.000760624
N207	NLFLNHSENATAK	N6H6S1	Deamidated [N/Q]	0.000284895
N207	NLFLNHSENATAK	N9H4	Deamidated [N/Q]	7.93383e-05
N207	NLFLNHSENATAK	N4H5F3S1	Deamidated [N/Q]	8.44196e-05
N207	NLFLNHSENATAK	N5H6S3	Deamidated [N/Q]	0.00105125
N207	NLFLNHSENATAK	N6H7F1	Deamidated [N/Q]	0.000210529
N207	NLFLNHSENATAKD	N4H7F1		0.000972733
N207	NLFLNHSENATAKD	N5H6F2S1		0.000267628
N207	NLFLNHSENATAKD	N5H6F2S3		0.000599044
N207	NLFLNHSENATAKD	N4H7F1	Deamidated [N/Q]	0.0334294
N211	NATAK	N4H5S1		3.81693e-07
N211	NATAK	N5H6F3S1		5.04663e-05
N211	NATAK	N6H7		0.00226505
N211	NATAK	N5H6F1S2		8.51005e-07
N241	KVVLHPNYSQVD	N3H3		5.9347e-05
N241	KVVLHPNYSQVD	N4H5S1		4.11679e-16
N241	KVVLHPNYSQVD	N6H8S1		0.00108639
N241	KVVLHPNYSQVD	N8H8		0.000384368
N241	KVVLHPNYSQVD	N4H5F1		1.89825e-12
N241	KVVLHPNYSQVD	N5H6F1S1		3.36459e-12
N241	KVVLHPNYSQVD	N4H3F1		0.00258313
N241	KVVLHPNYSQVD	N7H8S1		8.43315e-09
N241	KVVLHPNYSQVD	N6H7F2		0.000611518
N241	KVVLHPNYSQVD	N5H6F2S1		1.25456e-10
N241	KVVLHPNYSQVD	N7H8F1S1		0.00265841
N241	KVVLHPNYSQVD	N9H6		0.00524514
N241	KVVLHPNYSQVD	N5H6F2		2.0549e-07
N241	KVVLHPNYSQVD	N8H5		9.8717e-07
N241	KVVLHPNYSQVD	N5H6S1		4.11679e-16
N241	KVVLHPNYSQVD	N4H5S1Na1		6.3164e-15
N241	KVVLHPNYSQVD	N6H7F1S3		1.0648e-11
N241	KVVLHPNYSQVD	N5H6S2		6.3164e-18
N241	KVVLHPNYSQVD	N3H4		1.51561e-12
N241	KVVLHPNYSQVD	N4H5F3S1		0.000160374
N241	KVVLHPNYSQVD	N4H5S2		4.11679e-16
N241	KVVLHPNYSQVD	N5H6F3S2		6.53806e-05
N241	KVVLHPNYSQVD	N7H7F1		1.45889e-11
N241	KVVLHPNYSQVD	N6H7F2S3		0.00641445
N241	KVVLHPNYSQVD	N5H6S3		1.76538e-14
N241	KVVLHPNYSQVD	N10H7		0.000230019
N241	KVVLHPNYSQVD	N8H9		0.00256541
N241	KVVLHPNYSQVD	N4H5		1.12522e-16
N241	KVVLHPNYSQVD	N8H5F1		0.000133047
N241	KVVLHPNYSQVD	N6H7F2S2		3.2204e-06
N241	KVVLHPNYSQVD	N6H7F1S2		9.77582e-13
N241	KVVLHPNYSQVD	N4H5S1	Deamidated [N/Q]	1.34023e-12
N241	KVVLHPNYSQVD	N4H4	Deamidated [N/Q]	0.0490957
N241	KVVLHPNYSQVD	N4H4S1Na1	Deamidated [N/Q]	0.0490393
N241	KVVLHPNYSQVD	N6H8S1	Deamidated [N/Q]	0.0267369
N241	KVVLHPNYSQVD	N6H7S3	Deamidated [N/Q]	0.00195858
N241	KVVLHPNYSQVD	N7H4F1	Deamidated [N/Q]	4.24911e-12
N241	KVVLHPNYSQVD	N5H6F1S1	Deamidated [N/Q]	0.00300665
N241	KVVLHPNYSQVD	N3H6S1	Deamidated [N/Q]	0.00154028
N241	KVVLHPNYSQVD	N5H6F2S1	Deamidated [N/Q]	0.0025216
N241	KVVLHPNYSQVD	N5H6	Deamidated [N/Q]	0.000335059
N241	KVVLHPNYSQVD	N5H4F4	Deamidated [N/Q]	5.76929e-10
N241	KVVLHPNYSQVD	N5H6S1	Deamidated [N/Q]	0.00226408
N241	KVVLHPNYSQVD	N4H5S1Na1	Deamidated [N/Q]	1.01926e-06
N241	KVVLHPNYSQVD	N5H4F1S2	Deamidated [N/Q]	0.00785718
N241	KVVLHPNYSQVD	N4H5S2	Deamidated [N/Q]	1.91043e-12
N241	KVVLHPNYSQVD	N5H4S2	Deamidated [N/Q]	0.00256082
N241	KVVLHPNYSQVD	N8H9	Deamidated [N/Q]	2.16619e-05
N241	KVVLHPNYSQVD	N6H7F3S4	Deamidated [N/Q]	1.86518e-07
N241	KVVLHPNYSQVD	N4H5	Deamidated [N/Q]	0.000289397
N241	KVVLHPNYSQVDIGLIK	N4H5S1		1.26794e-14
N241	KVVLHPNYSQVDIGLIK	N5H8F1		4.15526e-07
N241	KVVLHPNYSQVDIGLIK	N7H8S1		5.01094e-12
N241	KVVLHPNYSQVDIGLIK	N3H6S1		2.11497e-09
N241	KVVLHPNYSQVDIGLIK	N3H6		0.0154321
N241	KVVLHPNYSQVDIGLIK	N5H6F2S1		5.18566e-12
N241	KVVLHPNYSQVDIGLIK	N4H4S1		1.01924e-07
N241	KVVLHPNYSQVDIGLIK	N6H6S1		0.000201684
N241	KVVLHPNYSQVDIGLIK	N2H9		0.000763003
N241	KVVLHPNYSQVDIGLIK	N5H6F3S1		9.46359e-19
N241	KVVLHPNYSQVDIGLIK	N5H4F4		8.76362e-09
N241	KVVLHPNYSQVDIGLIK	N5H6S1		7.8562e-18
N241	KVVLHPNYSQVDIGLIK	N4H7		9.83096e-05
N241	KVVLHPNYSQVDIGLIK	N8H3		0.00454709
N241	KVVLHPNYSQVDIGLIK	N3H5		0.000226505
N241	KVVLHPNYSQVDIGLIK	N9H4		2.78744e-07
N241	KVVLHPNYSQVDIGLIK	N6H7F2S1		7.95616e-10
N241	KVVLHPNYSQVDIGLIK	N4H6S1		0.000509459
N241	KVVLHPNYSQVDIGLIK	N6H6F1S2		4.32783e-09
N241	KVVLHPNYSQVDIGLIK	N5H7F1S2		4.15866e-10
N241	KVVLHPNYSQVDIGLIK	N3H5F1S2		1.95541e-10
N241	KVVLHPNYSQVDIGLIK	N5H6F4S1		0.00689112
N241	KVVLHPNYSQVDIGLIK	N5H6S2		1.20538e-19
N241	KVVLHPNYSQVDIGLIK	N4H5S2		1.9454e-18
N241	KVVLHPNYSQVDIGLIK	N6H5F1S2		2.77571e-08
N241	KVVLHPNYSQVDIGLIK	N5H6F3S2		1.90278e-14
N241	KVVLHPNYSQVDIGLIK	N3H4S1		1.07678e-17
N241	KVVLHPNYSQVDIGLIK	N5H4S2		1.69023e-17
N241	KVVLHPNYSQVDIGLIK	N5H6S3		7.8562e-18
N241	KVVLHPNYSQVDIGLIK	N5H6F1S3		7.8562e-14
N241	KVVLHPNYSQVDIGLIK	N4H5		5.81337e-08
N241	KVVLHPNYSQVDIGLIK	N6H7S2		1.35619e-10
N241	KVVLHPNYSQVDIGLIK	N6H7F2S2		4.96437e-07
N241	KVVLHPNYSQVDIGLIK	N4H5S1	Deamidated [N/Q]	3.5107e-08
N241	KVVLHPNYSQVDIGLIK	N7H4F1	Deamidated [N/Q]	2.02345e-10
N241	KVVLHPNYSQVDIGLIK	N5H6F1S1	Deamidated [N/Q]	0.0478826
N241	KVVLHPNYSQVDIGLIK	N4H3F1	Deamidated [N/Q]	3.3412e-06
N241	KVVLHPNYSQVDIGLIK	N1	Deamidated [N/Q]	0.00655109
N241	KVVLHPNYSQVDIGLIK	N8H6	Deamidated [N/Q]	1.05778e-11
N241	KVVLHPNYSQVDIGLIK	N6H7F2S1	Deamidated [N/Q]	0.00671203
N241	KVVLHPNYSQVDIGLIK	N4H5F3S2	Deamidated [N/Q]	0.00508236
N241	KVVLHPNYSQVDIGLIK	N5H6S2	Deamidated [N/Q]	2.13685e-07
N241	KVVLHPNYSQVDIGLIK	N4H5S2	Deamidated [N/Q]	1.83812e-10
N241	KVVLHPNYSQVDIGLIK	N3H4S1	Deamidated [N/Q]	1.32518e-08
N241	KVVLHPNYSQVDIGLIK	N5H4S2	Deamidated [N/Q]	1.81328e-06
N241	VVLHPNYSQVD	N3H3		3.50789e-05
N241	VVLHPNYSQVD	N4H5S1		2.90136e-14
N241	VVLHPNYSQVD	N6H8S1		0.000525622
N241	VVLHPNYSQVD	N6H7S3		4.891e-10
N241	VVLHPNYSQVD	N8H8		0.00187347
N241	VVLHPNYSQVD	N4H5F1		2.62736e-08
N241	VVLHPNYSQVD	N5H6F1S1		2.61182e-07
N241	VVLHPNYSQVD	N7H8S1		2.9356e-10
N241	VVLHPNYSQVD	N5H6F2S1		3.48976e-07
N241	VVLHPNYSQVD	N7H8F1S1		4.65596e-08
N241	VVLHPNYSQVD	N5H6F3S1		0.00164271
N241	VVLHPNYSQVD	N6H5F2S1		5.56892e-05
N241	VVLHPNYSQVD	N5H6		3.6382e-10
N241	VVLHPNYSQVD	N5H6S1		1.12422e-10
N241	VVLHPNYSQVD	N4H5F1S1		5.84295e-10
N241	VVLHPNYSQVD	N9H4		4.32738e-05
N241	VVLHPNYSQVD	N6H6F1S2		6.71595e-08
N241	VVLHPNYSQVD	N5H7F1S2		0.00184922
N241	VVLHPNYSQVD	N5H6F4S1		5.10162e-10
N241	VVLHPNYSQVD	N5H6S2		1.24417e-12
N241	VVLHPNYSQVD	N4H5F3S1		0.000628667
N241	VVLHPNYSQVD	N4H4F1		0.0193862
N241	VVLHPNYSQVD	N4H5S2		1.24417e-12
N241	VVLHPNYSQVD	N5H6F3S2		6.98926e-09
N241	VVLHPNYSQVD	N3H4S1		2.90136e-13
N241	VVLHPNYSQVD	N7H7F1		0.015146
N241	VVLHPNYSQVD	N5H6F1S2		1.84e-07
N241	VVLHPNYSQVD	N5H4S2		7.75897e-08
N241	VVLHPNYSQVD	N5H6S3		1.24417e-11
N241	VVLHPNYSQVD	N3H2F1		1.84803e-06
N241	VVLHPNYSQVD	N6H7S1		0.0438382
N241	VVLHPNYSQVD	N5H6F1S3		2.14777e-08
N241	VVLHPNYSQVD	N6H7S2		8.50944e-09
N241	VVLHPNYSQVD	N4H5S1	Deamidated [N/Q]	1.25195e-09
N241	VVLHPNYSQVD	N3H6S1	Deamidated [N/Q]	0.00212741
N241	VVLHPNYSQVD	N6H5F2S1	Deamidated [N/Q]	0.00196066
N241	VVLHPNYSQVD	N4H5S2	Deamidated [N/Q]	3.76307e-10
N241	VVLHPNYSQVD	N5H4S2	Deamidated [N/Q]	0.00565492
N241	VVLHPNYSQVDIGLIK	N2H5		2.64204e-14
N241	VVLHPNYSQVDIGLIK	N3H3		0.00150777
N241	VVLHPNYSQVDIGLIK	N4H5S1		1.54e-22
N241	VVLHPNYSQVDIGLIK	N5H8F1		2.26185e-18
N241	VVLHPNYSQVDIGLIK	N4H4S1Na1		6.75002e-06
N241	VVLHPNYSQVDIGLIK	N4H7F1		0.0034494
N241	VVLHPNYSQVDIGLIK	N5H6F1S1		1.58698e-14
N241	VVLHPNYSQVDIGLIK	N4H3F1		0.00023403
N241	VVLHPNYSQVDIGLIK	N7H8S1		2.74876e-16
N241	VVLHPNYSQVDIGLIK	N6H7F2		1.4422e-06
N241	VVLHPNYSQVDIGLIK	N3H5F1		3.83925e-05
N241	VVLHPNYSQVDIGLIK	N5H6F2S1		5.76502e-20
N241	VVLHPNYSQVDIGLIK	N6H3F1S2		0.038663
N241	VVLHPNYSQVDIGLIK	N4H4S1		7.53013e-17
N241	VVLHPNYSQVDIGLIK	N6H6S1		7.0874e-09
N241	VVLHPNYSQVDIGLIK	N5H6F2		1.49143e-14
N241	VVLHPNYSQVDIGLIK	N5H6F3S1		2.87665e-17
N241	VVLHPNYSQVDIGLIK	N6H5F2S1		1.3014e-19
N241	VVLHPNYSQVDIGLIK	N8H6		5.3096e-19
N241	VVLHPNYSQVDIGLIK	N4H5F1S2		2.36282e-21
N241	VVLHPNYSQVDIGLIK	N5H6		2.43124e-12
N241	VVLHPNYSQVDIGLIK	N5H6S1		1.54e-21
N241	VVLHPNYSQVDIGLIK	N4H6F2		1.33858e-13
N241	VVLHPNYSQVDIGLIK	N4H7		1.22884e-16
N241	VVLHPNYSQVDIGLIK	N6H6F1		5.80692e-15
N241	VVLHPNYSQVDIGLIK	N6H7		6.52694e-10
N241	VVLHPNYSQVDIGLIK	N4H5F1S1		1.54e-17
N241	VVLHPNYSQVDIGLIK	N8H3		0.00212353
N241	VVLHPNYSQVDIGLIK	N9H4		1.11549e-14
N241	VVLHPNYSQVDIGLIK	N6H7F2S1		5.3096e-13
N241	VVLHPNYSQVDIGLIK	N4H5F3S2		7.95505e-22
N241	VVLHPNYSQVDIGLIK	N4H5S1Na1		1.01323e-18
N241	VVLHPNYSQVDIGLIK	N4H6S1		2.36282e-17
N241	VVLHPNYSQVDIGLIK	N6H7F1S3		2.87665e-14
N241	VVLHPNYSQVDIGLIK	N7H4		9.31689e-08
N241	VVLHPNYSQVDIGLIK	N5H7F1S2		5.17598e-17
N241	VVLHPNYSQVDIGLIK	N3H2		9.47178e-14
N241	VVLHPNYSQVDIGLIK	N7H3		0.00628887
N241	VVLHPNYSQVDIGLIK	N5H6S2		1.54e-20
N241	VVLHPNYSQVDIGLIK	N3H4		2.36282e-19
N241	VVLHPNYSQVDIGLIK	N5H4F1S2		4.78825e-11
N241	VVLHPNYSQVDIGLIK	N6H7F1S1		0.000830935
N241	VVLHPNYSQVDIGLIK	N4H5F3S1		0.00223916
N241	VVLHPNYSQVDIGLIK	N4H4F1		2.03923e-06
N241	VVLHPNYSQVDIGLIK	N4H5S2		1.11546e-21
N241	VVLHPNYSQVDIGLIK	N3H4S1		1.54e-22
N241	VVLHPNYSQVDIGLIK	N7H7F1		3.16265e-09
N241	VVLHPNYSQVDIGLIK	N5H6F1S2		6.60388e-20
N241	VVLHPNYSQVDIGLIK	N5H4S2		1.69875e-20
N241	VVLHPNYSQVDIGLIK	N6H7F2S3		2.76942e-10
N241	VVLHPNYSQVDIGLIK	N5H6S3		1.54e-21
N241	VVLHPNYSQVDIGLIK	N6H7S1		5.60824e-18
N241	VVLHPNYSQVDIGLIK	N5H3F1		1.58839e-09
N241	VVLHPNYSQVDIGLIK	N4H4F1P1		4.06673e-07
N241	VVLHPNYSQVDIGLIK	N6H8F1S1		0.00028016
N241	VVLHPNYSQVDIGLIK	N5H6F1S3		7.95505e-21
N241	VVLHPNYSQVDIGLIK	N10H7		2.39212e-09
N241	VVLHPNYSQVDIGLIK	N8H9		1.73972e-09
N241	VVLHPNYSQVDIGLIK	N4H5		1.54e-21
N241	VVLHPNYSQVDIGLIK	N6H7S2		3.16686e-12
N241	VVLHPNYSQVDIGLIK	N6H7F2S2		2.30519e-09
N241	VVLHPNYSQVDIGLIK	N6H7F1S2		4.94384e-16
N241	VVLHPNYSQVDIGLIK	N2H1		0.000398081
N241	VVLHPNYSQVDIGLIK	N2	Deamidated [N/Q]	0.00600639
N241	VVLHPNYSQVDIGLIK	N3H3	Deamidated [N/Q]	1.49819e-10
N241	VVLHPNYSQVDIGLIK	N4H5S1	Deamidated [N/Q]	1.81048e-16
N241	VVLHPNYSQVDIGLIK	N4H4S1Na1	Deamidated [N/Q]	1.26409e-07
N241	VVLHPNYSQVDIGLIK	N7H4F1	Deamidated [N/Q]	3.86544e-17
N241	VVLHPNYSQVDIGLIK	N5H6F1S1	Deamidated [N/Q]	2.43066e-06
N241	VVLHPNYSQVDIGLIK	N3H6F1	Deamidated [N/Q]	0.00562411
N241	VVLHPNYSQVDIGLIK	N6H7F2	Deamidated [N/Q]	3.54182e-06
N241	VVLHPNYSQVDIGLIK	N3H6S1	Deamidated [N/Q]	0.00116895
N241	VVLHPNYSQVDIGLIK	N3H6	Deamidated [N/Q]	0.00068734
N241	VVLHPNYSQVDIGLIK	N3H5F1	Deamidated [N/Q]	0.00114689
N241	VVLHPNYSQVDIGLIK	N3H4F1S1	Deamidated [N/Q]	0.000325198
N241	VVLHPNYSQVDIGLIK	N5H6F2S1	Deamidated [N/Q]	9.70161e-07
N241	VVLHPNYSQVDIGLIK	N6H4S2	Deamidated [N/Q]	6.66262e-09
N241	VVLHPNYSQVDIGLIK	N4H4S1	Deamidated [N/Q]	3.27164e-05
N241	VVLHPNYSQVDIGLIK	N2H1F1	Deamidated [N/Q]	0.0394356
N241	VVLHPNYSQVDIGLIK	N6H6	Deamidated [N/Q]	5.99747e-06
N241	VVLHPNYSQVDIGLIK	N4H4F1S1	Deamidated [N/Q]	1.36539e-06
N241	VVLHPNYSQVDIGLIK	N5H6F2	Deamidated [N/Q]	1.75218e-11
N241	VVLHPNYSQVDIGLIK	N8H6	Deamidated [N/Q]	8.18482e-13
N241	VVLHPNYSQVDIGLIK	N5H6S1	Deamidated [N/Q]	8.15665e-10
N241	VVLHPNYSQVDIGLIK	N4H7	Deamidated [N/Q]	5.91356e-11
N241	VVLHPNYSQVDIGLIK	N6H6F1	Deamidated [N/Q]	2.97718e-06
N241	VVLHPNYSQVDIGLIK	N8H3	Deamidated [N/Q]	0.00294656
N241	VVLHPNYSQVDIGLIK	N6H4S1	Deamidated [N/Q]	0.000362359
N241	VVLHPNYSQVDIGLIK	N6H7F2S1	Deamidated [N/Q]	6.25568e-07
N241	VVLHPNYSQVDIGLIK	N4H5S1Na1	Deamidated [N/Q]	2.5771e-12
N241	VVLHPNYSQVDIGLIK	N7H4	Deamidated [N/Q]	2.3664e-05
N241	VVLHPNYSQVDIGLIK	N5H7F1S2	Deamidated [N/Q]	8.06172e-08
N241	VVLHPNYSQVDIGLIK	N6H3F1	Deamidated [N/Q]	0.00206922
N241	VVLHPNYSQVDIGLIK	N5H6S2	Deamidated [N/Q]	1.41426e-10
N241	VVLHPNYSQVDIGLIK	N3H4	Deamidated [N/Q]	9.88348e-10
N241	VVLHPNYSQVDIGLIK	N6H7F1S1	Deamidated [N/Q]	6.67348e-09
N241	VVLHPNYSQVDIGLIK	N4H4F1	Deamidated [N/Q]	5.02186e-05
N241	VVLHPNYSQVDIGLIK	N4H5S2	Deamidated [N/Q]	1.20907e-18
N241	VVLHPNYSQVDIGLIK	N3H4S1	Deamidated [N/Q]	4.3152e-11
N241	VVLHPNYSQVDIGLIK	N5H4S2	Deamidated [N/Q]	6.04066e-07
N241	VVLHPNYSQVDIGLIK	N5H6S3	Deamidated [N/Q]	1.41435e-06
N241	VVLHPNYSQVDIGLIK	N3H2F1	Deamidated [N/Q]	0.00263959
N241	VVLHPNYSQVDIGLIK	N10H7	Deamidated [N/Q]	2.96333e-06
N241	VVLHPNYSQVDIGLIK	N8H9	Deamidated [N/Q]	1.32986e-07
N241	VVLHPNYSQVDIGLIK	N4H5	Deamidated [N/Q]	3.37585e-11
N241	VVLHPNYSQVDIGLIK	N6H7S2	Deamidated [N/Q]	0.0004402
N241	VVLHPNYSQVDIGLIK	N8H5F1	Deamidated [N/Q]	1.59987e-06
N241	VVLHPNYSQVDIGLIK	N2H2	Deamidated [N/Q]	0.00139694
N241	VVLHPNYSQVDIGLIKLK	N4H7F1		9.22518e-07
N241	VVLHPNYSQVDIGLIKLK	N5H3		0.00979338
N241	VVLHPNYSQVDIGLIKLK	N4H5F1S2		0.00344869
N241	VVLHPNYSQVDIGLIKLK	N4H5S2		8.24048e-14
N184	MVSHHNLTTGATLINE	N4H4S1		0.00132596
N184	MVSHHNLTTGATLINE	N6H3F1S1		0.00243898
N184	MVSHHNLTTGATLINE	N4H5F3S2		0.00240903
N184	MVSHHNLTTGATLINE	N6H6S2		0.000274312
N184	MVSHHNLTTGATLINE	N6H3F1		0.00123419
N184	MVSHHNLTTGATLINE	N6H9F1S2		0.00227478
N184	MVSHHNLTTGATLINE	N5H6S2		2.30139e-11
N184	MVSHHNLTTGATLINE	N3H4S1		0.000755295
N184	MVSHHNLTTGATLINE	N5H4S2		0.00153006
N184	MVSHHNLTTGATLINE	N6H8F1S1		0.00199227
N184	MVSHHNLTTGATLINE	N5H6F1S3		0.000268701
N184	MVSHHNLTTGATLINE	N6H7S3	Oxidation [M]	9.86889e-11
N184	MVSHHNLTTGATLINE	N5H6F1S1	Oxidation [M]	3.4318e-13
N184	MVSHHNLTTGATLINE	N2H6Phos1	Oxidation [M]	0.000374927
N184	MVSHHNLTTGATLINE	N6H5F2S1	Oxidation [M]	5.37639e-11
N184	MVSHHNLTTGATLINE	N8H6	Oxidation [M]	2.91261e-12
N184	MVSHHNLTTGATLINE	N4H5F1S2	Oxidation [M]	7.78371e-14
N184	MVSHHNLTTGATLINE	N6H6F1S2	Oxidation [M]	6.18922e-06
N184	MVSHHNLTTGATLINE	N6H6S2	Oxidation [M]	0.0387995
N184	MVSHHNLTTGATLINE	N4H5F3S1	Oxidation [M]	4.88096e-14
N184	MVSHHNLTTGATLINE	N6H5F1S2	Oxidation [M]	9.91563e-11
N184	MVSHHNLTTGATLINE	N5H6F3S2	Oxidation [M]	2.9525e-11
N184	MVSHHNLTTGATLINE	N6H7S1	Oxidation [M]	2.29258e-11
N184	MVSHHNLTTGATLINE	N5H6F1S3	Oxidation [M]	7.13551e-13
N184	MVSHHNLTTGATLINE	N6H7S2	Oxidation [M]	8.86291e-11
N184	MVSHHNLTTGATLINE	N7H4F1	Deamidated [N/Q]	1.28691e-07
N184	MVSHHNLTTGATLINE	N4H3S1	Deamidated [N/Q]	0.000223525
N184	MVSHHNLTTGATLINE	N2H3	Oxidation [M]; Deamidated [N/Q]	0.00217858
N184	MVSHHNLTTGATLINE	N2H6Phos1	Oxidation [M]; Deamidated [N/Q]	0.00095443
N184	MVSHHNLTTGATLINE	N8H6	Oxidation [M]; Deamidated [N/Q]	6.11479e-09
N184	MVSHHNLTTGATLINE	N4H5F1S2	Oxidation [M]; Deamidated [N/Q]	0.000410672
N184	MVSHHNLTTGATLINE	N4H7	Oxidation [M]; Deamidated [N/Q]	2.69493e-08
N184	MVSHHNLTTGATLINE	N6H7	Oxidation [M]; Deamidated [N/Q]	1.06602e-10
N184	MVSHHNLTTGATLINE	N6H3F1S1	Oxidation [M]; Deamidated [N/Q]	9.98083e-05
N184	MVSHHNLTTGATLINE	N3H5F1S2	Oxidation [M]; Deamidated [N/Q]	8.18696e-11
N184	MVSHHNLTTGATLINE	N5H6S2	Oxidation [M]; Deamidated [N/Q]	0.000198197
N184	MVSHHNLTTGATLINE	N3H4S1	Oxidation [M]; Deamidated [N/Q]	2.14502e-08
N184	MVSHHNLTTGATLINE	N5H3F1	Oxidation [M]; Deamidated [N/Q]	0.00262375
N207	QWLLTTAKNLFLNHSE	N2H5		0.00214533
N207	QWLLTTAKNLFLNHSE	N4H5S1		0.00664867
N207	QWLLTTAKNLFLNHSE	N7H4F1		0.000251037
N207	QWLLTTAKNLFLNHSE	N2H1F1		0.0310573
N207	QWLLTTAKNLFLNHSE	N6H3F1		0.00102547
N207	QWLLTTAKNLFLNHSE	N4H5F3S1		0.000174605
N207	QWLLTTAKNLFLNHSE	N4H5S2		0.000792761
N207	QWLLTTAKNLFLNHSE	N3H4S1		0.00255705
N207	QWLLTTAKNLFLNHSE	N8H9F1S4		0.000116464
N207	QWLLTTAKNLFLNHSE	N6H6S1	Deamidated [N/Q]	0.000845357
N207	QWLLTTAKNLFLNHSE	N6H7F1S1	Deamidated [N/Q]	5.38049e-05
N207	QWLLTTAKNLFLNHSE	N2F1	Deamidated [N/Q]	0.000906579
N207	QWLLTTAKNLFLNHSE	N5H6F1S3	Deamidated [N/Q]	0.0491652
N207	QWLLTTAKNLFLNHSE	N5H6F3S1	Deamidated [N/Q]; Deamidated [N/Q]	0.00316074
N207	QWLLTTAKNLFLNHSE	N3H5F1S2	Deamidated [N/Q]; Deamidated [N/Q]	0.00158319
N207	QWLLTTAKNLFLNHSE	N3H4S1	Deamidated [N/Q]; Deamidated [N/Q]	0.00196
N207	QWLLTTAKNLFLNHSE	N2F1	Deamidated [N/Q]; Deamidated [N/Q]	0.0185043
N207	NLFLNHSE	N4H3		0.000230784
N207	NLFLNHSE	N5H8F1		0.00669952
N207	NLFLNHSE	N4H4		0.000623409
N207	NLFLNHSE	N6H7S3		1.79084e-10
N207	NLFLNHSE	N8H8F1		1.98937e-08
N207	NLFLNHSE	N6H3F1S2		2.34188e-06
N207	NLFLNHSE	N4H4S1		7.92784e-12
N207	NLFLNHSE	N6H6		0.000685001
N207	NLFLNHSE	N8H6		4.19902e-11
N207	NLFLNHSE	N5H6		3.4939e-11
N207	NLFLNHSE	N6H6F1		7.4834e-09
N207	NLFLNHSE	N3H5		3.96624e-08
N207	NLFLNHSE	N5H6F1		4.22754e-10
N207	NLFLNHSE	N9H4		9.06599e-08
N207	NLFLNHSE	N6H4S1		6.4556e-05
N207	NLFLNHSE	N6H6F2		0.00489327
N207	NLFLNHSE	N3H5F1S2		1.30914e-06
N207	NLFLNHSE	N6H9F1S2		2.54875e-07
N207	NLFLNHSE	N6H7F1S1		4.73289e-06
N207	NLFLNHSE	N6H5F1S2		1.0823e-08
N207	NLFLNHSE	N7H7F1		8.37365e-05
N207	NLFLNHSE	N3H2F1		5.96263e-08
N207	NLFLNHSE	N8H9		2.53803e-05
N207	NLFLNHSE	N6H7S2		6.93367e-12
N207	NLFLNHSE	N6H7F1S2		9.06803e-09
N207	NLFLNHSE	N2H1F1	Deamidated [N/Q]	0.00516003
N207	NLFLNHSE	N2H5	Deamidated [N/Q]	0.00207966
N207	NLFLNHSE	N4H4S1	Deamidated [N/Q]	0.00435502
N207	NLFLNHSE	N4H4F1S1	Deamidated [N/Q]	0.000629318
N207	NLFLNHSE	N6H4S1	Deamidated [N/Q]	0.00118759
N207	NLFLNHSE	N2H4	Deamidated [N/Q]	0.00127618
N207	NLFLNHSE	N3H4	Deamidated [N/Q]	0.00010457
N207	NLFLNHSE	N2H2	Deamidated [N/Q]	0.00243908
N207	NLFLNHSE	N4H3S1	Deamidated [N/Q]	0.00379708
N207	NLFLNHSENATAK	N3H5F1		0.00175836
N207	NLFLNHSENATAK	N5H6F2S1		2.91436e-07
N207	NLFLNHSENATAK	N5H6F2		0.000210529
N207	NLFLNHSENATAK	N6H4S1		0.00178244
N207	NLFLNHSENATAK	N5H6F4S1		3.11872e-07
N207	NLFLNHSENATAK	N6H5F1S2		5.28914e-05
N207	NLFLNHSENATAK	N6H7F1		3.4012e-08
N207	NLFLNHSENATAK	N4H7F1	Deamidated [N/Q]	0.000846704
N207	NLFLNHSENATAK	N4H4S1	Deamidated [N/Q]	0.000168941
N207	NLFLNHSENATAK	N5H6F4S1	Deamidated [N/Q]	0.000765096
N207	NLFLNHSENATAKD	N8H8F1		0.00176754
N207	NLFLNHSENATAKD	N5H7		0.00175872
N207	NLFLNHSENATAKD	N4H4S1Na1	Deamidated [N/Q]	0.00196904
N211	NATAK	N5H6		7.32697e-05
N211	NATAK	N4H5F1S1		0.000183802
N211	NATAK	N4H5S2		1.04051e-06
N211	NATAK	N6H7F1		0.0188271
N211	NATAKD	N4H5S1		5.38306e-05
N211	NATAKD	N5H6S1		0.00035329
N211	NATAKD	N6H6F1S2		5.42001e-07
N211	NATAKD	N4H5S2		6.32468e-07
N211	NATAKD	N5H6S3		4.60997e-09
N211	NATAKD	N4H5		1.36853e-07
N211	NATAKD	N6H7S2		3.28334e-07
N211	NATAKD	N6H7F1S2		9.71074e-07
N241	IEKVVLHPNYSQVD	N5H6F1		0.0259865
N241	KVVLHPNYSQVD	N5H8F1		4.70614e-06
N241	KVVLHPNYSQVD	N6H7S3		2.44749e-12
N241	KVVLHPNYSQVD	N7H4F1		3.27526e-08
N241	KVVLHPNYSQVD	N3H6F1		5.79808e-12
N241	KVVLHPNYSQVD	N6H4S2		0.00881383
N241	KVVLHPNYSQVD	N5H4F4		0.000265757
N241	KVVLHPNYSQVD	N4H7		7.78345e-13
N241	KVVLHPNYSQVD	N4H5F1S1		0.00036197
N241	KVVLHPNYSQVD	N4H5F3S2		4.0532e-10
N241	KVVLHPNYSQVD	N6H6F1S2		1.96805e-06
N241	KVVLHPNYSQVD	N5H7F1S2		1.59518e-12
N241	KVVLHPNYSQVD	N5H6F2S3		1.11514e-05
N241	KVVLHPNYSQVD	N5H6F4S1		0.00862455
N241	KVVLHPNYSQVD	N5H6F3S3		2.62663e-08
N241	KVVLHPNYSQVD	N6H7F1S1		6.38104e-11
N241	KVVLHPNYSQVD	N6H5F1S2		0.000545276
N241	KVVLHPNYSQVD	N5H6F1S2		1.59518e-12
N241	KVVLHPNYSQVD	N5H4S2		9.03878e-12
N241	KVVLHPNYSQVD	N6H7S2		4.11679e-17
N241	KVVLHPNYSQVD	N5H6F2	Deamidated [N/Q]	0.0494119
N241	KVVLHPNYSQVD	N6H3F1S1	Deamidated [N/Q]	1.48922e-07
N241	KVVLHPNYSQVDIGLIK	N8H6		1.80887e-15
N241	KVVLHPNYSQVDIGLIK	N3H4		1.32956e-08
N241	KVVLHPNYSQVDIGLIK	N5H5		1.36442e-09
N241	KVVLHPNYSQVDIGLIK	N6H7F1S2		1.1335e-10
N241	KVVLHPNYSQVDIGLIK	N4H7	Deamidated [N/Q]	1.76932e-05
N241	KVVLHPNYSQVDIGLIK	N3H5F1S2	Deamidated [N/Q]	0.003935
N241	KVVLHPNYSQVDIGLIK	N3H4	Deamidated [N/Q]	8.0815e-06
N241	VVLHPNYSQVD	N5H8F1		0.000479342
N241	VVLHPNYSQVD	N6H3F1S2		0.00257271
N241	VVLHPNYSQVD	N4H5F1S2		2.37124e-10
N241	VVLHPNYSQVD	N4H6F2		7.85814e-08
N241	VVLHPNYSQVD	N5H6F1		0.0041491
N241	VVLHPNYSQVD	N4H5S1Na1		1.12422e-10
N241	VVLHPNYSQVD	N7H4		1.14429e-05
N241	VVLHPNYSQVD	N6H8F1S1		1.14069e-07
N241	VVLHPNYSQVD	N4H5		1.24417e-11
N241	VVLHPNYSQVD	N6H7F1S2		8.05661e-07
N241	VVLHPNYSQVD	N4H4S1Na1	Deamidated [N/Q]	0.00257271
N241	VVLHPNYSQVD	N7H4F1	Deamidated [N/Q]	1.5292e-08
N241	VVLHPNYSQVD	N4H5S1Na1	Deamidated [N/Q]	1.94007e-08
N241	VVLHPNYSQVD	N4H6	Deamidated [N/Q]	0.00265382
N241	VVLHPNYSQVDIGLIK	N2		0.0062654
N241	VVLHPNYSQVDIGLIK	N6H7S3		6.60388e-19
N241	VVLHPNYSQVDIGLIK	N8H8		7.08567e-15
N241	VVLHPNYSQVDIGLIK	N3H6F1		1.43681e-06
N241	VVLHPNYSQVDIGLIK	N3H6S1		3.65774e-10
N241	VVLHPNYSQVDIGLIK	N3H4F1S1		0.00047972
N241	VVLHPNYSQVDIGLIK	N2H6Phos1		7.97239e-06
N241	VVLHPNYSQVDIGLIK	N2H1F1		0.0019201
N241	VVLHPNYSQVDIGLIK	N6H6		1.93018e-06
N241	VVLHPNYSQVDIGLIK	N7H8F1S1		6.37416e-12
N241	VVLHPNYSQVDIGLIK	N5H4F4		3.31323e-16
N241	VVLHPNYSQVDIGLIK	N6H6F1S2		2.12765e-17
N241	VVLHPNYSQVDIGLIK	N5H6F3S2		2.87665e-16
N241	VVLHPNYSQVDIGLIK	N8H5F1		4.18475e-11
N241	VVLHPNYSQVDIGLIK	N4H3S1		0.00252576
N241	VVLHPNYSQVDIGLIK	N5H8F1	Deamidated [N/Q]	3.00009e-07
N241	VVLHPNYSQVDIGLIK	N4H3F1	Deamidated [N/Q]	0.00163425
N241	VVLHPNYSQVDIGLIK	N6H6S1	Deamidated [N/Q]	1.60621e-05
N241	VVLHPNYSQVDIGLIK	N8H5	Deamidated [N/Q]	1.3225e-07
N241	VVLHPNYSQVDIGLIK	N5H6F3S1	Deamidated [N/Q]	4.15216e-06
N241	VVLHPNYSQVDIGLIK	N4H6F2	Deamidated [N/Q]	0.00465886
N241	VVLHPNYSQVDIGLIK	N9H4	Deamidated [N/Q]	0.00355669
N241	VVLHPNYSQVDIGLIK	N4H6S1	Deamidated [N/Q]	0.000681396
N241	VVLHPNYSQVDIGLIK	N5H6F3S2	Deamidated [N/Q]	6.30556e-06
N241	VVLHPNYSQVDIGLIK	N7H7F1	Deamidated [N/Q]	0.000163828
N241	VVLHPNYSQVDIGLIK	N6H7F2S3	Deamidated [N/Q]	1.38636e-09

## Sheet: HCC1
Nsite	Peptide Sequence	Glycan	Modification	Library Score
N184	GSFPWQAKMVSHHNLTTGATLINE	N6H6S1		0.0480745
N184	GSFPWQAKMVSHHNLTTGATLINE	N4H5S1Na1		0.00261035
N184	GSFPWQAKMVSHHNLTTGATLINE	N5H3	Oxidation [M]	0.0110722
N184	MVSHHNLTTGATLINE	N2H2F1		0.018505
N184	MVSHHNLTTGATLINE	N3H3		0.00217858
N184	MVSHHNLTTGATLINE	N5H6F1S1		0.00236404
N184	MVSHHNLTTGATLINE	N7H8S1		7.63432e-06
N184	MVSHHNLTTGATLINE	N3H5F1		0.002423
N184	MVSHHNLTTGATLINE	N2H9		0.000941595
N184	MVSHHNLTTGATLINE	N8H6		4.36055e-10
N184	MVSHHNLTTGATLINE	N4H5cF1S2		0.000223525
N184	MVSHHNLTTGATLINE	N5H4F4		4.39794e-07
N184	MVSHHNLTTGATLINE	N5H6S1		3.11787e-05
N184	MVSHHNLTTGATLINE	N6H6S2		0.000274312
N184	MVSHHNLTTGATLINE	N5H6S2		2.30139e-11
N184	MVSHHNLTTGATLINE	N4H4F1		0.041522
N184	MVSHHNLTTGATLINE	N4H5S2		3.4318e-13
N184	MVSHHNLTTGATLINE	N5H4S2		0.00153006
N184	MVSHHNLTTGATLINE	N6H8F1S1		0.00046519
N184	MVSHHNLTTGATLINE	N6H7S2		0.00266427
N184	MVSHHNLTTGATLINE	N2H2		0.0382781
N184	MVSHHNLTTGATLINE	N4H3	Oxidation [M]	0.00241247
N184	MVSHHNLTTGATLINE	N2	Oxidation [M]	1.03079e-09
N184	MVSHHNLTTGATLINE	N3H3	Oxidation [M]	6.49079e-11
N184	MVSHHNLTTGATLINE	N4H5S1	Oxidation [M]	1.64013e-13
N184	MVSHHNLTTGATLINE	N5H8F1	Oxidation [M]	0.0375737
N184	MVSHHNLTTGATLINE	N4H4	Oxidation [M]	6.7173e-10
N184	MVSHHNLTTGATLINE	N4H5F1	Oxidation [M]	5.90921e-13
N184	MVSHHNLTTGATLINE	N1	Oxidation [M]	5.45687e-10
N184	MVSHHNLTTGATLINE	N3H6S1	Oxidation [M]	1.12429e-06
N184	MVSHHNLTTGATLINE	N3H4cF1S1	Oxidation [M]	1.90228e-09
N184	MVSHHNLTTGATLINE	N6H4S2	Oxidation [M]	3.5978e-12
N184	MVSHHNLTTGATLINE	N2H6Phos1	Oxidation [M]	0.000374927
N184	MVSHHNLTTGATLINE	N6H6	Oxidation [M]	1.04802e-11
N184	MVSHHNLTTGATLINE	N4H4F1S1	Oxidation [M]	7.61034e-10
N184	MVSHHNLTTGATLINE	N8H5	Oxidation [M]	4.27028e-05
N184	MVSHHNLTTGATLINE	N6H5F2S1	Oxidation [M]	5.37639e-11
N184	MVSHHNLTTGATLINE	N4H5cF1S2	Oxidation [M]	7.78371e-14
N184	MVSHHNLTTGATLINE	N4H7	Oxidation [M]	4.82476e-05
N184	MVSHHNLTTGATLINE	N4H5F1S1	Oxidation [M]	1.64013e-13
N184	MVSHHNLTTGATLINE	N6H4S1	Oxidation [M]	0.00018846
N184	MVSHHNLTTGATLINE	N4H5S1Na1	Oxidation [M]	1.59746e-09
N184	MVSHHNLTTGATLINE	N4H6S1	Oxidation [M]	1.81513e-14
N184	MVSHHNLTTGATLINE	N6H7F1S3	Oxidation [M]	0.00252834
N184	MVSHHNLTTGATLINE	N6H6F1S2	Oxidation [M]	6.18922e-06
N184	MVSHHNLTTGATLINE	N5H6F4S1	Oxidation [M]	2.52454e-05
N184	MVSHHNLTTGATLINE	N5H6S2	Oxidation [M]	1.81513e-14
N184	MVSHHNLTTGATLINE	N3H4	Oxidation [M]	3.64359e-11
N184	MVSHHNLTTGATLINE	N4H5S2	Oxidation [M]	2.78496e-15
N184	MVSHHNLTTGATLINE	N3H4S1	Oxidation [M]	3.45942e-13
N184	MVSHHNLTTGATLINE	N5H6F1S2	Oxidation [M]	7.78371e-14
N184	MVSHHNLTTGATLINE	N5H4S2	Oxidation [M]	1.17361e-12
N184	MVSHHNLTTGATLINE	N4H6	Oxidation [M]	0.000227935
N184	MVSHHNLTTGATLINE	N6H7S1	Oxidation [M]	2.29258e-11
N184	MVSHHNLTTGATLINE	N5H6F1S3	Oxidation [M]	2.35423e-12
N184	MVSHHNLTTGATLINE	N4H5	Oxidation [M]	3.4318e-13
N184	MVSHHNLTTGATLINE	N8H5F1	Oxidation [M]	5.90919e-12
N184	MVSHHNLTTGATLINE	N6H7F2S2	Oxidation [M]	7.26781e-07
N184	MVSHHNLTTGATLINE	N4H4S1	Deamidated [N/Q]	0.00113909
N184	MVSHHNLTTGATLINE	N4H5S1	Oxidation [M]; Deamidated [N/Q]	1.75519e-10
N184	MVSHHNLTTGATLINE	N4H4	Oxidation [M]; Deamidated [N/Q]	2.67472e-05
N184	MVSHHNLTTGATLINE	N7H4F1	Oxidation [M]; Deamidated [N/Q]	9.75162e-11
N184	MVSHHNLTTGATLINE	N4H5F1	Oxidation [M]; Deamidated [N/Q]	6.51691e-06
N184	MVSHHNLTTGATLINE	N5H6F1S1	Oxidation [M]; Deamidated [N/Q]	0.000314994
N184	MVSHHNLTTGATLINE	N3H6S1	Oxidation [M]; Deamidated [N/Q]	0.00231108
N184	MVSHHNLTTGATLINE	N6H4S2	Oxidation [M]; Deamidated [N/Q]	8.32669e-05
N184	MVSHHNLTTGATLINE	N6H6	Oxidation [M]; Deamidated [N/Q]	1.79229e-08
N184	MVSHHNLTTGATLINE	N4H5cF1S2	Oxidation [M]; Deamidated [N/Q]	0.000410672
N184	MVSHHNLTTGATLINE	N4H7	Oxidation [M]; Deamidated [N/Q]	2.69493e-08
N184	MVSHHNLTTGATLINE	N6H6F1	Oxidation [M]; Deamidated [N/Q]	0.00210935
N184	MVSHHNLTTGATLINE	N6H4S1	Oxidation [M]; Deamidated [N/Q]	0.000584097
N184	MVSHHNLTTGATLINE	N4H5S1Na1	Oxidation [M]; Deamidated [N/Q]	1.71805e-10
N184	MVSHHNLTTGATLINE	N6H6F1S2	Oxidation [M]; Deamidated [N/Q]	7.76133e-05
N184	MVSHHNLTTGATLINE	N7H3	Oxidation [M]; Deamidated [N/Q]	6.99038e-05
N184	MVSHHNLTTGATLINE	N5H6S2	Oxidation [M]; Deamidated [N/Q]	0.000198197
N184	MVSHHNLTTGATLINE	N3H4	Oxidation [M]; Deamidated [N/Q]	7.10331e-05
N184	MVSHHNLTTGATLINE	N4H5S2	Oxidation [M]; Deamidated [N/Q]	0.00040924
N184	MVSHHNLTTGATLINE	N3H4S1	Oxidation [M]; Deamidated [N/Q]	2.14502e-08
N184	MVSHHNLTTGATLINE	N5H4S2	Oxidation [M]; Deamidated [N/Q]	2.29258e-11
N184	MVSHHNLTTGATLINE	N4H6	Oxidation [M]; Deamidated [N/Q]	8.61762e-06
N184	MVSHHNLTTGATLINE	N4H5	Oxidation [M]; Deamidated [N/Q]	0.000471372
N184	MVSHHNLTTGATLINE	N2H2	Oxidation [M]; Deamidated [N/Q]	0.0469031
N207	QWLLTTAKNLFLNHSE	N4H5S1		0.00664867
N207	QWLLTTAKNLFLNHSE	N5H6F1S1		0.018713
N207	QWLLTTAKNLFLNHSE	N6H3F1S2		0.0431608
N207	QWLLTTAKNLFLNHSE	N6H4S2		0.000891411
N207	QWLLTTAKNLFLNHSE	N6H3F1S1		0.00309597
N207	QWLLTTAKNLFLNHSE	N7H7F1S3		0.00774724
N207	QWLLTTAKNLFLNHSE	N4H5		0.00110824
N207	QWLLTTAKNLFLNHSE	N2H1		0.00263959
N207	QWLLTTAKNLFLNHSE	N4H4F1S1	Deamidated [N/Q]	0.0018244
N207	QWLLTTAKNLFLNHSE	N9H6	Deamidated [N/Q]	0.0012699
N207	QWLLTTAKNLFLNHSE	N8H3	Deamidated [N/Q]	0.00121384
N207	QWLLTTAKNLFLNHSE	N4H5S2	Deamidated [N/Q]	0.00237704
N207	QWLLTTAKNLFLNHSE	N5H6F1S2	Deamidated [N/Q]	0.00284035
N207	QWLLTTAKNLFLNHSE	N5H6F1S3	Deamidated [N/Q]	0.0491652
N207	QWLLTTAKNLFLNHSE	N2H1	Deamidated [N/Q]	0.0464808
N207	QWLLTTAKNLFLNHSE	N4H5S1	Deamidated [N/Q]; Deamidated [N/Q]	0.0208119
N207	QWLLTTAKNLFLNHSE	N4H4S1	Deamidated [N/Q]; Deamidated [N/Q]	0.00032347
N207	QWLLTTAKNLFLNHSE	N2H1F1	Deamidated [N/Q]; Deamidated [N/Q]	0.0433213
N207	QWLLTTAKNLFLNHSE	N8H3	Deamidated [N/Q]; Deamidated [N/Q]	0.00241684
N207	QWLLTTAKNLFLNHSE	N2H4	Deamidated [N/Q]; Deamidated [N/Q]	0.0162669
N207	QWLLTTAKNLFLNHSE	N3H4S1	Deamidated [N/Q]; Deamidated [N/Q]	0.00196
N207	QWLLTTAKNLFLNHSE	N2H2	Deamidated [N/Q]; Deamidated [N/Q]	0.0394356
N207	NLFLNHSE	N4H3		0.000230784
N207	NLFLNHSE	N2H3		9.55573e-10
N207	NLFLNHSE	N4H5S1		2.71112e-14
N207	NLFLNHSE	N5H8F1		2.32926e-05
N207	NLFLNHSE	N4H4		0.000623409
N207	NLFLNHSE	N6H8S1		2.70394e-06
N207	NLFLNHSE	N6H7S3		4.80591e-12
N207	NLFLNHSE	N8H8		5.91121e-10
N207	NLFLNHSE	N5H6F1S1		2.19807e-11
N207	NLFLNHSE	N4H3F1		1.19051e-09
N207	NLFLNHSE	N7H8S1		5.2593e-08
N207	NLFLNHSE	N8H8F1		1.98937e-08
N207	NLFLNHSE	N6H7F2		8.10332e-05
N207	NLFLNHSE	N5H3		2.24135e-05
N207	NLFLNHSE	N3H6		5.23084e-10
N207	NLFLNHSE	N3H4F1S1		0.00197233
N207	NLFLNHSE	N5H6F2S1		2.00727e-11
N207	NLFLNHSE	N6H3F1S2		1.20063e-07
N207	NLFLNHSE	N6H4S2		4.31551e-10
N207	NLFLNHSE	N5H4F1		0.00498229
N207	NLFLNHSE	N2H6Phos1		2.73446e-05
N207	NLFLNHSE	N4H4S1		4.78067e-11
N207	NLFLNHSE	N6H6S1		0.00631831
N207	NLFLNHSE	N4H4F1S1		4.6288e-10
N207	NLFLNHSE	N2H7F1		4.16128e-09
N207	NLFLNHSE	N7H8F1S1		1.52711e-08
N207	NLFLNHSE	N5H6F2		4.77075e-11
N207	NLFLNHSE	N6H6F2S2		2.40778e-06
N207	NLFLNHSE	N8H5		4.48232e-07
N207	NLFLNHSE	N5H6F3S1		6.71322e-09
N207	NLFLNHSE	N6H5F2S1		2.53193e-11
N207	NLFLNHSE	N8H6		4.16638e-09
N207	NLFLNHSE	N4H5F1S2		9.86967e-12
N207	NLFLNHSE	N5H6		3.4939e-11
N207	NLFLNHSE	N5H4F4		7.08548e-11
N207	NLFLNHSE	N5H6S1		6.93367e-12
N207	NLFLNHSE	N4H6F2		2.5444e-08
N207	NLFLNHSE	N4H7		8.50555e-07
N207	NLFLNHSE	N6H6F1		7.4834e-09
N207	NLFLNHSE	N6H7		1.15307e-09
N207	NLFLNHSE	N4H5F1S1		2.44974e-12
N207	NLFLNHSE	N8H3		2.09598e-06
N207	NLFLNHSE	N5H6cF1		4.22754e-10
N207	NLFLNHSE	N6H7F2S1		7.10863e-09
N207	NLFLNHSE	N4H5F3S2		2.76955e-07
N207	NLFLNHSE	N4H6S1		2.21576e-11
N207	NLFLNHSE	N7H7F1S3		0.00171172
N207	NLFLNHSE	N6H6F1S2		3.90832e-08
N207	NLFLNHSE	N6H6F2		0.00489327
N207	NLFLNHSE	N5H7F1S2		6.93367e-12
N207	NLFLNHSE	N5H6F2S3		2.20724e-10
N207	NLFLNHSE	N6H6S2		2.18785e-10
N207	NLFLNHSE	N6H3		4.26264e-06
N207	NLFLNHSE	N5H6F4S1		4.15049e-11
N207	NLFLNHSE	N6H9F1S2		2.54875e-07
N207	NLFLNHSE	N3H2		1.88985e-06
N207	NLFLNHSE	N2H4		1.67367e-09
N207	NLFLNHSE	N5H6S2		4.11665e-13
N207	NLFLNHSE	N5H4F1S2		2.38348e-09
N207	NLFLNHSE	N5H6F3S3		4.16918e-07
N207	NLFLNHSE	N6H7F1S1		4.73289e-06
N207	NLFLNHSE	N4H5F3S1		6.64188e-09
N207	NLFLNHSE	N4H5S2		2.08853e-14
N207	NLFLNHSE	N6H5F1S2		9.91507e-05
N207	NLFLNHSE	N5H6F3S2		7.96909e-10
N207	NLFLNHSE	N3H4S1		2.08853e-14
N207	NLFLNHSE	N5H6F1S2		4.80591e-12
N207	NLFLNHSE	N5H4S2		4.15049e-11
N207	NLFLNHSE	N6H7F2S3		1.74488e-06
N207	NLFLNHSE	N5H6S3		4.11665e-13
N207	NLFLNHSE	N5H3F1		4.06395e-05
N207	NLFLNHSE	N6H7F1		1.68817e-09
N207	NLFLNHSE	N10H10F1		0.000158467
N207	NLFLNHSE	N5H6F1S3		1.16259e-13
N207	NLFLNHSE	N8H9		2.53803e-05
N207	NLFLNHSE	N4H5		1.32431e-12
N207	NLFLNHSE	N6H7S2		6.93367e-12
N207	NLFLNHSE	N8H5F1		1.267e-09
N207	NLFLNHSE	N2H2		4.74162e-12
N207	NLFLNHSE	N5H5		1.86174e-07
N207	NLFLNHSE	N2H2F1	Deamidated [N/Q]	0.00516003
N207	NLFLNHSE	N3H3	Deamidated [N/Q]	0.000979493
N207	NLFLNHSE	N4H5S1	Deamidated [N/Q]	7.92784e-12
N207	NLFLNHSE	N7H4F1	Deamidated [N/Q]	1.70272e-06
N207	NLFLNHSE	N5H6F1S1	Deamidated [N/Q]	0.00113152
N207	NLFLNHSE	N7H8S1	Deamidated [N/Q]	2.91833e-08
N207	NLFLNHSE	N5H6F2S1	Deamidated [N/Q]	3.90366e-07
N207	NLFLNHSE	N4H4S1	Deamidated [N/Q]	0.00435502
N207	NLFLNHSE	N2H1F1	Deamidated [N/Q]	0.0222243
N207	NLFLNHSE	N6H6	Deamidated [N/Q]	0.00613162
N207	NLFLNHSE	N4H4F1S1	Deamidated [N/Q]	0.000629318
N207	NLFLNHSE	N5H6F2	Deamidated [N/Q]	4.27914e-05
N207	NLFLNHSE	N5H6F3S1	Deamidated [N/Q]	0.00308369
N207	NLFLNHSE	N6H5F2S1	Deamidated [N/Q]	0.000163843
N207	NLFLNHSE	N8H6	Deamidated [N/Q]	0.000105228
N207	NLFLNHSE	N4H5F1S2	Deamidated [N/Q]	1.97739e-08
N207	NLFLNHSE	N5H4F4	Deamidated [N/Q]	0.00133906
N207	NLFLNHSE	N5H6S1	Deamidated [N/Q]	0.00143743
N207	NLFLNHSE	N4H6F2	Deamidated [N/Q]	0.00329129
N207	NLFLNHSE	N4H7	Deamidated [N/Q]	0.000391762
N207	NLFLNHSE	N6H7	Deamidated [N/Q]	0.000132782
N207	NLFLNHSE	N4H5F1S1	Deamidated [N/Q]	0.00447287
N207	NLFLNHSE	N3H5	Deamidated [N/Q]	0.00212424
N207	NLFLNHSE	N6H6F1S2	Deamidated [N/Q]	7.19327e-05
N207	NLFLNHSE	N5H7F1S2	Deamidated [N/Q]	0.00185694
N207	NLFLNHSE	N6H6S2	Deamidated [N/Q]	0.000298261
N207	NLFLNHSE	N3H2	Deamidated [N/Q]	6.52017e-05
N207	NLFLNHSE	N2H4	Deamidated [N/Q]	0.00127618
N207	NLFLNHSE	N5H6S2	Deamidated [N/Q]	4.05193e-11
N207	NLFLNHSE	N3H4	Deamidated [N/Q]	0.00010457
N207	NLFLNHSE	N4H5F3S1	Deamidated [N/Q]	2.14316e-05
N207	NLFLNHSE	N4H4F1	Deamidated [N/Q]	0.0295541
N207	NLFLNHSE	N4H5S2	Deamidated [N/Q]	4.55096e-12
N207	NLFLNHSE	N6H5F1S2	Deamidated [N/Q]	0.0216395
N207	NLFLNHSE	N3H4S1	Deamidated [N/Q]	5.734e-08
N207	NLFLNHSE	N5H6F1S2	Deamidated [N/Q]	0.0234597
N207	NLFLNHSE	N5H4S2	Deamidated [N/Q]	0.00100832
N207	NLFLNHSE	N5H6S3	Deamidated [N/Q]	2.74786e-09
N207	NLFLNHSE	N5H3F1	Deamidated [N/Q]	0.0429236
N207	NLFLNHSE	N4H5	Deamidated [N/Q]	6.35215e-08
N207	NLFLNHSE	N8H5F1	Deamidated [N/Q]	0.000164189
N207	NLFLNHSE	N2H2	Deamidated [N/Q]	0.00243908
N207	NLFLNHSE	N4H3S1	Deamidated [N/Q]	0.00379708
N207	NLFLNHSENATAK	N4H5S1		7.8117e-10
N207	NLFLNHSENATAK	N4H7F1		6.0838e-05
N207	NLFLNHSENATAK	N6H7S3		1.87232e-05
N207	NLFLNHSENATAK	N4H3F1		8.35548e-06
N207	NLFLNHSENATAK	N3H6S1		2.95582e-09
N207	NLFLNHSENATAK	N3H5F1		0.00175836
N207	NLFLNHSENATAK	N2H6Phos1		8.38993e-07
N207	NLFLNHSENATAK	N6H6S1		7.35875e-08
N207	NLFLNHSENATAK	N7H8F1S1		0.0049701
N207	NLFLNHSENATAK	N8H5		0.000707839
N207	NLFLNHSENATAK	N6H5F2S1		0.0120589
N207	NLFLNHSENATAK	N5H6F4S1		3.11872e-07
N207	NLFLNHSENATAK	N5H6S2		0.000553155
N207	NLFLNHSENATAK	N6H7F1S1		0.00303021
N207	NLFLNHSENATAK	N6H7F1		3.4012e-08
N207	NLFLNHSENATAK	N9H10F1S4		0.00156753
N207	NLFLNHSENATAK	N4H7F1	Deamidated [N/Q]	0.000846704
N207	NLFLNHSENATAK	N2H6Phos1	Deamidated [N/Q]	0.000760624
N207	NLFLNHSENATAK	N6H6S1	Deamidated [N/Q]	0.000284895
N207	NLFLNHSENATAK	N6H7F1	Deamidated [N/Q]	0.000210529
N207	NLFLNHSENATAKD	N4H7F1		0.000972733
N207	NLFLNHSENATAKD	N6H3F1S2		0.0427844
N207	NLFLNHSENATAKD	N2H6Phos1		0.0447854
N207	NLFLNHSENATAKD	N5H6F2S3		0.000599044
N207	NLFLNHSENATAKD	N5H7		0.00175872
N211	NATAK	N4H5S1		3.81693e-07
N211	NATAK	N4H5F1S1		0.000183802
N211	NATAK	N7H3		0.000136241
N211	NATAK	N5H6S3		3.6543e-06
N211	NATAKD	N4H5S1		5.38306e-05
N211	NATAKD	N5H6S1		0.00035329
N211	NATAKD	N4H5S2		6.32468e-07
N241	IEKVVLHPNYSQVD	N6H3F1S2		2.33216e-05
N241	KVVLHPNYSQVD	N3H3		5.9347e-05
N241	KVVLHPNYSQVD	N4H5S1		4.11679e-16
N241	KVVLHPNYSQVD	N6H8S1		0.00108639
N241	KVVLHPNYSQVD	N5H6F1S1		3.36459e-12
N241	KVVLHPNYSQVD	N4H3F1		0.00258313
N241	KVVLHPNYSQVD	N1		2.16304e-12
N241	KVVLHPNYSQVD	N6H7F2		0.000611518
N241	KVVLHPNYSQVD	N5H3		0.0474836
N241	KVVLHPNYSQVD	N5H6F2S1		1.25456e-10
N241	KVVLHPNYSQVD	N6H4S2		0.00881383
N241	KVVLHPNYSQVD	N6H6S1		8.27829e-08
N241	KVVLHPNYSQVD	N7H8F1S1		0.00265841
N241	KVVLHPNYSQVD	N5H6F3S1		5.21598e-06
N241	KVVLHPNYSQVD	N5H4F4		0.000265757
N241	KVVLHPNYSQVD	N5H6S1		4.11679e-16
N241	KVVLHPNYSQVD	N4H5F1S1		0.00036197
N241	KVVLHPNYSQVD	N4H5S1Na1		6.3164e-15
N241	KVVLHPNYSQVD	N6H7F1S3		1.0648e-11
N241	KVVLHPNYSQVD	N6H6F1S2		1.96805e-06
N241	KVVLHPNYSQVD	N5H7F1S2		1.59518e-12
N241	KVVLHPNYSQVD	N5H6F4S1		0.00862455
N241	KVVLHPNYSQVD	N5H6S2		6.3164e-18
N241	KVVLHPNYSQVD	N3H4		1.51561e-12
N241	KVVLHPNYSQVD	N5H4F1S2		5.99633e-06
N241	KVVLHPNYSQVD	N4H5F3S1		2.12715e-06
N241	KVVLHPNYSQVD	N4H5S2		4.11679e-16
N241	KVVLHPNYSQVD	N6H5F1S2		0.000545276
N241	KVVLHPNYSQVD	N5H6F3S2		6.53806e-05
N241	KVVLHPNYSQVD	N3H4S1		4.11679e-15
N241	KVVLHPNYSQVD	N5H6F1S2		1.59518e-12
N241	KVVLHPNYSQVD	N6H7F2S3		0.00641445
N241	KVVLHPNYSQVD	N6H7S1		3.36459e-12
N241	KVVLHPNYSQVD	N6H7F1		3.79118e-08
N241	KVVLHPNYSQVD	N5H6F1S3		1.1138e-11
N241	KVVLHPNYSQVD	N10H7		0.000230019
N241	KVVLHPNYSQVD	N4H5		1.01942e-15
N241	KVVLHPNYSQVD	N8H5F1		0.000133047
N241	KVVLHPNYSQVD	N6H7F2S2		3.2204e-06
N241	KVVLHPNYSQVD	N6H7F1S2		3.06238e-10
N241	KVVLHPNYSQVD	N4H5S1	Deamidated [N/Q]	1.34023e-12
N241	KVVLHPNYSQVD	N4H4	Deamidated [N/Q]	0.0490957
N241	KVVLHPNYSQVD	N4H4S1Na1	Deamidated [N/Q]	0.0490393
N241	KVVLHPNYSQVD	N6H8S1	Deamidated [N/Q]	0.0267369
N241	KVVLHPNYSQVD	N6H7S3	Deamidated [N/Q]	0.00195858
N241	KVVLHPNYSQVD	N7H4F1	Deamidated [N/Q]	1.27969e-07
N241	KVVLHPNYSQVD	N5H6F1S1	Deamidated [N/Q]	0.00300665
N241	KVVLHPNYSQVD	N6H6S1	Deamidated [N/Q]	0.00100136
N241	KVVLHPNYSQVD	N4H4F1S1	Deamidated [N/Q]	0.00148257
N241	KVVLHPNYSQVD	N4H5S1Na1	Deamidated [N/Q]	0.000968683
N241	KVVLHPNYSQVD	N3H5F1S2	Deamidated [N/Q]	0.000512648
N241	KVVLHPNYSQVD	N4H5F3S1	Deamidated [N/Q]	0.00103388
N241	KVVLHPNYSQVD	N4H5S2	Deamidated [N/Q]	1.91043e-12
N241	KVVLHPNYSQVD	N5H4S2	Deamidated [N/Q]	0.00256082
N241	KVVLHPNYSQVD	N6H7F2S3	Deamidated [N/Q]	0.000159613
N241	KVVLHPNYSQVD	N4H5	Deamidated [N/Q]	0.000289397
N241	KVVLHPNYSQVD	N6H7F2S2	Deamidated [N/Q]	0.00128141
N241	KVVLHPNYSQVDIGLIK	N4H5S1		7.8562e-18
N241	KVVLHPNYSQVDIGLIK	N5H8F1		4.15526e-07
N241	KVVLHPNYSQVDIGLIK	N6H7S3		5.57336e-13
N241	KVVLHPNYSQVDIGLIK	N5H6F1S1		7.6022e-11
N241	KVVLHPNYSQVDIGLIK	N3H5F1		0.000653053
N241	KVVLHPNYSQVDIGLIK	N5H6F2S1		5.18566e-12
N241	KVVLHPNYSQVDIGLIK	N6H6F2S2		0.000598533
N241	KVVLHPNYSQVDIGLIK	N5H6F3S1		9.46359e-19
N241	KVVLHPNYSQVDIGLIK	N4H5F1S2		2.84165e-13
N241	KVVLHPNYSQVDIGLIK	N5H4F4		8.76362e-09
N241	KVVLHPNYSQVDIGLIK	N5H6S1		7.8562e-18
N241	KVVLHPNYSQVDIGLIK	N4H5F1S1		1.12555e-05
N241	KVVLHPNYSQVDIGLIK	N3H5		2.65401e-07
N241	KVVLHPNYSQVDIGLIK	N9H4		2.78744e-07
N241	KVVLHPNYSQVDIGLIK	N6H7F2S1		7.95616e-10
N241	KVVLHPNYSQVDIGLIK	N6H6F1S2		4.32783e-09
N241	KVVLHPNYSQVDIGLIK	N5H6F4S1		0.00689112
N241	KVVLHPNYSQVDIGLIK	N5H6S2		1.20538e-19
N241	KVVLHPNYSQVDIGLIK	N4H5F3S1		6.16801e-17
N241	KVVLHPNYSQVDIGLIK	N4H5S2		1.9454e-18
N241	KVVLHPNYSQVDIGLIK	N5H6F3S2		1.90278e-14
N241	KVVLHPNYSQVDIGLIK	N5H6F1S2		7.8562e-16
N241	KVVLHPNYSQVDIGLIK	N5H4S2		1.69023e-17
N241	KVVLHPNYSQVDIGLIK	N5H6S3		7.8562e-18
N241	KVVLHPNYSQVDIGLIK	N6H8F1S1		0.00063861
N241	KVVLHPNYSQVDIGLIK	N5H6F1S3		7.8562e-14
N241	KVVLHPNYSQVDIGLIK	N4H5		5.81337e-08
N241	KVVLHPNYSQVDIGLIK	N6H7F2S2		4.96437e-07
N241	KVVLHPNYSQVDIGLIK	N4H5S1	Deamidated [N/Q]	3.5107e-08
N241	KVVLHPNYSQVDIGLIK	N5H6F1S1	Deamidated [N/Q]	0.0478826
N241	KVVLHPNYSQVDIGLIK	N4H3F1	Deamidated [N/Q]	3.3412e-06
N241	KVVLHPNYSQVDIGLIK	N1	Deamidated [N/Q]	0.00655109
N241	KVVLHPNYSQVDIGLIK	N3H6S1	Deamidated [N/Q]	1.18162e-07
N241	KVVLHPNYSQVDIGLIK	N8H6	Deamidated [N/Q]	1.05778e-11
N241	KVVLHPNYSQVDIGLIK	N4H7	Deamidated [N/Q]	1.76932e-05
N241	KVVLHPNYSQVDIGLIK	N6H7F2S1	Deamidated [N/Q]	0.00671203
N241	KVVLHPNYSQVDIGLIK	N4H5S1Na1	Deamidated [N/Q]	7.8562e-16
N241	KVVLHPNYSQVDIGLIK	N5H6S2	Deamidated [N/Q]	2.13685e-07
N241	KVVLHPNYSQVDIGLIK	N3H4	Deamidated [N/Q]	8.0815e-06
N241	KVVLHPNYSQVDIGLIK	N4H5S2	Deamidated [N/Q]	1.83812e-10
N241	KVVLHPNYSQVDIGLIK	N3H4S1	Deamidated [N/Q]	1.32518e-08
N241	KVVLHPNYSQVDIGLIK	N5H4S2	Deamidated [N/Q]	1.81328e-06
N241	KVVLHPNYSQVDIGLIK	N5H6F1S3	Deamidated [N/Q]	0.000397623
N241	KVVLHPNYSQVDIGLIK	N8H5F1	Deamidated [N/Q]	2.26556e-08
N241	VVLHPNYSQVD	N2		5.52963e-11
N241	VVLHPNYSQVD	N3H3		3.50789e-05
N241	VVLHPNYSQVD	N5H8F1		0.000479342
N241	VVLHPNYSQVD	N6H7S3		4.891e-10
N241	VVLHPNYSQVD	N4H5F1		2.62736e-08
N241	VVLHPNYSQVD	N5H6F1S1		2.61182e-07
N241	VVLHPNYSQVD	N7H8S1		2.9356e-10
N241	VVLHPNYSQVD	N5H6F2S1		3.48976e-07
N241	VVLHPNYSQVD	N6H3F1S2		1.27526e-07
N241	VVLHPNYSQVD	N7H8F1S1		4.65596e-08
N241	VVLHPNYSQVD	N5H6F3S1		0.00164271
N241	VVLHPNYSQVD	N4H5F1S2		2.37124e-10
N241	VVLHPNYSQVD	N5H6		3.6382e-10
N241	VVLHPNYSQVD	N5H6S1		1.12422e-10
N241	VVLHPNYSQVD	N4H6F2		7.85814e-08
N241	VVLHPNYSQVD	N3H5		2.40873e-05
N241	VVLHPNYSQVD	N5H6F1		0.0041491
N241	VVLHPNYSQVD	N9H4		4.32738e-05
N241	VVLHPNYSQVD	N6H7F1S3		1.57451e-09
N241	VVLHPNYSQVD	N6H6F1S2		1.74383e-07
N241	VVLHPNYSQVD	N7H4		1.14429e-05
N241	VVLHPNYSQVD	N5H7F1S2		0.00184922
N241	VVLHPNYSQVD	N5H6F2S3		1.00414e-08
N241	VVLHPNYSQVD	N5H6F4S1		5.10162e-10
N241	VVLHPNYSQVD	N5H6S2		1.24417e-12
N241	VVLHPNYSQVD	N4H5F3S1		3.55187e-07
N241	VVLHPNYSQVD	N4H4F1		0.0193862
N241	VVLHPNYSQVD	N4H5S2		1.24417e-12
N241	VVLHPNYSQVD	N5H6F3S2		6.98926e-09
N241	VVLHPNYSQVD	N7H7F1		0.015146
N241	VVLHPNYSQVD	N5H6F1S2		1.02854e-09
N241	VVLHPNYSQVD	N5H4S2		2.61149e-09
N241	VVLHPNYSQVD	N5H6S3		1.24417e-11
N241	VVLHPNYSQVD	N3H2F1		1.84803e-06
N241	VVLHPNYSQVD	N6H7S1		0.0438382
N241	VVLHPNYSQVD	N5H6F1S3		2.14777e-08
N241	VVLHPNYSQVD	N7H6F1S4		0.00589258
N241	VVLHPNYSQVD	N4H5		1.24417e-11
N241	VVLHPNYSQVD	N6H7S2		8.50944e-09
N241	VVLHPNYSQVD	N6H7F2S2		1.23376e-08
N241	VVLHPNYSQVD	N6H7F1S2		8.05661e-07
N241	VVLHPNYSQVD	N4H5S1	Deamidated [N/Q]	1.25195e-09
N241	VVLHPNYSQVD	N4H4S1Na1	Deamidated [N/Q]	0.00257271
N241	VVLHPNYSQVD	N3H2	Deamidated [N/Q]	0.000827657
N241	VVLHPNYSQVD	N4H5S2	Deamidated [N/Q]	3.76307e-10
N241	VVLHPNYSQVD	N5H4S2	Deamidated [N/Q]	2.97666e-08
N241	VVLHPNYSQVDIGLIK	N3H3		0.00150777
N241	VVLHPNYSQVDIGLIK	N4H5S1		1.54e-22
N241	VVLHPNYSQVDIGLIK	N5H8F1		0.000205359
N241	VVLHPNYSQVDIGLIK	N6H7S3		6.60388e-19
N241	VVLHPNYSQVDIGLIK	N8H8		7.08567e-15
N241	VVLHPNYSQVDIGLIK	N7H4F1		1.71788e-19
N241	VVLHPNYSQVDIGLIK	N5H6F1S1		1.58698e-14
N241	VVLHPNYSQVDIGLIK	N4H3F1		0.00023403
N241	VVLHPNYSQVDIGLIK	N3H6F1		1.43681e-06
N241	VVLHPNYSQVDIGLIK	N7H8S1		2.74876e-16
N241	VVLHPNYSQVDIGLIK	N1		0.0027733
N241	VVLHPNYSQVDIGLIK	N6H7F2		1.4422e-06
N241	VVLHPNYSQVDIGLIK	N3H6S1		3.65774e-10
N241	VVLHPNYSQVDIGLIK	N3H5F1		3.83925e-05
N241	VVLHPNYSQVDIGLIK	N5H6F2S1		5.76502e-20
N241	VVLHPNYSQVDIGLIK	N6H3F1S2		1.1926e-10
N241	VVLHPNYSQVDIGLIK	N6H4S2		3.54014e-11
N241	VVLHPNYSQVDIGLIK	N4H4S1		7.53013e-17
N241	VVLHPNYSQVDIGLIK	N2H1F1		0.0019201
N241	VVLHPNYSQVDIGLIK	N6H6S1		7.0874e-09
N241	VVLHPNYSQVDIGLIK	N6H6		1.93018e-06
N241	VVLHPNYSQVDIGLIK	N7H8F1S1		6.37416e-12
N241	VVLHPNYSQVDIGLIK	N9H6		7.61061e-11
N241	VVLHPNYSQVDIGLIK	N5H6F2		1.49143e-14
N241	VVLHPNYSQVDIGLIK	N6H6F2S2		0.000791217
N241	VVLHPNYSQVDIGLIK	N8H5		7.14472e-16
N241	VVLHPNYSQVDIGLIK	N5H6F3S1		1.29029e-19
N241	VVLHPNYSQVDIGLIK	N4H5F1S2		2.36282e-21
N241	VVLHPNYSQVDIGLIK	N5H6		2.36282e-16
N241	VVLHPNYSQVDIGLIK	N5H4F4		3.31323e-16
N241	VVLHPNYSQVDIGLIK	N5H6S1		1.54e-21
N241	VVLHPNYSQVDIGLIK	N4H6F2		1.33858e-13
N241	VVLHPNYSQVDIGLIK	N4H7		1.22884e-16
N241	VVLHPNYSQVDIGLIK	N6H6F1		1.68915e-14
N241	VVLHPNYSQVDIGLIK	N6H7		6.52694e-10
N241	VVLHPNYSQVDIGLIK	N4H5F1S1		1.54e-17
N241	VVLHPNYSQVDIGLIK	N5H6F1		8.35681e-07
N241	VVLHPNYSQVDIGLIK	N6H3F1S1		0.000315959
N241	VVLHPNYSQVDIGLIK	N6H7F2S1		5.3096e-13
N241	VVLHPNYSQVDIGLIK	N4H5F3S2		7.95505e-22
N241	VVLHPNYSQVDIGLIK	N4H5S1Na1		1.43934e-20
N241	VVLHPNYSQVDIGLIK	N4H6S1		2.36282e-17
N241	VVLHPNYSQVDIGLIK	N6H7F1S3		2.87665e-14
N241	VVLHPNYSQVDIGLIK	N6H6F1S2		2.12765e-17
N241	VVLHPNYSQVDIGLIK	N7H4		9.31689e-08
N241	VVLHPNYSQVDIGLIK	N5H7F1S2		5.17598e-17
N241	VVLHPNYSQVDIGLIK	N5H6F2S3		3.53812e-19
N241	VVLHPNYSQVDIGLIK	N6H6S2		0.000703183
N241	VVLHPNYSQVDIGLIK	N5H6F4S1		2.41432e-11
N241	VVLHPNYSQVDIGLIK	N3H2		9.47178e-14
N241	VVLHPNYSQVDIGLIK	N5H6S2		1.54e-20
N241	VVLHPNYSQVDIGLIK	N3H4		2.36282e-19
N241	VVLHPNYSQVDIGLIK	N5H4F1S2		0.000123187
N241	VVLHPNYSQVDIGLIK	N6H7F1S1		1.39494e-12
N241	VVLHPNYSQVDIGLIK	N4H5F3S1		0.00223916
N241	VVLHPNYSQVDIGLIK	N4H4F1		2.03923e-06
N241	VVLHPNYSQVDIGLIK	N4H5S2		1.11546e-21
N241	VVLHPNYSQVDIGLIK	N5H6F3S2		2.87665e-16
N241	VVLHPNYSQVDIGLIK	N3H4S1		1.54e-22
N241	VVLHPNYSQVDIGLIK	N7H7F1		3.16265e-09
N241	VVLHPNYSQVDIGLIK	N5H6F1S2		1.11546e-19
N241	VVLHPNYSQVDIGLIK	N5H4S2		1.69875e-20
N241	VVLHPNYSQVDIGLIK	N6H7F2S3		2.76942e-10
N241	VVLHPNYSQVDIGLIK	N5H6S3		1.54e-21
N241	VVLHPNYSQVDIGLIK	N6H7S1		5.60824e-18
N241	VVLHPNYSQVDIGLIK	N5H3F1		0.00412776
N241	VVLHPNYSQVDIGLIK	N5H6F1S3		7.95505e-21
N241	VVLHPNYSQVDIGLIK	N10H7		2.39212e-09
N241	VVLHPNYSQVDIGLIK	N8H9		1.73972e-09
N241	VVLHPNYSQVDIGLIK	N4H5		1.54e-21
N241	VVLHPNYSQVDIGLIK	N6H7S2		3.23469e-18
N241	VVLHPNYSQVDIGLIK	N6H7F1S2		4.94384e-16
N241	VVLHPNYSQVDIGLIK	N2	Deamidated [N/Q]	0.00600639
N241	VVLHPNYSQVDIGLIK	N2H3	Deamidated [N/Q]	0.00214706
N241	VVLHPNYSQVDIGLIK	N3H3	Deamidated [N/Q]	1.49819e-10
N241	VVLHPNYSQVDIGLIK	N4H5S1	Deamidated [N/Q]	1.81048e-16
N241	VVLHPNYSQVDIGLIK	N5H8F1	Deamidated [N/Q]	3.00009e-07
N241	VVLHPNYSQVDIGLIK	N4H4S1Na1	Deamidated [N/Q]	9.89489e-07
N241	VVLHPNYSQVDIGLIK	N4H7F1	Deamidated [N/Q]	0.0060967
N241	VVLHPNYSQVDIGLIK	N7H4F1	Deamidated [N/Q]	3.86544e-17
N241	VVLHPNYSQVDIGLIK	N5H6F1S1	Deamidated [N/Q]	2.43066e-06
N241	VVLHPNYSQVDIGLIK	N6H7F2	Deamidated [N/Q]	3.54182e-06
N241	VVLHPNYSQVDIGLIK	N3H6S1	Deamidated [N/Q]	0.00191807
N241	VVLHPNYSQVDIGLIK	N3H6	Deamidated [N/Q]	0.00068734
N241	VVLHPNYSQVDIGLIK	N3H5F1	Deamidated [N/Q]	0.00114689
N241	VVLHPNYSQVDIGLIK	N3H4F1S1	Deamidated [N/Q]	0.000325198
N241	VVLHPNYSQVDIGLIK	N5H6F2S1	Deamidated [N/Q]	9.70161e-07
N241	VVLHPNYSQVDIGLIK	N6H4S2	Deamidated [N/Q]	6.66262e-09
N241	VVLHPNYSQVDIGLIK	N2H1F1	Deamidated [N/Q]	0.0394356
N241	VVLHPNYSQVDIGLIK	N4H4F1S1	Deamidated [N/Q]	1.36539e-06
N241	VVLHPNYSQVDIGLIK	N5H6F2	Deamidated [N/Q]	1.75218e-11
N241	VVLHPNYSQVDIGLIK	N5H6F3S1	Deamidated [N/Q]	4.15216e-06
N241	VVLHPNYSQVDIGLIK	N8H6	Deamidated [N/Q]	8.18482e-13
N241	VVLHPNYSQVDIGLIK	N4H5F1S2	Deamidated [N/Q]	8.99989e-05
N241	VVLHPNYSQVDIGLIK	N5H6S1	Deamidated [N/Q]	8.15665e-10
N241	VVLHPNYSQVDIGLIK	N4H7	Deamidated [N/Q]	5.91356e-11
N241	VVLHPNYSQVDIGLIK	N6H6F1	Deamidated [N/Q]	2.97718e-06
N241	VVLHPNYSQVDIGLIK	N4H5F1S1	Deamidated [N/Q]	1.43334e-10
N241	VVLHPNYSQVDIGLIK	N8H3	Deamidated [N/Q]	5.96724e-06
N241	VVLHPNYSQVDIGLIK	N9H4	Deamidated [N/Q]	0.00355669
N241	VVLHPNYSQVDIGLIK	N6H4S1	Deamidated [N/Q]	0.000362359
N241	VVLHPNYSQVDIGLIK	N6H3F1S1	Deamidated [N/Q]	7.27508e-06
N241	VVLHPNYSQVDIGLIK	N4H5S1Na1	Deamidated [N/Q]	2.5771e-12
N241	VVLHPNYSQVDIGLIK	N6H7F1S3	Deamidated [N/Q]	4.63971e-07
N241	VVLHPNYSQVDIGLIK	N7H4	Deamidated [N/Q]	2.3664e-05
N241	VVLHPNYSQVDIGLIK	N6H3F1	Deamidated [N/Q]	0.00206922
N241	VVLHPNYSQVDIGLIK	N7H3	Deamidated [N/Q]	0.00263959
N241	VVLHPNYSQVDIGLIK	N5H6S2	Deamidated [N/Q]	9.99898e-10
N241	VVLHPNYSQVDIGLIK	N3H4	Deamidated [N/Q]	9.88348e-10
N241	VVLHPNYSQVDIGLIK	N6H7F1S1	Deamidated [N/Q]	6.67348e-09
N241	VVLHPNYSQVDIGLIK	N4H4F1	Deamidated [N/Q]	5.02186e-05
N241	VVLHPNYSQVDIGLIK	N4H5S2	Deamidated [N/Q]	5.1848e-18
N241	VVLHPNYSQVDIGLIK	N5H6F3S2	Deamidated [N/Q]	6.30556e-06
N241	VVLHPNYSQVDIGLIK	N3H4S1	Deamidated [N/Q]	4.3152e-11
N241	VVLHPNYSQVDIGLIK	N5H4S2	Deamidated [N/Q]	6.85976e-11
N241	VVLHPNYSQVDIGLIK	N6H7F2S3	Deamidated [N/Q]	1.38636e-09
N241	VVLHPNYSQVDIGLIK	N5H6S3	Deamidated [N/Q]	1.41435e-06
N241	VVLHPNYSQVDIGLIK	N3H2F1	Deamidated [N/Q]	0.00263959
N241	VVLHPNYSQVDIGLIK	N10H7	Deamidated [N/Q]	2.96333e-06
N241	VVLHPNYSQVDIGLIK	N8H9	Deamidated [N/Q]	1.32986e-07
N241	VVLHPNYSQVDIGLIK	N4H5	Deamidated [N/Q]	3.37585e-11
N241	VVLHPNYSQVDIGLIK	N6H7S2	Deamidated [N/Q]	0.0004402
N241	VVLHPNYSQVDIGLIK	N8H5F1	Deamidated [N/Q]	1.59987e-06
N241	VVLHPNYSQVDIGLIK	N2H2	Deamidated [N/Q]	0.00139694
N241	VVLHPNYSQVDIGLIKLK	N4H5S1		1.63803e-05
N241	VVLHPNYSQVDIGLIKLK	N4H7F1		9.22518e-07
N241	VVLHPNYSQVDIGLIKLK	N5H3		0.00979338
N184	GSFPWQAKMVSHHNLTTGATLINE	N6H6S2		0.0140793
N184	MVSHHNLTTGATLINE	N4H5S1		1.81513e-15
N184	MVSHHNLTTGATLINE	N3H6F1		0.0433588
N184	MVSHHNLTTGATLINE	N4H4S1		0.00132596
N184	MVSHHNLTTGATLINE	N4H5F1S2		0.00134054
N184	MVSHHNLTTGATLINE	N4H5F1S1		0.00010143
N184	MVSHHNLTTGATLINE	N5H6S3		0.000191897
N184	MVSHHNLTTGATLINE	N5H6F1S3		0.000268701
N184	MVSHHNLTTGATLINE	N6H7F3S4		0.0209596
N184	MVSHHNLTTGATLINE	N5H6F1S1	Oxidation [M]	3.4318e-13
N184	MVSHHNLTTGATLINE	N7H8S1	Oxidation [M]	2.48967e-11
N184	MVSHHNLTTGATLINE	N5H6F2S1	Oxidation [M]	9.49372e-09
N184	MVSHHNLTTGATLINE	N6H3F1S2	Oxidation [M]	1.91024e-10
N184	MVSHHNLTTGATLINE	N4H4S1	Oxidation [M]	8.86291e-11
N184	MVSHHNLTTGATLINE	N2H9	Oxidation [M]	9.42214e-06
N184	MVSHHNLTTGATLINE	N5H6F2	Oxidation [M]	0.000174197
N184	MVSHHNLTTGATLINE	N5H6F3S1	Oxidation [M]	5.26542e-13
N184	MVSHHNLTTGATLINE	N4H5F1S2	Oxidation [M]	1.97571e-13
N184	MVSHHNLTTGATLINE	N5H6S1	Oxidation [M]	7.03329e-13
N184	MVSHHNLTTGATLINE	N5H6F2S3	Oxidation [M]	1.1284e-10
N184	MVSHHNLTTGATLINE	N6H6S2	Oxidation [M]	0.0387995
N184	MVSHHNLTTGATLINE	N5H4F1S2	Oxidation [M]	9.20891e-10
N184	MVSHHNLTTGATLINE	N6H7F1S1	Oxidation [M]	5.25166e-06
N184	MVSHHNLTTGATLINE	N4H4F1	Oxidation [M]	0.0464425
N184	MVSHHNLTTGATLINE	N6H5F1S2	Oxidation [M]	9.91563e-11
N184	MVSHHNLTTGATLINE	N5H6F3S2	Oxidation [M]	2.9525e-11
N184	MVSHHNLTTGATLINE	N10H7	Oxidation [M]	8.87035e-12
N184	MVSHHNLTTGATLINE	N6H7S2	Oxidation [M]	8.86291e-11
N184	MVSHHNLTTGATLINE	N4H5S1	Deamidated [N/Q]	0.00428613
N184	MVSHHNLTTGATLINE	N5H4S2	Deamidated [N/Q]	0.00223828
N184	MVSHHNLTTGATLINE	N2H2	Deamidated [N/Q]	0.0019756
N184	MVSHHNLTTGATLINE	N4H3	Oxidation [M]; Deamidated [N/Q]	0.018505
N184	MVSHHNLTTGATLINE	N2H5	Oxidation [M]; Deamidated [N/Q]	6.149e-09
N184	MVSHHNLTTGATLINE	N1	Oxidation [M]; Deamidated [N/Q]	1.77472e-05
N184	MVSHHNLTTGATLINE	N3H6	Oxidation [M]; Deamidated [N/Q]	3.72178e-08
N184	MVSHHNLTTGATLINE	N8H6	Oxidation [M]; Deamidated [N/Q]	6.11479e-09
N184	MVSHHNLTTGATLINE	N4H5F1S2	Oxidation [M]; Deamidated [N/Q]	0.000410672
N184	MVSHHNLTTGATLINE	N5H6	Oxidation [M]; Deamidated [N/Q]	7.64919e-05
N184	MVSHHNLTTGATLINE	N6H7	Oxidation [M]; Deamidated [N/Q]	1.06602e-10
N184	MVSHHNLTTGATLINE	N6H3F1S1	Oxidation [M]; Deamidated [N/Q]	9.98083e-05
N184	MVSHHNLTTGATLINE	N6H7F1	Oxidation [M]; Deamidated [N/Q]	0.000677732
N207	QWLLTTAKNLFLNHSE	N7H4F1		0.000251037
N207	QWLLTTAKNLFLNHSE	N6H7F1S3		0.0108703
N207	QWLLTTAKNLFLNHSE	N6H3F1		0.00102547
N207	QWLLTTAKNLFLNHSE	N4H5S2		0.000792761
N207	QWLLTTAKNLFLNHSE	N3H4S1		0.00255705
N207	QWLLTTAKNLFLNHSE	N6H7F3S4		0.00120731
N207	QWLLTTAKNLFLNHSE	N6H7F1S1	Deamidated [N/Q]	5.38049e-05
N207	QWLLTTAKNLFLNHSE	N2H2	Deamidated [N/Q]	0.0223199
N207	QWLLTTAKNLFLNHSE	N1F1	Deamidated [N/Q]	0.0456464
N207	QWLLTTAKNLFLNHSE	N4H4	Deamidated [N/Q]; Deamidated [N/Q]	0.0120945
N207	QWLLTTAKNLFLNHSE	N3H5F1S2	Deamidated [N/Q]; Deamidated [N/Q]	0.00158319
N207	NLFLNHSE	N2H5		4.00855e-10
N207	NLFLNHSE	N3H3		2.44974e-12
N207	NLFLNHSE	N3H6S1		4.7522e-07
N207	NLFLNHSE	N9H6		7.74092e-09
N207	NLFLNHSE	N9H4		9.06599e-08
N207	NLFLNHSE	N6H4S1		6.4556e-05
N207	NLFLNHSE	N6H7F1S3		1.3131e-09
N207	NLFLNHSE	N6H3F1		0.000239314
N207	NLFLNHSE	N7H3		2.82674e-06
N207	NLFLNHSE	N3H4		5.16706e-12
N207	NLFLNHSE	N3H2F1		5.96263e-08
N207	NLFLNHSE	N6H8F1S1		3.89036e-05
N207	NLFLNHSE	N6H7F2S2		2.74311e-11
N207	NLFLNHSE	N4H3S1		2.3952e-07
N207	NLFLNHSE	N6H7F1S2		6.567e-11
N207	NLFLNHSE	N4H3F1	Deamidated [N/Q]	0.0482942
N207	NLFLNHSE	N3H6F1	Deamidated [N/Q]	0.00120488
N207	NLFLNHSE	N3H6	Deamidated [N/Q]	0.00071246
N207	NLFLNHSE	N6H4S2	Deamidated [N/Q]	0.00240831
N207	NLFLNHSE	N5H6	Deamidated [N/Q]	9.58974e-06
N207	NLFLNHSE	N6H3F1S1	Deamidated [N/Q]	0.00437563
N207	NLFLNHSE	N4H5S1Na1	Deamidated [N/Q]	2.70189e-11
N207	NLFLNHSE	N6H3	Deamidated [N/Q]	0.000640714
N207	NLFLNHSE	N6H7F1S1	Deamidated [N/Q]	2.95804e-09
N207	NLFLNHSE	N5H6F1S3	Deamidated [N/Q]	1.97294e-08
N207	NLFLNHSENATAK	N2H9		0.00137339
N207	NLFLNHSENATAK	N4H5F1S2		8.30989e-08
N207	NLFLNHSENATAK	N4H5F1S1		4.38967e-09
N207	NLFLNHSENATAK	N5H7F1S2		0.000295195
N207	NLFLNHSENATAK	N5H7		0.000804171
N207	NLFLNHSENATAK	N4H5F3S1		2.87889e-08
N207	NLFLNHSENATAK	N4H5S1	Deamidated [N/Q]	0.0482636
N207	NLFLNHSENATAK	N5H6F4S1	Deamidated [N/Q]	1.4127e-07
N207	NLFLNHSENATAK	N5H6S3	Deamidated [N/Q]	0.00105125
N207	NLFLNHSENATAKD	N5H6F2S1		0.000267628
N207	NLFLNHSENATAKD	N4H6S1		5.16315e-05
N207	NLFLNHSENATAKD	N6H7F1S1		0.000110582
N207	NLFLNHSENATAKD	N4H7F1	Deamidated [N/Q]	0.0334294
N211	NATAK	N6H4S2		2.08962e-06
N211	NATAK	N5H6F3S1		5.04663e-05
N211	NATAK	N5H6		7.32697e-05
N211	NATAK	N5H6S1		8.25499e-07
N211	NATAK	N5H6F1		0.00226505
N211	NATAK	N5H6S2		5.24344e-07
N211	NATAK	N5H6F1S2		8.51005e-07
N211	NATAK	N6H7S2		4.3437e-06
N211	NATAKD	N4H7F1		7.97731e-06
N211	NATAKD	N5H6S2		1.32549e-07
N211	NATAKD	N6H7S1		1.60481e-05
N211	NATAKD	N4H5		1.36853e-07
N241	KVVLHPNYSQVD	N4H4		3.6428e-08
N241	KVVLHPNYSQVD	N6H7S3		2.44749e-12
N241	KVVLHPNYSQVD	N3H6F1		5.79808e-12
N241	KVVLHPNYSQVD	N7H8S1		8.43315e-09
N241	KVVLHPNYSQVD	N3H6S1		0.000275376
N241	KVVLHPNYSQVD	N2H6Phos1		0.0455219
N241	KVVLHPNYSQVD	N4H4S1		6.3164e-14
N241	KVVLHPNYSQVD	N9H6		0.00524514
N241	KVVLHPNYSQVD	N8H5		9.8717e-07
N241	KVVLHPNYSQVD	N4H5F1S2		6.3164e-14
N241	KVVLHPNYSQVD	N5H6		2.35792e-08
N241	KVVLHPNYSQVD	N6H7		7.40173e-09
N241	KVVLHPNYSQVD	N6H7F2S1		6.55403e-08
N241	KVVLHPNYSQVD	N4H5F3S2		4.0532e-10
N241	KVVLHPNYSQVD	N5H6F2S3		1.11514e-05
N241	KVVLHPNYSQVD	N6H9F1S2		2.63161e-11
N241	KVVLHPNYSQVD	N7H7F1		1.45889e-11
N241	KVVLHPNYSQVD	N5H6S3		1.76538e-14
N241	KVVLHPNYSQVD	N8H9		0.00256541
N241	KVVLHPNYSQVD	N6H7S2		4.11679e-17
N241	KVVLHPNYSQVD	N6H4S2	Deamidated [N/Q]	3.28663e-09
N241	KVVLHPNYSQVD	N4H4S1	Deamidated [N/Q]	0.00049121
N241	KVVLHPNYSQVD	N5H6F2	Deamidated [N/Q]	0.0494119
N241	KVVLHPNYSQVD	N5H4F4	Deamidated [N/Q]	5.76929e-10
N241	KVVLHPNYSQVD	N5H6S2	Deamidated [N/Q]	0.028529
N241	KVVLHPNYSQVD	N8H9	Deamidated [N/Q]	2.16619e-05
N241	KVVLHPNYSQVD	N6H7F3S4	Deamidated [N/Q]	1.86518e-07
N241	KVVLHPNYSQVDIGLIK	N7H8S1		5.01094e-12
N241	KVVLHPNYSQVDIGLIK	N4H4S1		1.01924e-07
N241	KVVLHPNYSQVDIGLIK	N8H6		1.80887e-15
N241	KVVLHPNYSQVDIGLIK	N5H6		0.000843295
N241	KVVLHPNYSQVDIGLIK	N4H6S1		2.89228e-12
N241	KVVLHPNYSQVDIGLIK	N7H7F1S3		0.000443583
N241	KVVLHPNYSQVDIGLIK	N5H6F2S3		6.51404e-07
N241	KVVLHPNYSQVDIGLIK	N3H5F1S2	Deamidated [N/Q]	0.003935
N241	VVLHPNYSQVD	N4H5S1		1.24417e-12
N241	VVLHPNYSQVD	N8H8		0.00187347
N241	VVLHPNYSQVD	N7H4F1		4.52332e-08
N241	VVLHPNYSQVD	N5H6F2		5.16074e-06
N241	VVLHPNYSQVD	N4H6S1		4.94372e-06
N241	VVLHPNYSQVD	N3H4		2.62164e-11
N241	VVLHPNYSQVD	N3H4S1		2.90136e-13
N241	VVLHPNYSQVD	N6H8F1S1		1.14069e-07
N241	VVLHPNYSQVD	N7H4F1	Deamidated [N/Q]	1.5292e-08
N241	VVLHPNYSQVD	N4H5S1Na1	Deamidated [N/Q]	1.94007e-08
N241	VVLHPNYSQVDIGLIK	N6H9F1S2		0.00163565
N241	VVLHPNYSQVDIGLIK	N6H7F3S4		2.95515e-10
N241	VVLHPNYSQVDIGLIK	N6H7F2S2		2.30519e-09
N241	VVLHPNYSQVDIGLIK	N5H5		0.0205209
N241	VVLHPNYSQVDIGLIK	N4H5F1	Deamidated [N/Q]	0.00036917
N241	VVLHPNYSQVDIGLIK	N3H6F1	Deamidated [N/Q]	0.00562411
N241	VVLHPNYSQVDIGLIK	N4H4S1	Deamidated [N/Q]	3.27164e-05
N241	VVLHPNYSQVDIGLIK	N5H6F1	Deamidated [N/Q]	0.0322856
N241	VVLHPNYSQVDIGLIK	N6H7F2S1	Deamidated [N/Q]	6.25568e-07
N241	VVLHPNYSQVDIGLIK	N4H6S1	Deamidated [N/Q]	0.000681396
N241	VVLHPNYSQVDIGLIK	N5H7F1S2	Deamidated [N/Q]	8.06172e-08
N241	VVLHPNYSQVDIGLIK	N4H3S1	Deamidated [N/Q]	0.00180574

## Sheet: HCC2
Nsite	Peptide Sequence	Glycan	Modification	Library Score
N184	GSFPWQAKMVSHHNLTTGATLINE	N4H5S1Na1		0.00261035
N184	MVSHHNLTTGATLINE	N2H2F1		0.018505
N184	MVSHHNLTTGATLINE	N3H3		0.00217858
N184	MVSHHNLTTGATLINE	N4H4		0.000434851
N184	MVSHHNLTTGATLINE	N5H6F1S1		0.00236404
N184	MVSHHNLTTGATLINE	N2H9		0.000941595
N184	MVSHHNLTTGATLINE	N6H6F2S2		0.0137331
N184	MVSHHNLTTGATLINE	N4H5cF1S2		0.000223525
N184	MVSHHNLTTGATLINE	N5H6		0.0404235
N184	MVSHHNLTTGATLINE	N6H4S1		0.00478208
N184	MVSHHNLTTGATLINE	N6H6F1S2		0.00245526
N184	MVSHHNLTTGATLINE	N5H7F1S2		1.09937e-07
N184	MVSHHNLTTGATLINE	N6H6S2		0.000274312
N184	MVSHHNLTTGATLINE	N5H6S2		2.30139e-11
N184	MVSHHNLTTGATLINE	N4H4F1		0.041522
N184	MVSHHNLTTGATLINE	N4H5S2		3.4318e-13
N184	MVSHHNLTTGATLINE	N6H7S1		0.00312481
N184	MVSHHNLTTGATLINE	N5H3F1		0.00133306
N184	MVSHHNLTTGATLINE	N6H8F1S1		0.00199227
N184	MVSHHNLTTGATLINE	N5H6F1S3		0.000268701
N184	MVSHHNLTTGATLINE	N6H7S2		0.00266427
N184	MVSHHNLTTGATLINE	N2H2		0.0382781
N184	MVSHHNLTTGATLINE	N4H3S1		0.000727554
N184	MVSHHNLTTGATLINE	N2	Oxidation [M]	1.03079e-09
N184	MVSHHNLTTGATLINE	N4H5S1	Oxidation [M]	1.64013e-13
N184	MVSHHNLTTGATLINE	N4H4	Oxidation [M]	6.7173e-10
N184	MVSHHNLTTGATLINE	N4H5F1	Oxidation [M]	3.36594e-05
N184	MVSHHNLTTGATLINE	N5H6F1S1	Oxidation [M]	3.4318e-13
N184	MVSHHNLTTGATLINE	N7H8S1	Oxidation [M]	2.48967e-11
N184	MVSHHNLTTGATLINE	N1	Oxidation [M]	5.45687e-10
N184	MVSHHNLTTGATLINE	N3H6S1	Oxidation [M]	1.12429e-06
N184	MVSHHNLTTGATLINE	N5H6F2S1	Oxidation [M]	9.49372e-09
N184	MVSHHNLTTGATLINE	N2H6Phos1	Oxidation [M]	0.000374927
N184	MVSHHNLTTGATLINE	N6H6	Oxidation [M]	7.17801e-08
N184	MVSHHNLTTGATLINE	N2H9	Oxidation [M]	9.42214e-06
N184	MVSHHNLTTGATLINE	N5H6F2	Oxidation [M]	0.000174197
N184	MVSHHNLTTGATLINE	N8H5	Oxidation [M]	4.27028e-05
N184	MVSHHNLTTGATLINE	N5H6F3S1	Oxidation [M]	5.26542e-13
N184	MVSHHNLTTGATLINE	N6H5F2S1	Oxidation [M]	1.40521e-10
N184	MVSHHNLTTGATLINE	N8H6	Oxidation [M]	9.47175e-12
N184	MVSHHNLTTGATLINE	N4H5cF1S2	Oxidation [M]	7.78371e-14
N184	MVSHHNLTTGATLINE	N5H6S1	Oxidation [M]	1.81513e-14
N184	MVSHHNLTTGATLINE	N4H7	Oxidation [M]	4.82476e-05
N184	MVSHHNLTTGATLINE	N4H5F1S1	Oxidation [M]	2.35423e-12
N184	MVSHHNLTTGATLINE	N6H4S1	Oxidation [M]	0.000471325
N184	MVSHHNLTTGATLINE	N4H5F3S2	Oxidation [M]	2.64364e-10
N184	MVSHHNLTTGATLINE	N4H5S1Na1	Oxidation [M]	1.59746e-09
N184	MVSHHNLTTGATLINE	N4H6S1	Oxidation [M]	2.33921e-12
N184	MVSHHNLTTGATLINE	N6H6F1S2	Oxidation [M]	6.18922e-06
N184	MVSHHNLTTGATLINE	N5H7F1S2	Oxidation [M]	4.56673e-08
N184	MVSHHNLTTGATLINE	N5H6F4S1	Oxidation [M]	2.52454e-05
N184	MVSHHNLTTGATLINE	N4H5S2	Oxidation [M]	2.78496e-15
N184	MVSHHNLTTGATLINE	N5H6F3S2	Oxidation [M]	2.9525e-11
N184	MVSHHNLTTGATLINE	N3H4S1	Oxidation [M]	3.45942e-13
N184	MVSHHNLTTGATLINE	N5H6F1S2	Oxidation [M]	7.78371e-14
N184	MVSHHNLTTGATLINE	N5H6S3	Oxidation [M]	1.81513e-15
N184	MVSHHNLTTGATLINE	N5H6F1S3	Oxidation [M]	2.35423e-12
N184	MVSHHNLTTGATLINE	N10H7	Oxidation [M]	8.87035e-12
N184	MVSHHNLTTGATLINE	N4H5	Oxidation [M]	3.4318e-13
N184	MVSHHNLTTGATLINE	N6H7F1S2	Oxidation [M]	2.54428e-06
N184	MVSHHNLTTGATLINE	N4H5S1	Deamidated [N/Q]	0.00428613
N184	MVSHHNLTTGATLINE	N4H4S1	Deamidated [N/Q]	0.00113909
N184	MVSHHNLTTGATLINE	N5H6S1	Deamidated [N/Q]	0.0226747
N184	MVSHHNLTTGATLINE	N5H4S2	Deamidated [N/Q]	0.00223828
N184	MVSHHNLTTGATLINE	N2H5	Oxidation [M]; Deamidated [N/Q]	6.149e-09
N184	MVSHHNLTTGATLINE	N3H3	Oxidation [M]; Deamidated [N/Q]	2.70412e-05
N184	MVSHHNLTTGATLINE	N4H5S1	Oxidation [M]; Deamidated [N/Q]	1.75519e-10
N184	MVSHHNLTTGATLINE	N4H4	Oxidation [M]; Deamidated [N/Q]	2.67472e-05
N184	MVSHHNLTTGATLINE	N7H4F1	Oxidation [M]; Deamidated [N/Q]	3.73761e-11
N184	MVSHHNLTTGATLINE	N5H6F1S1	Oxidation [M]; Deamidated [N/Q]	0.000314994
N184	MVSHHNLTTGATLINE	N3H6S1	Oxidation [M]; Deamidated [N/Q]	3.19397e-05
N184	MVSHHNLTTGATLINE	N3H6	Oxidation [M]; Deamidated [N/Q]	0.00165592
N184	MVSHHNLTTGATLINE	N6H4S2	Oxidation [M]; Deamidated [N/Q]	9.70136e-10
N184	MVSHHNLTTGATLINE	N2H6Phos1	Oxidation [M]; Deamidated [N/Q]	0.00095443
N184	MVSHHNLTTGATLINE	N6H6	Oxidation [M]; Deamidated [N/Q]	1.79229e-08
N184	MVSHHNLTTGATLINE	N8H6	Oxidation [M]; Deamidated [N/Q]	3.73761e-11
N184	MVSHHNLTTGATLINE	N4H5cF1S2	Oxidation [M]; Deamidated [N/Q]	0.00071005
N184	MVSHHNLTTGATLINE	N4H7	Oxidation [M]; Deamidated [N/Q]	2.69493e-08
N184	MVSHHNLTTGATLINE	N6H4S1	Oxidation [M]; Deamidated [N/Q]	0.000584097
N184	MVSHHNLTTGATLINE	N4H5S1Na1	Oxidation [M]; Deamidated [N/Q]	3.57498e-11
N184	MVSHHNLTTGATLINE	N6H6F1S2	Oxidation [M]; Deamidated [N/Q]	7.76133e-05
N184	MVSHHNLTTGATLINE	N3H5F1S2	Oxidation [M]; Deamidated [N/Q]	0.00632421
N184	MVSHHNLTTGATLINE	N5H6S2	Oxidation [M]; Deamidated [N/Q]	0.000198197
N184	MVSHHNLTTGATLINE	N4H5S2	Oxidation [M]; Deamidated [N/Q]	0.00040924
N184	MVSHHNLTTGATLINE	N3H4S1	Oxidation [M]; Deamidated [N/Q]	2.14502e-08
N184	MVSHHNLTTGATLINE	N5H4S2	Oxidation [M]; Deamidated [N/Q]	2.29258e-11
N184	MVSHHNLTTGATLINE	N5H3F1	Oxidation [M]; Deamidated [N/Q]	0.00262375
N184	MVSHHNLTTGATLINE	N4H5	Oxidation [M]; Deamidated [N/Q]	0.000471372
N207	QWLLTTAKNLFLNHSE	N4H5S1		5.02598e-08
N207	QWLLTTAKNLFLNHSE	N6H3F1S2		0.0431608
N207	QWLLTTAKNLFLNHSE	N6H4S2		0.000891411
N207	QWLLTTAKNLFLNHSE	N5H4F1		0.00164407
N207	QWLLTTAKNLFLNHSE	N6H3F1S1		0.00309597
N207	QWLLTTAKNLFLNHSE	N6H7F1S3		0.0108703
N207	QWLLTTAKNLFLNHSE	N6H6S2		0.00175009
N207	QWLLTTAKNLFLNHSE	N4H5S2		0.00173138
N207	QWLLTTAKNLFLNHSE	N2F1		0.0019201
N207	QWLLTTAKNLFLNHSE	N8H9F1S4		0.000116464
N207	QWLLTTAKNLFLNHSE	N2H1		0.00263959
N207	QWLLTTAKNLFLNHSE	N4H4F1S1	Deamidated [N/Q]	0.0018244
N207	QWLLTTAKNLFLNHSE	N8H3	Deamidated [N/Q]	0.00121384
N207	QWLLTTAKNLFLNHSE	N6H6S2	Deamidated [N/Q]	0.00206951
N207	QWLLTTAKNLFLNHSE	N5H6S2	Deamidated [N/Q]	0.000813532
N207	QWLLTTAKNLFLNHSE	N6H7F3S4	Deamidated [N/Q]	0.00239007
N207	QWLLTTAKNLFLNHSE	N2H2	Deamidated [N/Q]	0.0223199
N207	QWLLTTAKNLFLNHSE	N1F1	Deamidated [N/Q]	0.0456464
N207	QWLLTTAKNLFLNHSE	N4H5S1	Deamidated [N/Q]; Deamidated [N/Q]	0.0208119
N207	QWLLTTAKNLFLNHSE	N5H6F2S1	Deamidated [N/Q]; Deamidated [N/Q]	0.00479065
N207	QWLLTTAKNLFLNHSE	N2H1F1	Deamidated [N/Q]; Deamidated [N/Q]	0.0433213
N207	QWLLTTAKNLFLNHSE	N8H3	Deamidated [N/Q]; Deamidated [N/Q]	0.00241684
N207	QWLLTTAKNLFLNHSE	N5H4S2	Deamidated [N/Q]; Deamidated [N/Q]	0.00396136
N207	QWLLTTAKNLFLNHSE	N2F1	Deamidated [N/Q]; Deamidated [N/Q]	0.0185043
N207	NLFLNHSE	N2H2F1		2.73926e-11
N207	NLFLNHSE	N2H3		9.55573e-10
N207	NLFLNHSE	N4H5S1		2.71112e-14
N207	NLFLNHSE	N5H8F1		0.00669952
N207	NLFLNHSE	N4H4		4.78995e-05
N207	NLFLNHSE	N4H7F1		7.08219e-06
N207	NLFLNHSE	N6H8S1		2.70394e-06
N207	NLFLNHSE	N6H7S3		1.79084e-10
N207	NLFLNHSE	N8H8		5.91121e-10
N207	NLFLNHSE	N7H4F1		1.94296e-10
N207	NLFLNHSE	N5H6F1S1		2.19807e-11
N207	NLFLNHSE	N4H3F1		1.19051e-09
N207	NLFLNHSE	N7H8S1		3.165e-09
N207	NLFLNHSE	N5H3		2.24135e-05
N207	NLFLNHSE	N5H6F2S1		2.00727e-11
N207	NLFLNHSE	N5H4F1		0.00498229
N207	NLFLNHSE	N2H6Phos1		2.73446e-05
N207	NLFLNHSE	N4H4S1		4.78067e-11
N207	NLFLNHSE	N6H6S1		0.00447164
N207	NLFLNHSE	N6H6		0.000685001
N207	NLFLNHSE	N2H7F1		4.16128e-09
N207	NLFLNHSE	N5H6F2		4.77075e-11
N207	NLFLNHSE	N6H6F2S2		2.40778e-06
N207	NLFLNHSE	N8H5		4.48232e-07
N207	NLFLNHSE	N4H5F1S2		9.86967e-12
N207	NLFLNHSE	N5H4F4		7.08548e-11
N207	NLFLNHSE	N5H6S1		6.93367e-12
N207	NLFLNHSE	N4H6F2		2.5444e-08
N207	NLFLNHSE	N6H6F1		7.4834e-09
N207	NLFLNHSE	N6H7		1.15307e-09
N207	NLFLNHSE	N4H5F1S1		3.43833e-10
N207	NLFLNHSE	N8H3		2.09598e-06
N207	NLFLNHSE	N3H5		3.96624e-08
N207	NLFLNHSE	N5H6cF1		1.03449e-10
N207	NLFLNHSE	N6H7F2S1		6.14267e-11
N207	NLFLNHSE	N4H5F3S2		2.27879e-08
N207	NLFLNHSE	N4H5S1Na1		1.42393e-11
N207	NLFLNHSE	N4H6S1		2.21576e-11
N207	NLFLNHSE	N6H6F1S2		3.90832e-08
N207	NLFLNHSE	N5H7F1S2		1.02009e-07
N207	NLFLNHSE	N6H3		0.0368834
N207	NLFLNHSE	N7H3		2.82674e-06
N207	NLFLNHSE	N2H4		1.67367e-09
N207	NLFLNHSE	N5H6S2		4.11665e-13
N207	NLFLNHSE	N3H4		5.16706e-12
N207	NLFLNHSE	N5H4F1S2		2.38348e-09
N207	NLFLNHSE	N5H6F3S3		7.44984e-09
N207	NLFLNHSE	N4H5F3S1		6.64188e-09
N207	NLFLNHSE	N4H5S2		2.08853e-14
N207	NLFLNHSE	N6H5F1S2		1.0823e-08
N207	NLFLNHSE	N3H4S1		2.08853e-14
N207	NLFLNHSE	N7H7F1		8.37365e-05
N207	NLFLNHSE	N5H6F1S2		4.80591e-12
N207	NLFLNHSE	N5H4S2		4.15049e-11
N207	NLFLNHSE	N5H6S3		3.99064e-11
N207	NLFLNHSE	N3H2F1		5.96263e-08
N207	NLFLNHSE	N5H3F1		1.90355e-09
N207	NLFLNHSE	N4H4F1P1		0.000112612
N207	NLFLNHSE	N6H8F1S1		3.89036e-05
N207	NLFLNHSE	N10H10F1		0.000158467
N207	NLFLNHSE	N8H9		2.53803e-05
N207	NLFLNHSE	N6H7F3S4		1.18792e-07
N207	NLFLNHSE	N4H5		1.32431e-12
N207	NLFLNHSE	N6H7S2		6.93367e-12
N207	NLFLNHSE	N8H5F1		1.267e-09
N207	NLFLNHSE	N2H2		4.74162e-12
N207	NLFLNHSE	N5H5		4.8666e-05
N207	NLFLNHSE	N6H7F1S2		9.06803e-09
N207	NLFLNHSE	N2H2F1	Deamidated [N/Q]	0.00516003
N207	NLFLNHSE	N3H3	Deamidated [N/Q]	0.000979493
N207	NLFLNHSE	N4H5S1	Deamidated [N/Q]	7.92784e-12
N207	NLFLNHSE	N7H4F1	Deamidated [N/Q]	5.34478e-05
N207	NLFLNHSE	N5H6F1S1	Deamidated [N/Q]	0.00113152
N207	NLFLNHSE	N5H6F2S1	Deamidated [N/Q]	3.90366e-07
N207	NLFLNHSE	N2H1F1	Deamidated [N/Q]	0.0222243
N207	NLFLNHSE	N4H4F1S1	Deamidated [N/Q]	0.000629318
N207	NLFLNHSE	N5H6F2	Deamidated [N/Q]	4.27914e-05
N207	NLFLNHSE	N6H5F2S1	Deamidated [N/Q]	0.000163843
N207	NLFLNHSE	N8H6	Deamidated [N/Q]	0.000105228
N207	NLFLNHSE	N4H5F1S2	Deamidated [N/Q]	1.97739e-08
N207	NLFLNHSE	N5H4F4	Deamidated [N/Q]	0.00133906
N207	NLFLNHSE	N5H6S1	Deamidated [N/Q]	0.00143743
N207	NLFLNHSE	N4H6F2	Deamidated [N/Q]	0.00329129
N207	NLFLNHSE	N4H7	Deamidated [N/Q]	0.000391762
N207	NLFLNHSE	N6H7	Deamidated [N/Q]	0.000132782
N207	NLFLNHSE	N3H5	Deamidated [N/Q]	0.00212424
N207	NLFLNHSE	N6H4S1	Deamidated [N/Q]	0.00118759
N207	NLFLNHSE	N6H3F1S1	Deamidated [N/Q]	0.00437563
N207	NLFLNHSE	N6H7F2S1	Deamidated [N/Q]	0.00466008
N207	NLFLNHSE	N4H5S1Na1	Deamidated [N/Q]	2.70189e-11
N207	NLFLNHSE	N5H7F1S2	Deamidated [N/Q]	0.00185694
N207	NLFLNHSE	N6H6S2	Deamidated [N/Q]	0.000298261
N207	NLFLNHSE	N6H3	Deamidated [N/Q]	0.000640714
N207	NLFLNHSE	N3H2	Deamidated [N/Q]	6.52017e-05
N207	NLFLNHSE	N5H6S2	Deamidated [N/Q]	4.05193e-11
N207	NLFLNHSE	N3H4	Deamidated [N/Q]	0.00010457
N207	NLFLNHSE	N4H5F3S1	Deamidated [N/Q]	2.14316e-05
N207	NLFLNHSE	N4H5S2	Deamidated [N/Q]	4.55096e-12
N207	NLFLNHSE	N6H5F1S2	Deamidated [N/Q]	0.0216395
N207	NLFLNHSE	N3H4S1	Deamidated [N/Q]	5.734e-08
N207	NLFLNHSE	N5H4S2	Deamidated [N/Q]	6.17576e-08
N207	NLFLNHSE	N5H6S3	Deamidated [N/Q]	2.74786e-09
N207	NLFLNHSE	N5H3F1	Deamidated [N/Q]	0.0429236
N207	NLFLNHSE	N5H6F1S3	Deamidated [N/Q]	1.97294e-08
N207	NLFLNHSE	N4H5	Deamidated [N/Q]	1.59141e-06
N207	NLFLNHSE	N8H5F1	Deamidated [N/Q]	0.000164189
N207	NLFLNHSE	N2H2	Deamidated [N/Q]	0.00243908
N207	NLFLNHSE	N4H3S1	Deamidated [N/Q]	0.00379708
N207	NLFLNHSENATAK	N4H7F1		6.0838e-05
N207	NLFLNHSENATAK	N3H6S1		2.95582e-09
N207	NLFLNHSENATAK	N2H6Phos1		8.38993e-07
N207	NLFLNHSENATAK	N7H8F1S1		0.0049701
N207	NLFLNHSENATAK	N8H5		0.000707839
N207	NLFLNHSENATAK	N6H5F2S1		0.0120589
N207	NLFLNHSENATAK	N4H5F1S1		4.38967e-09
N207	NLFLNHSENATAK	N5H7F1S2		0.000295195
N207	NLFLNHSENATAK	N5H6F4S1		3.11872e-07
N207	NLFLNHSENATAK	N5H7		0.000804171
N207	NLFLNHSENATAK	N5H6F3S3		0.000731049
N207	NLFLNHSENATAK	N4H5F3S1		2.87889e-08
N207	NLFLNHSENATAK	N6H5F1S2		5.28914e-05
N207	NLFLNHSENATAK	N6H7F1		3.4012e-08
N207	NLFLNHSENATAK	N4H7F1	Deamidated [N/Q]	0.000846704
N207	NLFLNHSENATAK	N2H6Phos1	Deamidated [N/Q]	0.000760624
N207	NLFLNHSENATAK	N9H4	Deamidated [N/Q]	7.93383e-05
N207	NLFLNHSENATAK	N5H6F4S1	Deamidated [N/Q]	0.000765096
N207	NLFLNHSENATAK	N4H5F3S1	Deamidated [N/Q]	8.44196e-05
N207	NLFLNHSENATAK	N5H4S2	Deamidated [N/Q]	0.0413064
N207	NLFLNHSENATAK	N6H7F1	Deamidated [N/Q]	0.000210529
N207	NLFLNHSENATAKD	N4H7F1		0.000972733
N207	NLFLNHSENATAKD	N6H3F1S2		0.0427844
N207	NLFLNHSENATAKD	N2H6Phos1		0.0447854
N207	NLFLNHSENATAKD	N4H6S1		5.16315e-05
N207	NLFLNHSENATAKD	N5H6F2S3		0.000599044
N207	NLFLNHSENATAKD	N5H7		0.00175872
N207	NLFLNHSENATAKD	N4H7F1	Deamidated [N/Q]	0.0334294
N207	NLFLNHSENATAKD	N4H6F2	Deamidated [N/Q]	0.00266002
N211	NATAK	N4H5S1		3.81693e-07
N211	NATAK	N5H6		1.00749e-06
N211	NATAK	N4H5F1S1		0.000183802
N211	NATAK	N4H5S2		1.04051e-06
N211	NATAKD	N5H6S1		0.00035329
N211	NATAKD	N5H6F1S2		1.83244e-07
N211	NATAKD	N6H7S2		3.28334e-07
N241	KVVLHPNYSQVD	N2		2.00958e-12
N241	KVVLHPNYSQVD	N3H3		5.9347e-05
N241	KVVLHPNYSQVD	N4H5S1		4.11679e-16
N241	KVVLHPNYSQVD	N4H4		3.6428e-08
N241	KVVLHPNYSQVD	N6H8S1		4.89891e-10
N241	KVVLHPNYSQVD	N5H6F1S1		3.36459e-12
N241	KVVLHPNYSQVD	N4H3F1		0.00258313
N241	KVVLHPNYSQVD	N1		2.16304e-12
N241	KVVLHPNYSQVD	N6H7F2		4.24105e-05
N241	KVVLHPNYSQVD	N5H3		0.0474836
N241	KVVLHPNYSQVD	N4H4S1		6.3164e-14
N241	KVVLHPNYSQVD	N6H6S1		8.27829e-08
N241	KVVLHPNYSQVD	N9H6		0.00524514
N241	KVVLHPNYSQVD	N5H6		4.11679e-15
N241	KVVLHPNYSQVD	N5H6S1		4.11679e-16
N241	KVVLHPNYSQVD	N4H7		7.78345e-13
N241	KVVLHPNYSQVD	N6H7		4.35785e-11
N241	KVVLHPNYSQVD	N5H6F1		7.05914e-11
N241	KVVLHPNYSQVD	N4H5F3S2		3.90809e-10
N241	KVVLHPNYSQVD	N4H5S1Na1		6.3164e-15
N241	KVVLHPNYSQVD	N6H7F1S3		1.0648e-11
N241	KVVLHPNYSQVD	N5H6S2		6.3164e-18
N241	KVVLHPNYSQVD	N5H4F1S2		5.99633e-06
N241	KVVLHPNYSQVD	N5H6F3S3		2.62663e-08
N241	KVVLHPNYSQVD	N4H5S2		4.11679e-16
N241	KVVLHPNYSQVD	N6H5F1S2		4.02575e-05
N241	KVVLHPNYSQVD	N5H6F3S2		6.53806e-05
N241	KVVLHPNYSQVD	N3H4S1		4.11679e-15
N241	KVVLHPNYSQVD	N5H4S2		9.03878e-12
N241	KVVLHPNYSQVD	N6H7F2S3		0.00641445
N241	KVVLHPNYSQVD	N5H6S3		1.76538e-14
N241	KVVLHPNYSQVD	N6H7F1		0.00079053
N241	KVVLHPNYSQVD	N6H8F1S1		2.92692e-10
N241	KVVLHPNYSQVD	N10H7		0.000230019
N241	KVVLHPNYSQVD	N4H5		1.01942e-15
N241	KVVLHPNYSQVD	N6H7S2		1.59518e-12
N241	KVVLHPNYSQVD	N4H5S1	Deamidated [N/Q]	1.34023e-12
N241	KVVLHPNYSQVD	N4H4	Deamidated [N/Q]	0.0490957
N241	KVVLHPNYSQVD	N4H4S1Na1	Deamidated [N/Q]	0.0490393
N241	KVVLHPNYSQVD	N6H8S1	Deamidated [N/Q]	0.0267369
N241	KVVLHPNYSQVD	N6H7S3	Deamidated [N/Q]	0.00195858
N241	KVVLHPNYSQVD	N7H4F1	Deamidated [N/Q]	1.27969e-07
N241	KVVLHPNYSQVD	N6H4S2	Deamidated [N/Q]	3.28663e-09
N241	KVVLHPNYSQVD	N6H6S1	Deamidated [N/Q]	0.00100136
N241	KVVLHPNYSQVD	N6H6	Deamidated [N/Q]	0.00990516
N241	KVVLHPNYSQVD	N5H6F2	Deamidated [N/Q]	0.0494119
N241	KVVLHPNYSQVD	N5H6	Deamidated [N/Q]	0.000335059
N241	KVVLHPNYSQVD	N5H4F4	Deamidated [N/Q]	5.76929e-10
N241	KVVLHPNYSQVD	N5H6S1	Deamidated [N/Q]	0.00226408
N241	KVVLHPNYSQVD	N4H5S1Na1	Deamidated [N/Q]	0.000968683
N241	KVVLHPNYSQVD	N4H5S2	Deamidated [N/Q]	1.91043e-12
N241	KVVLHPNYSQVD	N5H4S2	Deamidated [N/Q]	7.05914e-11
N241	KVVLHPNYSQVD	N8H9	Deamidated [N/Q]	2.16619e-05
N241	KVVLHPNYSQVD	N4H5	Deamidated [N/Q]	0.000289397
N241	KVVLHPNYSQVDIGLIK	N4H5S1		7.8562e-18
N241	KVVLHPNYSQVDIGLIK	N7H4F1		2.04365e-18
N241	KVVLHPNYSQVDIGLIK	N5H6F2S1		5.23809e-19
N241	KVVLHPNYSQVDIGLIK	N4H4S1		1.01924e-07
N241	KVVLHPNYSQVDIGLIK	N5H6F3S1		9.46359e-19
N241	KVVLHPNYSQVDIGLIK	N6H5F2S1		3.55155e-07
N241	KVVLHPNYSQVDIGLIK	N5H6S1		7.8562e-18
N241	KVVLHPNYSQVDIGLIK	N4H7		9.83096e-05
N241	KVVLHPNYSQVDIGLIK	N4H6S1		2.89228e-12
N241	KVVLHPNYSQVDIGLIK	N3H5F1S2		1.95541e-10
N241	KVVLHPNYSQVDIGLIK	N5H6F4S1		0.00689112
N241	KVVLHPNYSQVDIGLIK	N5H6S2		1.20538e-19
N241	KVVLHPNYSQVDIGLIK	N4H5F3S1		6.16801e-17
N241	KVVLHPNYSQVDIGLIK	N4H5S2		1.9454e-18
N241	KVVLHPNYSQVDIGLIK	N5H6F1S2		7.8562e-16
N241	KVVLHPNYSQVDIGLIK	N5H4S2		1.69023e-17
N241	KVVLHPNYSQVDIGLIK	N5H6S3		7.8562e-18
N241	KVVLHPNYSQVDIGLIK	N8H5F1		1.42072e-17
N241	KVVLHPNYSQVDIGLIK	N2H2		0.00576887
N241	KVVLHPNYSQVDIGLIK	N7H4F1	Deamidated [N/Q]	2.02345e-10
N241	KVVLHPNYSQVDIGLIK	N5H6F1S1	Deamidated [N/Q]	0.0478826
N241	KVVLHPNYSQVDIGLIK	N1	Deamidated [N/Q]	0.00655109
N241	KVVLHPNYSQVDIGLIK	N5H4F1	Deamidated [N/Q]	0.00170273
N241	KVVLHPNYSQVDIGLIK	N4H7	Deamidated [N/Q]	1.76932e-05
N241	KVVLHPNYSQVDIGLIK	N4H5S1Na1	Deamidated [N/Q]	7.8562e-16
N241	KVVLHPNYSQVDIGLIK	N6H6S2	Deamidated [N/Q]	2.59671e-05
N241	KVVLHPNYSQVDIGLIK	N5H6S2	Deamidated [N/Q]	2.13685e-07
N241	KVVLHPNYSQVDIGLIK	N3H4	Deamidated [N/Q]	8.0815e-06
N241	KVVLHPNYSQVDIGLIK	N4H5S2	Deamidated [N/Q]	1.83812e-10
N241	KVVLHPNYSQVDIGLIK	N3H4S1	Deamidated [N/Q]	1.32518e-08
N241	KVVLHPNYSQVDIGLIK	N5H4S2	Deamidated [N/Q]	1.81328e-06
N241	VVLHPNYSQVD	N2		5.52963e-11
N241	VVLHPNYSQVD	N3H3		3.50789e-05
N241	VVLHPNYSQVD	N4H5S1		1.24417e-12
N241	VVLHPNYSQVD	N5H8F1		0.00156816
N241	VVLHPNYSQVD	N6H7S3		4.891e-10
N241	VVLHPNYSQVD	N4H5F1		2.62736e-08
N241	VVLHPNYSQVD	N5H6F1S1		2.61182e-07
N241	VVLHPNYSQVD	N7H8S1		2.9356e-10
N241	VVLHPNYSQVD	N5H6F2S1		3.48976e-07
N241	VVLHPNYSQVD	N6H3F1S2		1.27526e-07
N241	VVLHPNYSQVD	N5H6F3S1		7.61229e-05
N241	VVLHPNYSQVD	N6H5F2S1		5.56892e-05
N241	VVLHPNYSQVD	N4H5F1S2		2.37124e-10
N241	VVLHPNYSQVD	N5H6		3.6382e-10
N241	VVLHPNYSQVD	N5H6S1		1.12422e-10
N241	VVLHPNYSQVD	N4H6F2		7.85814e-08
N241	VVLHPNYSQVD	N5H6F1		0.0041491
N241	VVLHPNYSQVD	N9H4		4.32738e-05
N241	VVLHPNYSQVD	N6H7F1S3		1.57451e-09
N241	VVLHPNYSQVD	N7H4		1.14429e-05
N241	VVLHPNYSQVD	N5H7F1S2		2.8336e-10
N241	VVLHPNYSQVD	N5H6F4S1		5.10162e-10
N241	VVLHPNYSQVD	N5H6S2		1.24417e-12
N241	VVLHPNYSQVD	N4H4F1		0.0193862
N241	VVLHPNYSQVD	N4H5S2		1.24417e-12
N241	VVLHPNYSQVD	N5H6F3S2		6.98926e-09
N241	VVLHPNYSQVD	N3H4S1		2.90136e-13
N241	VVLHPNYSQVD	N7H7F1		0.015146
N241	VVLHPNYSQVD	N5H6F1S2		1.02854e-09
N241	VVLHPNYSQVD	N5H4S2		2.61149e-09
N241	VVLHPNYSQVD	N5H6S3		1.24417e-11
N241	VVLHPNYSQVD	N3H2F1		1.84803e-06
N241	VVLHPNYSQVD	N6H7S1		5.11612e-10
N241	VVLHPNYSQVD	N5H6F1S3		2.14777e-08
N241	VVLHPNYSQVD	N4H5		2.90136e-12
N241	VVLHPNYSQVD	N6H7S2		8.50944e-09
N241	VVLHPNYSQVD	N6H7F2S2		1.23376e-08
N241	VVLHPNYSQVD	N4H3S1		0.000308688
N241	VVLHPNYSQVD	N6H7F1S2		1.64239e-07
N241	VVLHPNYSQVD	N4H5S1	Deamidated [N/Q]	1.25195e-09
N241	VVLHPNYSQVD	N4H4S1Na1	Deamidated [N/Q]	0.00257271
N241	VVLHPNYSQVD	N7H4F1	Deamidated [N/Q]	1.5292e-08
N241	VVLHPNYSQVD	N3H6S1	Deamidated [N/Q]	0.00212741
N241	VVLHPNYSQVD	N4H5S1Na1	Deamidated [N/Q]	1.94007e-08
N241	VVLHPNYSQVD	N3H2	Deamidated [N/Q]	0.000827657
N241	VVLHPNYSQVD	N4H5S2	Deamidated [N/Q]	3.76307e-10
N241	VVLHPNYSQVD	N4H6	Deamidated [N/Q]	0.00265382
N241	VVLHPNYSQVDIGLIK	N3H3		0.00150777
N241	VVLHPNYSQVDIGLIK	N4H5S1		1.54e-22
N241	VVLHPNYSQVDIGLIK	N6H7S3		6.60388e-19
N241	VVLHPNYSQVDIGLIK	N7H4F1		1.71788e-19
N241	VVLHPNYSQVDIGLIK	N5H6F1S1		2.84152e-11
N241	VVLHPNYSQVDIGLIK	N4H3F1		0.00023403
N241	VVLHPNYSQVDIGLIK	N7H8S1		2.74876e-16
N241	VVLHPNYSQVDIGLIK	N6H7F2		1.4422e-06
N241	VVLHPNYSQVDIGLIK	N3H6S1		3.65774e-10
N241	VVLHPNYSQVDIGLIK	N3H5F1		3.83925e-05
N241	VVLHPNYSQVDIGLIK	N3H4F1S1		0.00047972
N241	VVLHPNYSQVDIGLIK	N5H6F2S1		5.76502e-20
N241	VVLHPNYSQVDIGLIK	N6H3F1S2		1.1926e-10
N241	VVLHPNYSQVDIGLIK	N2H6Phos1		7.97239e-06
N241	VVLHPNYSQVDIGLIK	N4H4S1		7.53013e-17
N241	VVLHPNYSQVDIGLIK	N2H1F1		0.00310716
N241	VVLHPNYSQVDIGLIK	N6H6S1		7.0874e-09
N241	VVLHPNYSQVDIGLIK	N7H8F1S1		6.37416e-12
N241	VVLHPNYSQVDIGLIK	N5H6F2		1.49143e-14
N241	VVLHPNYSQVDIGLIK	N5H6F3S1		2.87665e-17
N241	VVLHPNYSQVDIGLIK	N4H5F1S2		2.36282e-21
N241	VVLHPNYSQVDIGLIK	N5H6		2.36282e-16
N241	VVLHPNYSQVDIGLIK	N5H4F4		3.31323e-16
N241	VVLHPNYSQVDIGLIK	N5H6S1		1.54e-21
N241	VVLHPNYSQVDIGLIK	N4H6F2		1.33858e-13
N241	VVLHPNYSQVDIGLIK	N4H7		1.22884e-16
N241	VVLHPNYSQVDIGLIK	N6H6F1		5.80692e-15
N241	VVLHPNYSQVDIGLIK	N6H7		6.52694e-10
N241	VVLHPNYSQVDIGLIK	N4H5F1S1		1.54e-17
N241	VVLHPNYSQVDIGLIK	N5H6F1		8.35681e-07
N241	VVLHPNYSQVDIGLIK	N6H7F2S1		5.3096e-13
N241	VVLHPNYSQVDIGLIK	N4H5F3S2		4.22222e-12
N241	VVLHPNYSQVDIGLIK	N4H5S1Na1		1.43934e-20
N241	VVLHPNYSQVDIGLIK	N4H6S1		2.36282e-17
N241	VVLHPNYSQVDIGLIK	N6H7F1S3		2.87665e-14
N241	VVLHPNYSQVDIGLIK	N6H6F1S2		2.12765e-17
N241	VVLHPNYSQVDIGLIK	N7H4		9.31689e-08
N241	VVLHPNYSQVDIGLIK	N5H7F1S2		5.17598e-17
N241	VVLHPNYSQVDIGLIK	N5H6F2S3		3.53812e-19
N241	VVLHPNYSQVDIGLIK	N3H2		9.47178e-14
N241	VVLHPNYSQVDIGLIK	N7H3		0.00628887
N241	VVLHPNYSQVDIGLIK	N5H6S2		1.54e-20
N241	VVLHPNYSQVDIGLIK	N3H4		2.36282e-19
N241	VVLHPNYSQVDIGLIK	N5H4F1S2		4.78825e-11
N241	VVLHPNYSQVDIGLIK	N4H5F3S1		0.00223916
N241	VVLHPNYSQVDIGLIK	N4H5S2		1.11546e-21
N241	VVLHPNYSQVDIGLIK	N5H6F3S2		2.87665e-16
N241	VVLHPNYSQVDIGLIK	N3H4S1		1.54e-22
N241	VVLHPNYSQVDIGLIK	N7H7F1		3.16265e-09
N241	VVLHPNYSQVDIGLIK	N5H6F1S2		6.60388e-20
N241	VVLHPNYSQVDIGLIK	N5H4S2		1.69875e-20
N241	VVLHPNYSQVDIGLIK	N5H6S3		1.54e-21
N241	VVLHPNYSQVDIGLIK	N6H7S1		5.60824e-18
N241	VVLHPNYSQVDIGLIK	N5H3F1		1.58839e-09
N241	VVLHPNYSQVDIGLIK	N6H8F1S1		0.00028016
N241	VVLHPNYSQVDIGLIK	N5H6F1S3		7.95505e-21
N241	VVLHPNYSQVDIGLIK	N4H5		1.54e-21
N241	VVLHPNYSQVDIGLIK	N6H7S2		3.23469e-18
N241	VVLHPNYSQVDIGLIK	N8H5F1		1.71788e-19
N241	VVLHPNYSQVDIGLIK	N6H7F2S2		2.30519e-09
N241	VVLHPNYSQVDIGLIK	N3H3	Deamidated [N/Q]	1.49819e-10
N241	VVLHPNYSQVDIGLIK	N4H5S1	Deamidated [N/Q]	1.81048e-16
N241	VVLHPNYSQVDIGLIK	N5H8F1	Deamidated [N/Q]	3.00009e-07
N241	VVLHPNYSQVDIGLIK	N4H4	Deamidated [N/Q]	9.02455e-06
N241	VVLHPNYSQVDIGLIK	N4H4S1Na1	Deamidated [N/Q]	1.26409e-07
N241	VVLHPNYSQVDIGLIK	N4H7F1	Deamidated [N/Q]	0.0060967
N241	VVLHPNYSQVDIGLIK	N7H4F1	Deamidated [N/Q]	3.86544e-17
N241	VVLHPNYSQVDIGLIK	N6H7F2	Deamidated [N/Q]	3.54182e-06
N241	VVLHPNYSQVDIGLIK	N3H6S1	Deamidated [N/Q]	0.00191807
N241	VVLHPNYSQVDIGLIK	N3H4F1S1	Deamidated [N/Q]	0.000325198
N241	VVLHPNYSQVDIGLIK	N5H6F2S1	Deamidated [N/Q]	9.70161e-07
N241	VVLHPNYSQVDIGLIK	N4H4S1	Deamidated [N/Q]	3.27164e-05
N241	VVLHPNYSQVDIGLIK	N6H6	Deamidated [N/Q]	5.99747e-06
N241	VVLHPNYSQVDIGLIK	N4H4F1S1	Deamidated [N/Q]	1.36539e-06
N241	VVLHPNYSQVDIGLIK	N5H6F2	Deamidated [N/Q]	1.75218e-11
N241	VVLHPNYSQVDIGLIK	N5H6F3S1	Deamidated [N/Q]	4.15216e-06
N241	VVLHPNYSQVDIGLIK	N8H6	Deamidated [N/Q]	1.2356e-10
N241	VVLHPNYSQVDIGLIK	N4H5F1S2	Deamidated [N/Q]	8.99989e-05
N241	VVLHPNYSQVDIGLIK	N5H6S1	Deamidated [N/Q]	8.15665e-10
N241	VVLHPNYSQVDIGLIK	N4H7	Deamidated [N/Q]	5.91356e-11
N241	VVLHPNYSQVDIGLIK	N6H6F1	Deamidated [N/Q]	2.97718e-06
N241	VVLHPNYSQVDIGLIK	N8H3	Deamidated [N/Q]	5.96724e-06
N241	VVLHPNYSQVDIGLIK	N9H4	Deamidated [N/Q]	0.00355669
N241	VVLHPNYSQVDIGLIK	N6H3F1S1	Deamidated [N/Q]	7.27508e-06
N241	VVLHPNYSQVDIGLIK	N6H7F2S1	Deamidated [N/Q]	6.25568e-07
N241	VVLHPNYSQVDIGLIK	N4H5S1Na1	Deamidated [N/Q]	2.5771e-12
N241	VVLHPNYSQVDIGLIK	N6H7F1S3	Deamidated [N/Q]	4.63971e-07
N241	VVLHPNYSQVDIGLIK	N7H4	Deamidated [N/Q]	2.3664e-05
N241	VVLHPNYSQVDIGLIK	N5H7F1S2	Deamidated [N/Q]	8.06172e-08
N241	VVLHPNYSQVDIGLIK	N6H3F1	Deamidated [N/Q]	0.00206922
N241	VVLHPNYSQVDIGLIK	N5H6S2	Deamidated [N/Q]	9.99898e-10
N241	VVLHPNYSQVDIGLIK	N3H4	Deamidated [N/Q]	9.88348e-10
N241	VVLHPNYSQVDIGLIK	N4H4F1	Deamidated [N/Q]	5.02186e-05
N241	VVLHPNYSQVDIGLIK	N4H5S2	Deamidated [N/Q]	1.20907e-18
N241	VVLHPNYSQVDIGLIK	N5H6F3S2	Deamidated [N/Q]	6.30556e-06
N241	VVLHPNYSQVDIGLIK	N3H4S1	Deamidated [N/Q]	4.3152e-11
N241	VVLHPNYSQVDIGLIK	N5H4S2	Deamidated [N/Q]	6.85976e-11
N241	VVLHPNYSQVDIGLIK	N6H7F2S3	Deamidated [N/Q]	1.38636e-09
N241	VVLHPNYSQVDIGLIK	N5H6S3	Deamidated [N/Q]	1.41435e-06
N241	VVLHPNYSQVDIGLIK	N3H2F1	Deamidated [N/Q]	0.00263959
N241	VVLHPNYSQVDIGLIK	N8H9	Deamidated [N/Q]	1.32986e-07
N241	VVLHPNYSQVDIGLIK	N4H5	Deamidated [N/Q]	3.37585e-11
N241	VVLHPNYSQVDIGLIK	N6H7S2	Deamidated [N/Q]	0.0004402
N241	VVLHPNYSQVDIGLIK	N8H5F1	Deamidated [N/Q]	1.59987e-06
N241	VVLHPNYSQVDIGLIK	N2H2	Deamidated [N/Q]	0.00139694
N241	VVLHPNYSQVDIGLIKLK	N4H7F1		9.22518e-07
N184	GSFPWQAKMVSHHNLTTGATLINE	N5H3	Oxidation [M]	0.0110722
N184	MVSHHNLTTGATLINE	N4H5S1		1.81513e-15
N184	MVSHHNLTTGATLINE	N3H6S1		0.00262652
N184	MVSHHNLTTGATLINE	N3H5F1		0.002423
N184	MVSHHNLTTGATLINE	N5H6F3S1		0.000955454
N184	MVSHHNLTTGATLINE	N4H5F1S2		0.000223525
N184	MVSHHNLTTGATLINE	N5H4F4		4.39794e-07
N184	MVSHHNLTTGATLINE	N5H6S1		3.11787e-05
N184	MVSHHNLTTGATLINE	N4H5F1S1		0.00010143
N184	MVSHHNLTTGATLINE	N6H3		0.000584097
N184	MVSHHNLTTGATLINE	N6H3F1		0.00123419
N184	MVSHHNLTTGATLINE	N5H4S2		0.00153006
N184	MVSHHNLTTGATLINE	N5H6S3		0.000191897
N184	MVSHHNLTTGATLINE	N6H7S3	Oxidation [M]	9.86889e-11
N184	MVSHHNLTTGATLINE	N6H3F1S2	Oxidation [M]	1.91024e-10
N184	MVSHHNLTTGATLINE	N6H4S2	Oxidation [M]	3.5978e-12
N184	MVSHHNLTTGATLINE	N4H4F1S1	Oxidation [M]	7.61034e-10
N184	MVSHHNLTTGATLINE	N6H6F1	Oxidation [M]	1.89051e-05
N184	MVSHHNLTTGATLINE	N6H3F1S1	Oxidation [M]	4.25004e-08
N184	MVSHHNLTTGATLINE	N5H6S2	Oxidation [M]	1.81513e-14
N184	MVSHHNLTTGATLINE	N3H4	Oxidation [M]	3.64359e-11
N184	MVSHHNLTTGATLINE	N5H4F1S2	Oxidation [M]	9.20891e-10
N184	MVSHHNLTTGATLINE	N6H7F1S1	Oxidation [M]	5.25166e-06
N184	MVSHHNLTTGATLINE	N4H4F1	Oxidation [M]	0.0464425
N184	MVSHHNLTTGATLINE	N5H4S2	Oxidation [M]	1.17361e-12
N184	MVSHHNLTTGATLINE	N4H6	Oxidation [M]	5.90921e-13
N184	MVSHHNLTTGATLINE	N6H7S2	Oxidation [M]	8.86291e-11
N184	MVSHHNLTTGATLINE	N4H3S1	Oxidation [M]	7.06846e-05
N184	MVSHHNLTTGATLINE	N5H5	Oxidation [M]	0.00218093
N184	MVSHHNLTTGATLINE	N4H5S1Na1	Deamidated [N/Q]	5.30214e-09
N184	MVSHHNLTTGATLINE	N4H3S1	Deamidated [N/Q]	0.000223525
N184	MVSHHNLTTGATLINE	N4H3	Oxidation [M]; Deamidated [N/Q]	0.018505
N184	MVSHHNLTTGATLINE	N4H5F1	Oxidation [M]; Deamidated [N/Q]	6.51691e-06
N184	MVSHHNLTTGATLINE	N1	Oxidation [M]; Deamidated [N/Q]	1.77472e-05
N184	MVSHHNLTTGATLINE	N4H4F1S1	Oxidation [M]; Deamidated [N/Q]	0.00539485
N184	MVSHHNLTTGATLINE	N5H6F2	Oxidation [M]; Deamidated [N/Q]	2.6305e-09
N184	MVSHHNLTTGATLINE	N4H5F1S2	Oxidation [M]; Deamidated [N/Q]	0.000410672
N184	MVSHHNLTTGATLINE	N5H4F4	Oxidation [M]; Deamidated [N/Q]	6.71416e-11
N184	MVSHHNLTTGATLINE	N6H7	Oxidation [M]; Deamidated [N/Q]	1.06602e-10
N184	MVSHHNLTTGATLINE	N6H3F1S1	Oxidation [M]; Deamidated [N/Q]	1.57211e-07
N184	MVSHHNLTTGATLINE	N7H3	Oxidation [M]; Deamidated [N/Q]	6.99038e-05
N184	MVSHHNLTTGATLINE	N4H6	Oxidation [M]; Deamidated [N/Q]	8.61762e-06
N184	MVSHHNLTTGATLINE	N3H2F1	Oxidation [M]; Deamidated [N/Q]	0.00216199
N184	MVSHHNLTTGATLINE	N6H7F1	Oxidation [M]; Deamidated [N/Q]	0.000677732
N207	QWLLTTAKNLFLNHSE	N2H2F1		0.0019201
N207	QWLLTTAKNLFLNHSE	N3H4F1S1		0.00101583
N207	QWLLTTAKNLFLNHSE	N2H1F1		0.0310573
N207	QWLLTTAKNLFLNHSE	N7H7F1S3		0.00774724
N207	QWLLTTAKNLFLNHSE	N6H3F1		0.00102547
N207	QWLLTTAKNLFLNHSE	N3H4S1		0.00255705
N207	QWLLTTAKNLFLNHSE	N6H7F3S4		0.00120731
N207	QWLLTTAKNLFLNHSE	N6H6	Deamidated [N/Q]	0.000359544
N207	QWLLTTAKNLFLNHSE	N4H5S2	Deamidated [N/Q]	0.00237704
N207	QWLLTTAKNLFLNHSE	N2F1	Deamidated [N/Q]	0.000906579
N207	QWLLTTAKNLFLNHSE	N2H1	Deamidated [N/Q]	0.0464808
N207	NLFLNHSE	N3H6S1		4.7522e-07
N207	NLFLNHSE	N3H4F1S1		0.00197233
N207	NLFLNHSE	N6H4S2		0.00106676
N207	NLFLNHSE	N7H8F1S1		1.52711e-08
N207	NLFLNHSE	N9H6		7.74092e-09
N207	NLFLNHSE	N5H6F3S1		7.31654e-08
N207	NLFLNHSE	N6H5F2S1		6.79527e-09
N207	NLFLNHSE	N8H6		4.16638e-09
N207	NLFLNHSE	N4H7		8.50555e-07
N207	NLFLNHSE	N5H6F1		1.03449e-10
N207	NLFLNHSE	N6H4S1		6.4556e-05
N207	NLFLNHSE	N6H6S2		7.55686e-10
N207	NLFLNHSE	N6H3F1		0.000239314
N207	NLFLNHSE	N3H5F1S2		1.30914e-06
N207	NLFLNHSE	N5H6F4S1		4.15049e-11
N207	NLFLNHSE	N6H7F1S1		4.73289e-06
N207	NLFLNHSE	N4H4F1		0.00157025
N207	NLFLNHSE	N5H6F3S2		7.96909e-10
N207	NLFLNHSE	N6H7F1		3.28431e-06
N207	NLFLNHSE	N5H6F1S3		1.16259e-13
N207	NLFLNHSE	N6H7F2S2		9.91144e-08
N207	NLFLNHSE	N2H5	Deamidated [N/Q]	0.00207966
N207	NLFLNHSE	N6H8S1	Deamidated [N/Q]	0.00425296
N207	NLFLNHSE	N8H8	Deamidated [N/Q]	0.00557598
N207	NLFLNHSE	N4H3F1	Deamidated [N/Q]	0.0482942
N207	NLFLNHSE	N3H6F1	Deamidated [N/Q]	0.00120488
N207	NLFLNHSE	N7H8S1	Deamidated [N/Q]	2.91833e-08
N207	NLFLNHSE	N3H5F1	Deamidated [N/Q]	0.00183367
N207	NLFLNHSE	N6H4S2	Deamidated [N/Q]	0.00240831
N207	NLFLNHSE	N6H6	Deamidated [N/Q]	0.00613162
N207	NLFLNHSE	N5H6	Deamidated [N/Q]	9.58974e-06
N207	NLFLNHSE	N6H6F1S2	Deamidated [N/Q]	7.19327e-05
N207	NLFLNHSE	N6H7F1S1	Deamidated [N/Q]	2.95804e-09
N207	NLFLNHSE	N4H4F1	Deamidated [N/Q]	0.0295541
N207	NLFLNHSENATAK	N5H6F2S1		2.91436e-07
N207	NLFLNHSENATAK	N6H6S1		7.35875e-08
N207	NLFLNHSENATAK	N4H5F1S2		8.30989e-08
N207	NLFLNHSENATAK	N6H6F1		0.0120589
N207	NLFLNHSENATAK	N6H4S1		0.00178244
N207	NLFLNHSENATAK	N4H5S1	Deamidated [N/Q]	0.0482636
N207	NLFLNHSENATAK	N4H4S1	Deamidated [N/Q]	0.000168941
N207	NLFLNHSENATAK	N6H7S1	Deamidated [N/Q]	0.0201831
N207	NLFLNHSENATAKD	N5H6F2S1		0.000267628
N211	NATAK	N7H4F1		9.28898e-05
N211	NATAK	N5H6S3		3.6543e-06
N211	NATAK	N6H7S1		9.72001e-07
N211	NATAK	N4H5		5.56871e-07
N211	NATAKD	N4H5S1		5.38306e-05
N211	NATAKD	N4H7F1		7.97731e-06
N211	NATAKD	N5H6F1S1		2.14798e-05
N211	NATAKD	N6H7		0.00011383
N211	NATAKD	N5H6S3		4.60997e-09
N211	NATAKD	N6H7S1		1.60481e-05
N211	NATAKD	N6H5F3		3.83544e-05
N241	IEKVVLHPNYSQVD	N7H6F1S4		0.00194377
N241	KVVLHPNYSQVD	N6H7S3		2.44749e-12
N241	KVVLHPNYSQVD	N5H6F2S1		1.25456e-10
N241	KVVLHPNYSQVD	N2H6Phos1		0.0455219
N241	KVVLHPNYSQVD	N7H8F1S1		0.00265841
N241	KVVLHPNYSQVD	N8H5		9.8717e-07
N241	KVVLHPNYSQVD	N4H5F1S2		6.3164e-14
N241	KVVLHPNYSQVD	N6H6F1S2		1.96805e-06
N241	KVVLHPNYSQVD	N5H6F4S1		7.44483e-16
N241	KVVLHPNYSQVD	N3H4		1.01942e-14
N241	KVVLHPNYSQVD	N6H7F1S1		6.38104e-11
N241	KVVLHPNYSQVD	N7H7F1		1.45889e-11
N241	KVVLHPNYSQVD	N4H4F1P1		0.0267809
N241	KVVLHPNYSQVD	N6H7F1S2		3.06238e-10
N241	KVVLHPNYSQVD	N5H6F1S1	Deamidated [N/Q]	0.00300665
N241	KVVLHPNYSQVD	N6H5F2S1	Deamidated [N/Q]	6.19716e-07
N241	KVVLHPNYSQVD	N8H6	Deamidated [N/Q]	6.05481e-09
N241	KVVLHPNYSQVD	N3H5F1S2	Deamidated [N/Q]	0.000512648
N241	KVVLHPNYSQVD	N5H4F1S2	Deamidated [N/Q]	0.00785718
N241	KVVLHPNYSQVD	N6H7F3S4	Deamidated [N/Q]	1.86518e-07
N241	KVVLHPNYSQVDIGLIK	N5H8F1		4.15526e-07
N241	KVVLHPNYSQVDIGLIK	N7H8S1		5.01094e-12
N241	KVVLHPNYSQVDIGLIK	N3H6		0.0154321
N241	KVVLHPNYSQVDIGLIK	N5H4F1		6.60463e-07
N241	KVVLHPNYSQVDIGLIK	N8H6		1.80887e-15
N241	KVVLHPNYSQVDIGLIK	N5H6		0.000843295
N241	KVVLHPNYSQVDIGLIK	N5H4F4		8.76362e-09
N241	KVVLHPNYSQVDIGLIK	N4H5F1S1		2.361e-12
N241	KVVLHPNYSQVDIGLIK	N3H5		0.000226505
N241	KVVLHPNYSQVDIGLIK	N9H4		2.78744e-07
N241	KVVLHPNYSQVDIGLIK	N7H7F1S3		0.000443583
N241	KVVLHPNYSQVDIGLIK	N6H7F1S3		8.48936e-11
N241	KVVLHPNYSQVDIGLIK	N6H6F1S2		4.32783e-09
N241	KVVLHPNYSQVDIGLIK	N5H6F3S3		2.87659e-09
N241	KVVLHPNYSQVDIGLIK	N6H7F2S2		4.96437e-07
N241	KVVLHPNYSQVDIGLIK	N4H3F1	Deamidated [N/Q]	3.3412e-06
N241	KVVLHPNYSQVDIGLIK	N6H6S1	Deamidated [N/Q]	6.58128e-05
N241	KVVLHPNYSQVDIGLIK	N3H5F1S2	Deamidated [N/Q]	0.003935
N241	VVLHPNYSQVD	N6H8S1		0.000525622
N241	VVLHPNYSQVD	N4H4S1		2.74617e-08
N241	VVLHPNYSQVD	N4H5F1S1		5.84295e-10
N241	VVLHPNYSQVD	N3H5		2.40873e-05
N241	VVLHPNYSQVD	N6H6F1S2		6.71595e-08
N241	VVLHPNYSQVD	N6H7F1S1		4.42779e-06
N241	VVLHPNYSQVD	N4H5F3S1		3.55187e-07
N241	VVLHPNYSQVD	N6H5F2S1	Deamidated [N/Q]	0.00196066
N241	VVLHPNYSQVD	N5H4S2	Deamidated [N/Q]	2.97666e-08
N241	VVLHPNYSQVDIGLIK	N4H4S1Na1		6.75002e-06
N241	VVLHPNYSQVDIGLIK	N8H8		7.08567e-15
N241	VVLHPNYSQVDIGLIK	N6H6		1.93018e-06
N241	VVLHPNYSQVDIGLIK	N6H6F2S2		0.000791217
N241	VVLHPNYSQVDIGLIK	N6H7F1S1		0.000830935
N241	VVLHPNYSQVDIGLIK	N2F1		0.000158523
N241	VVLHPNYSQVDIGLIK	N4H4F1P1		4.06673e-07
N241	VVLHPNYSQVDIGLIK	N10H7		2.39212e-09
N241	VVLHPNYSQVDIGLIK	N8H9		1.73972e-09
N241	VVLHPNYSQVDIGLIK	N5H5		0.0205209
N241	VVLHPNYSQVDIGLIK	N2	Deamidated [N/Q]	0.00600639
N241	VVLHPNYSQVDIGLIK	N5H6F1S1	Deamidated [N/Q]	2.43066e-06
N241	VVLHPNYSQVDIGLIK	N3H6	Deamidated [N/Q]	0.00068734
N241	VVLHPNYSQVDIGLIK	N6H4S2	Deamidated [N/Q]	6.66262e-09
N241	VVLHPNYSQVDIGLIK	N4H5F1S1	Deamidated [N/Q]	1.43334e-10
N241	VVLHPNYSQVDIGLIK	N5H6F1	Deamidated [N/Q]	0.0322856
N241	VVLHPNYSQVDIGLIK	N4H6S1	Deamidated [N/Q]	0.000681396
N241	VVLHPNYSQVDIGLIK	N6H7S1	Deamidated [N/Q]	2.52518e-05
N241	VVLHPNYSQVDIGLIKLK	N4H5S2		8.24048e-14

## Sheet: HCC3
Nsite	Peptide Sequence	Glycan	Modification	Library Score
N184	GSFPWQAKMVSHHNLTTGATLINE	N4H5S1Na1		0.00261035
N184	GSFPWQAKMVSHHNLTTGATLINE	N6H6S2		0.0140793
N184	GSFPWQAKMVSHHNLTTGATLINE	N5H3	Oxidation [M]	0.0110722
N184	MVSHHNLTTGATLINE	N2H3		0.04472
N184	MVSHHNLTTGATLINE	N4H5S1		1.81513e-15
N184	MVSHHNLTTGATLINE	N5H8F1		0.000292698
N184	MVSHHNLTTGATLINE	N7H8S1		7.63432e-06
N184	MVSHHNLTTGATLINE	N3H5F1		0.002423
N184	MVSHHNLTTGATLINE	N3H4cF1S1		0.0400051
N184	MVSHHNLTTGATLINE	N4H4S1		0.00132596
N184	MVSHHNLTTGATLINE	N8H6		4.36055e-10
N184	MVSHHNLTTGATLINE	N4H5cF1S2		0.000223525
N184	MVSHHNLTTGATLINE	N5H6S1		3.11787e-05
N184	MVSHHNLTTGATLINE	N5H6cF1		0.00482468
N184	MVSHHNLTTGATLINE	N4H5S1Na1		0.0492992
N184	MVSHHNLTTGATLINE	N7H7F1S3		0.00215943
N184	MVSHHNLTTGATLINE	N6H6F1S2		0.00245526
N184	MVSHHNLTTGATLINE	N5H7F1S2		1.09937e-07
N184	MVSHHNLTTGATLINE	N6H6S2		0.000274312
N184	MVSHHNLTTGATLINE	N6H3		0.000584097
N184	MVSHHNLTTGATLINE	N6H9F1S2		0.00227478
N184	MVSHHNLTTGATLINE	N5H6S2		2.30139e-11
N184	MVSHHNLTTGATLINE	N4H4F1		0.041522
N184	MVSHHNLTTGATLINE	N4H5S2		3.4318e-13
N184	MVSHHNLTTGATLINE	N3H4S1		0.000755295
N184	MVSHHNLTTGATLINE	N5H6F1S2		0.000328494
N184	MVSHHNLTTGATLINE	N5H4S2		0.00019504
N184	MVSHHNLTTGATLINE	N5H6S3		0.000191897
N184	MVSHHNLTTGATLINE	N5H3F1		0.00133306
N184	MVSHHNLTTGATLINE	N6H8F1S1		0.00046519
N184	MVSHHNLTTGATLINE	N5H6F1S3		0.000268701
N184	MVSHHNLTTGATLINE	N6H7F3S4		0.0209596
N184	MVSHHNLTTGATLINE	N4H3S1		0.000727554
N184	MVSHHNLTTGATLINE	N4H3	Oxidation [M]	0.00241247
N184	MVSHHNLTTGATLINE	N3H3	Oxidation [M]	6.49079e-11
N184	MVSHHNLTTGATLINE	N4H5S1	Oxidation [M]	1.64013e-13
N184	MVSHHNLTTGATLINE	N5H8F1	Oxidation [M]	0.0375737
N184	MVSHHNLTTGATLINE	N7H4F1	Oxidation [M]	1.378e-12
N184	MVSHHNLTTGATLINE	N4H5F1	Oxidation [M]	5.90921e-13
N184	MVSHHNLTTGATLINE	N5H6F1S1	Oxidation [M]	3.4318e-13
N184	MVSHHNLTTGATLINE	N7H8S1	Oxidation [M]	2.48967e-11
N184	MVSHHNLTTGATLINE	N1	Oxidation [M]	5.45687e-10
N184	MVSHHNLTTGATLINE	N3H6S1	Oxidation [M]	1.12429e-06
N184	MVSHHNLTTGATLINE	N3H4cF1S1	Oxidation [M]	1.90228e-09
N184	MVSHHNLTTGATLINE	N5H6F2S1	Oxidation [M]	9.49372e-09
N184	MVSHHNLTTGATLINE	N6H3F1S2	Oxidation [M]	1.91024e-10
N184	MVSHHNLTTGATLINE	N2H6Phos1	Oxidation [M]	0.000374927
N184	MVSHHNLTTGATLINE	N4H4S1	Oxidation [M]	7.46394e-13
N184	MVSHHNLTTGATLINE	N6H6	Oxidation [M]	7.17801e-08
N184	MVSHHNLTTGATLINE	N4H4F1S1	Oxidation [M]	7.61034e-10
N184	MVSHHNLTTGATLINE	N2H9	Oxidation [M]	9.42214e-06
N184	MVSHHNLTTGATLINE	N5H6F2	Oxidation [M]	0.000174197
N184	MVSHHNLTTGATLINE	N8H5	Oxidation [M]	4.27028e-05
N184	MVSHHNLTTGATLINE	N5H6F3S1	Oxidation [M]	5.26542e-13
N184	MVSHHNLTTGATLINE	N6H5F2S1	Oxidation [M]	5.37639e-11
N184	MVSHHNLTTGATLINE	N8H6	Oxidation [M]	2.91261e-12
N184	MVSHHNLTTGATLINE	N4H5cF1S2	Oxidation [M]	1.97571e-13
N184	MVSHHNLTTGATLINE	N5H6	Oxidation [M]	2.02953e-11
N184	MVSHHNLTTGATLINE	N5H6S1	Oxidation [M]	1.81513e-14
N184	MVSHHNLTTGATLINE	N4H6F2	Oxidation [M]	3.41402e-05
N184	MVSHHNLTTGATLINE	N4H7	Oxidation [M]	4.82476e-05
N184	MVSHHNLTTGATLINE	N6H6F1	Oxidation [M]	1.89051e-05
N184	MVSHHNLTTGATLINE	N4H5F1S1	Oxidation [M]	1.64013e-13
N184	MVSHHNLTTGATLINE	N6H4S1	Oxidation [M]	0.00018846
N184	MVSHHNLTTGATLINE	N4H5F3S2	Oxidation [M]	2.64364e-10
N184	MVSHHNLTTGATLINE	N4H5S1Na1	Oxidation [M]	1.59746e-09
N184	MVSHHNLTTGATLINE	N4H6S1	Oxidation [M]	1.81513e-14
N184	MVSHHNLTTGATLINE	N6H6F1S2	Oxidation [M]	6.18922e-06
N184	MVSHHNLTTGATLINE	N5H7F1S2	Oxidation [M]	1.26806e-12
N184	MVSHHNLTTGATLINE	N6H6S2	Oxidation [M]	0.0387995
N184	MVSHHNLTTGATLINE	N5H6F4S1	Oxidation [M]	2.52454e-05
N184	MVSHHNLTTGATLINE	N3H2	Oxidation [M]	0.04472
N184	MVSHHNLTTGATLINE	N7H3	Oxidation [M]	0.00110065
N184	MVSHHNLTTGATLINE	N5H6S2	Oxidation [M]	1.81513e-14
N184	MVSHHNLTTGATLINE	N3H4	Oxidation [M]	1.20463e-12
N184	MVSHHNLTTGATLINE	N6H7F1S1	Oxidation [M]	5.25166e-06
N184	MVSHHNLTTGATLINE	N4H5F3S1	Oxidation [M]	4.88096e-14
N184	MVSHHNLTTGATLINE	N4H5S2	Oxidation [M]	2.78496e-15
N184	MVSHHNLTTGATLINE	N6H5F1S2	Oxidation [M]	9.91563e-11
N184	MVSHHNLTTGATLINE	N5H6F3S2	Oxidation [M]	2.9525e-11
N184	MVSHHNLTTGATLINE	N3H4S1	Oxidation [M]	3.45942e-13
N184	MVSHHNLTTGATLINE	N5H6F1S2	Oxidation [M]	2.71604e-13
N184	MVSHHNLTTGATLINE	N5H4S2	Oxidation [M]	1.17361e-12
N184	MVSHHNLTTGATLINE	N4H6	Oxidation [M]	5.90921e-13
N184	MVSHHNLTTGATLINE	N5H6S3	Oxidation [M]	1.81513e-15
N184	MVSHHNLTTGATLINE	N3H2F1	Oxidation [M]	0.000643686
N184	MVSHHNLTTGATLINE	N6H7S1	Oxidation [M]	2.29258e-11
N184	MVSHHNLTTGATLINE	N5H6F1S3	Oxidation [M]	7.13551e-13
N184	MVSHHNLTTGATLINE	N10H7	Oxidation [M]	8.87035e-12
N184	MVSHHNLTTGATLINE	N4H5	Oxidation [M]	3.4318e-13
N184	MVSHHNLTTGATLINE	N8H5F1	Oxidation [M]	9.86478e-13
N184	MVSHHNLTTGATLINE	N4H3S1	Oxidation [M]	7.06846e-05
N184	MVSHHNLTTGATLINE	N6H7F1S2	Oxidation [M]	2.54428e-06
N184	MVSHHNLTTGATLINE	N4H3	Deamidated [N/Q]	0.00197575
N184	MVSHHNLTTGATLINE	N4H5S1	Deamidated [N/Q]	0.00428613
N184	MVSHHNLTTGATLINE	N7H4F1	Deamidated [N/Q]	1.28691e-07
N184	MVSHHNLTTGATLINE	N5H6S1	Deamidated [N/Q]	0.0226747
N184	MVSHHNLTTGATLINE	N4H5S1Na1	Deamidated [N/Q]	5.30214e-09
N184	MVSHHNLTTGATLINE	N4H3	Oxidation [M]; Deamidated [N/Q]	0.018505
N184	MVSHHNLTTGATLINE	N2H5	Oxidation [M]; Deamidated [N/Q]	6.149e-09
N184	MVSHHNLTTGATLINE	N4H5S1	Oxidation [M]; Deamidated [N/Q]	1.75519e-10
N184	MVSHHNLTTGATLINE	N4H4	Oxidation [M]; Deamidated [N/Q]	2.67472e-05
N184	MVSHHNLTTGATLINE	N7H4F1	Oxidation [M]; Deamidated [N/Q]	3.73761e-11
N184	MVSHHNLTTGATLINE	N4H5F1	Oxidation [M]; Deamidated [N/Q]	6.51691e-06
N184	MVSHHNLTTGATLINE	N5H6F1S1	Oxidation [M]; Deamidated [N/Q]	0.000314994
N184	MVSHHNLTTGATLINE	N1	Oxidation [M]; Deamidated [N/Q]	1.77472e-05
N184	MVSHHNLTTGATLINE	N3H6S1	Oxidation [M]; Deamidated [N/Q]	0.00231108
N184	MVSHHNLTTGATLINE	N3H6	Oxidation [M]; Deamidated [N/Q]	0.00165592
N184	MVSHHNLTTGATLINE	N6H4S2	Oxidation [M]; Deamidated [N/Q]	9.70136e-10
N184	MVSHHNLTTGATLINE	N6H6	Oxidation [M]; Deamidated [N/Q]	1.79229e-08
N184	MVSHHNLTTGATLINE	N4H4F1S1	Oxidation [M]; Deamidated [N/Q]	0.00539485
N184	MVSHHNLTTGATLINE	N5H6F2	Oxidation [M]; Deamidated [N/Q]	2.6305e-09
N184	MVSHHNLTTGATLINE	N8H6	Oxidation [M]; Deamidated [N/Q]	3.73761e-11
N184	MVSHHNLTTGATLINE	N4H5cF1S2	Oxidation [M]; Deamidated [N/Q]	0.000410672
N184	MVSHHNLTTGATLINE	N5H6	Oxidation [M]; Deamidated [N/Q]	7.64919e-05
N184	MVSHHNLTTGATLINE	N5H4F4	Oxidation [M]; Deamidated [N/Q]	6.71416e-11
N184	MVSHHNLTTGATLINE	N4H7	Oxidation [M]; Deamidated [N/Q]	2.69493e-08
N184	MVSHHNLTTGATLINE	N6H6F1	Oxidation [M]; Deamidated [N/Q]	0.00210935
N184	MVSHHNLTTGATLINE	N6H7	Oxidation [M]; Deamidated [N/Q]	1.06602e-10
N184	MVSHHNLTTGATLINE	N6H4S1	Oxidation [M]; Deamidated [N/Q]	0.000584097
N184	MVSHHNLTTGATLINE	N6H3F1S1	Oxidation [M]; Deamidated [N/Q]	9.98083e-05
N184	MVSHHNLTTGATLINE	N4H5S1Na1	Oxidation [M]; Deamidated [N/Q]	1.71805e-10
N184	MVSHHNLTTGATLINE	N6H6F1S2	Oxidation [M]; Deamidated [N/Q]	7.76133e-05
N184	MVSHHNLTTGATLINE	N3H5F1S2	Oxidation [M]; Deamidated [N/Q]	8.18696e-11
N184	MVSHHNLTTGATLINE	N5H6S2	Oxidation [M]; Deamidated [N/Q]	0.000198197
N184	MVSHHNLTTGATLINE	N3H4	Oxidation [M]; Deamidated [N/Q]	7.10331e-05
N184	MVSHHNLTTGATLINE	N4H5S2	Oxidation [M]; Deamidated [N/Q]	0.00040924
N184	MVSHHNLTTGATLINE	N3H4S1	Oxidation [M]; Deamidated [N/Q]	2.14502e-08
N184	MVSHHNLTTGATLINE	N5H4S2	Oxidation [M]; Deamidated [N/Q]	2.29258e-11
N184	MVSHHNLTTGATLINE	N3H2F1	Oxidation [M]; Deamidated [N/Q]	0.00216199
N184	MVSHHNLTTGATLINE	N6H7F1	Oxidation [M]; Deamidated [N/Q]	0.000677732
N184	MVSHHNLTTGATLINE	N4H5	Oxidation [M]; Deamidated [N/Q]	0.000471372
N207	QWLLTTAKNLFLNHSE	N2H2F1		0.0019201
N207	QWLLTTAKNLFLNHSE	N2H3		0.0165252
N207	QWLLTTAKNLFLNHSE	N4H5S1		0.00664867
N207	QWLLTTAKNLFLNHSE	N7H4F1		0.00327426
N207	QWLLTTAKNLFLNHSE	N3H4F1S1		0.00101583
N207	QWLLTTAKNLFLNHSE	N6H3F1S2		0.0431608
N207	QWLLTTAKNLFLNHSE	N5H4F1		0.00164407
N207	QWLLTTAKNLFLNHSE	N2H1F1		0.0310573
N207	QWLLTTAKNLFLNHSE	N6H6F1		0.00994761
N207	QWLLTTAKNLFLNHSE	N6H3F1S1		0.00309597
N207	QWLLTTAKNLFLNHSE	N7H7F1S3		0.00774724
N207	QWLLTTAKNLFLNHSE	N2H4		0.00448583
N207	QWLLTTAKNLFLNHSE	N4H5S2		0.00173138
N207	QWLLTTAKNLFLNHSE	N2F1		0.0019201
N207	QWLLTTAKNLFLNHSE	N2H1		0.00263959
N207	QWLLTTAKNLFLNHSE	N2H5	Deamidated [N/Q]	0.00580529
N207	QWLLTTAKNLFLNHSE	N4H4S1Na1	Deamidated [N/Q]	0.0213962
N207	QWLLTTAKNLFLNHSE	N4H4F1S1	Deamidated [N/Q]	0.0018244
N207	QWLLTTAKNLFLNHSE	N8H3	Deamidated [N/Q]	0.00663414
N207	QWLLTTAKNLFLNHSE	N6H9F1S2	Deamidated [N/Q]	0.00627211
N207	QWLLTTAKNLFLNHSE	N6H7F1S1	Deamidated [N/Q]	5.38049e-05
N207	QWLLTTAKNLFLNHSE	N4H5F3S1	Deamidated [N/Q]	0.00117019
N207	QWLLTTAKNLFLNHSE	N4H5S2	Deamidated [N/Q]	0.044244
N207	QWLLTTAKNLFLNHSE	N2F1	Deamidated [N/Q]	0.0015756
N207	QWLLTTAKNLFLNHSE	N8H9F1S4	Deamidated [N/Q]	0.00177732
N207	QWLLTTAKNLFLNHSE	N2H2	Deamidated [N/Q]	0.0223199
N207	QWLLTTAKNLFLNHSE	N7H8S1	Deamidated [N/Q]	0.0486153
N207	QWLLTTAKNLFLNHSE	N2H2F1	Deamidated [N/Q]; Deamidated [N/Q]	0.0479597
N207	QWLLTTAKNLFLNHSE	N4H5S1	Deamidated [N/Q]; Deamidated [N/Q]	0.0208119
N207	QWLLTTAKNLFLNHSE	N4H4	Deamidated [N/Q]; Deamidated [N/Q]	0.0120945
N207	QWLLTTAKNLFLNHSE	N3H6S1	Deamidated [N/Q]; Deamidated [N/Q]	0.0230208
N207	QWLLTTAKNLFLNHSE	N3H6	Deamidated [N/Q]; Deamidated [N/Q]	0.0425783
N207	QWLLTTAKNLFLNHSE	N2H1F1	Deamidated [N/Q]; Deamidated [N/Q]	0.0433213
N207	QWLLTTAKNLFLNHSE	N8H3	Deamidated [N/Q]; Deamidated [N/Q]	0.00241684
N207	QWLLTTAKNLFLNHSE	N2H4	Deamidated [N/Q]; Deamidated [N/Q]	0.0162669
N207	QWLLTTAKNLFLNHSE	N2F1	Deamidated [N/Q]; Deamidated [N/Q]	0.0185043
N207	QWLLTTAKNLFLNHSE	N2H2	Deamidated [N/Q]; Deamidated [N/Q]	0.0394356
N207	NLFLNHSE	N4H3		0.000230784
N207	NLFLNHSE	N2H2F1		2.73926e-11
N207	NLFLNHSE	N2H3		9.55573e-10
N207	NLFLNHSE	N2H5		4.00855e-10
N207	NLFLNHSE	N3H3		2.44974e-12
N207	NLFLNHSE	N4H5S1		2.71112e-14
N207	NLFLNHSE	N5H8F1		0.00669952
N207	NLFLNHSE	N4H4		0.000623409
N207	NLFLNHSE	N4H7F1		7.08219e-06
N207	NLFLNHSE	N6H8S1		3.09454e-08
N207	NLFLNHSE	N6H7S3		4.80591e-12
N207	NLFLNHSE	N4H5F1		3.78485e-11
N207	NLFLNHSE	N5H6F1S1		2.19807e-11
N207	NLFLNHSE	N4H3F1		1.91027e-05
N207	NLFLNHSE	N7H8S1		5.2593e-08
N207	NLFLNHSE	N3H6S1		4.7522e-07
N207	NLFLNHSE	N5H3		2.24135e-05
N207	NLFLNHSE	N3H6		5.23084e-10
N207	NLFLNHSE	N3H4F1S1		0.00197233
N207	NLFLNHSE	N5H6F2S1		2.00727e-11
N207	NLFLNHSE	N6H3F1S2		1.20063e-07
N207	NLFLNHSE	N6H4S2		0.00106676
N207	NLFLNHSE	N4H4S1		7.92784e-12
N207	NLFLNHSE	N6H6		0.000685001
N207	NLFLNHSE	N4H4F1S1		4.6288e-10
N207	NLFLNHSE	N2H7F1		4.16128e-09
N207	NLFLNHSE	N9H6		7.74092e-09
N207	NLFLNHSE	N5H6F2		4.77075e-11
N207	NLFLNHSE	N6H6F2S2		2.40778e-06
N207	NLFLNHSE	N6H5F2S1		2.53193e-11
N207	NLFLNHSE	N8H6		4.19902e-11
N207	NLFLNHSE	N4H5F1S2		9.86967e-12
N207	NLFLNHSE	N5H6		5.12581e-12
N207	NLFLNHSE	N5H4F4		7.08548e-11
N207	NLFLNHSE	N5H6S1		6.93367e-12
N207	NLFLNHSE	N4H6F2		2.5444e-08
N207	NLFLNHSE	N4H7		8.50555e-07
N207	NLFLNHSE	N6H6F1		7.4834e-09
N207	NLFLNHSE	N6H7		1.15307e-09
N207	NLFLNHSE	N4H5F1S1		2.44974e-12
N207	NLFLNHSE	N8H3		2.09598e-06
N207	NLFLNHSE	N3H5		3.96624e-08
N207	NLFLNHSE	N5H6cF1		1.03449e-10
N207	NLFLNHSE	N6H4S1		6.4556e-05
N207	NLFLNHSE	N6H7F2S1		6.14267e-11
N207	NLFLNHSE	N4H5F3S2		2.27879e-08
N207	NLFLNHSE	N4H5S1Na1		1.42393e-11
N207	NLFLNHSE	N6H6F1S2		3.90832e-08
N207	NLFLNHSE	N7H4		0.00222548
N207	NLFLNHSE	N6H6F2		0.00489327
N207	NLFLNHSE	N5H7F1S2		1.02009e-07
N207	NLFLNHSE	N6H6S2		2.18785e-10
N207	NLFLNHSE	N6H3		4.26264e-06
N207	NLFLNHSE	N5H6F4S1		4.15049e-11
N207	NLFLNHSE	N3H2		1.88985e-06
N207	NLFLNHSE	N2H4		1.67367e-09
N207	NLFLNHSE	N5H6S2		4.11665e-13
N207	NLFLNHSE	N5H6F3S3		7.44984e-09
N207	NLFLNHSE	N6H7F1S1		2.13654e-09
N207	NLFLNHSE	N4H5F3S1		6.64188e-09
N207	NLFLNHSE	N4H4F1		0.00157025
N207	NLFLNHSE	N4H5S2		2.08853e-14
N207	NLFLNHSE	N6H5F1S2		9.91507e-05
N207	NLFLNHSE	N5H6F3S2		7.96909e-10
N207	NLFLNHSE	N3H4S1		2.08853e-14
N207	NLFLNHSE	N7H7F1		8.37365e-05
N207	NLFLNHSE	N5H6F1S2		4.80591e-12
N207	NLFLNHSE	N5H4S2		4.15049e-11
N207	NLFLNHSE	N4H6		3.78485e-11
N207	NLFLNHSE	N5H6S3		3.99064e-11
N207	NLFLNHSE	N6H7S1		2.2014e-09
N207	NLFLNHSE	N5H3F1		1.90355e-09
N207	NLFLNHSE	N6H7F1		1.68817e-09
N207	NLFLNHSE	N6H8F1S1		0.00220139
N207	NLFLNHSE	N10H10F1		0.000158467
N207	NLFLNHSE	N5H6F1S3		1.16259e-13
N207	NLFLNHSE	N7H6F1S4		0.00207219
N207	NLFLNHSE	N8H9		2.53803e-05
N207	NLFLNHSE	N4H5		1.32431e-12
N207	NLFLNHSE	N8H5F1		1.267e-09
N207	NLFLNHSE	N6H7F1S2		6.567e-11
N207	NLFLNHSE	N2H2F1	Deamidated [N/Q]	0.00516003
N207	NLFLNHSE	N2H5	Deamidated [N/Q]	0.00207966
N207	NLFLNHSE	N3H3	Deamidated [N/Q]	0.000979493
N207	NLFLNHSE	N4H5S1	Deamidated [N/Q]	7.92784e-12
N207	NLFLNHSE	N4H4	Deamidated [N/Q]	0.0264334
N207	NLFLNHSE	N6H8S1	Deamidated [N/Q]	0.00425296
N207	NLFLNHSE	N8H8	Deamidated [N/Q]	0.00557598
N207	NLFLNHSE	N7H4F1	Deamidated [N/Q]	5.34478e-05
N207	NLFLNHSE	N5H6F1S1	Deamidated [N/Q]	0.00113152
N207	NLFLNHSE	N4H3F1	Deamidated [N/Q]	0.0482942
N207	NLFLNHSE	N7H8S1	Deamidated [N/Q]	2.91833e-08
N207	NLFLNHSE	N3H6	Deamidated [N/Q]	0.00071246
N207	NLFLNHSE	N3H5F1	Deamidated [N/Q]	0.00183367
N207	NLFLNHSE	N5H6F2S1	Deamidated [N/Q]	3.90366e-07
N207	NLFLNHSE	N6H4S2	Deamidated [N/Q]	0.00240831
N207	NLFLNHSE	N4H4F1S1	Deamidated [N/Q]	0.000629318
N207	NLFLNHSE	N5H6F2	Deamidated [N/Q]	4.27914e-05
N207	NLFLNHSE	N5H6F3S1	Deamidated [N/Q]	0.00308369
N207	NLFLNHSE	N6H5F2S1	Deamidated [N/Q]	0.000163843
N207	NLFLNHSE	N8H6	Deamidated [N/Q]	0.000105228
N207	NLFLNHSE	N4H5F1S2	Deamidated [N/Q]	1.97739e-08
N207	NLFLNHSE	N5H4F4	Deamidated [N/Q]	0.00133906
N207	NLFLNHSE	N5H6S1	Deamidated [N/Q]	0.00143743
N207	NLFLNHSE	N4H6F2	Deamidated [N/Q]	0.00329129
N207	NLFLNHSE	N4H7	Deamidated [N/Q]	0.000391762
N207	NLFLNHSE	N6H7	Deamidated [N/Q]	0.000132782
N207	NLFLNHSE	N4H5F1S1	Deamidated [N/Q]	0.00447287
N207	NLFLNHSE	N3H5	Deamidated [N/Q]	0.00212424
N207	NLFLNHSE	N6H4S1	Deamidated [N/Q]	0.00118759
N207	NLFLNHSE	N6H7F2S1	Deamidated [N/Q]	0.00466008
N207	NLFLNHSE	N4H5S1Na1	Deamidated [N/Q]	2.70189e-11
N207	NLFLNHSE	N5H7F1S2	Deamidated [N/Q]	0.00185694
N207	NLFLNHSE	N6H6S2	Deamidated [N/Q]	0.000298261
N207	NLFLNHSE	N3H2	Deamidated [N/Q]	6.52017e-05
N207	NLFLNHSE	N2H4	Deamidated [N/Q]	0.00127618
N207	NLFLNHSE	N5H6S2	Deamidated [N/Q]	4.05193e-11
N207	NLFLNHSE	N4H5F3S1	Deamidated [N/Q]	2.14316e-05
N207	NLFLNHSE	N4H5S2	Deamidated [N/Q]	4.55096e-12
N207	NLFLNHSE	N6H5F1S2	Deamidated [N/Q]	0.0216395
N207	NLFLNHSE	N3H4S1	Deamidated [N/Q]	5.734e-08
N207	NLFLNHSE	N5H6F1S2	Deamidated [N/Q]	0.0234597
N207	NLFLNHSE	N5H4S2	Deamidated [N/Q]	6.17576e-08
N207	NLFLNHSE	N5H6S3	Deamidated [N/Q]	2.74786e-09
N207	NLFLNHSE	N5H3F1	Deamidated [N/Q]	0.0429236
N207	NLFLNHSE	N5H6F1S3	Deamidated [N/Q]	1.97294e-08
N207	NLFLNHSE	N4H5	Deamidated [N/Q]	6.35215e-08
N207	NLFLNHSE	N8H5F1	Deamidated [N/Q]	0.000164189
N207	NLFLNHSENATAK	N4H5S1		7.8117e-10
N207	NLFLNHSENATAK	N4H7F1		6.0838e-05
N207	NLFLNHSENATAK	N6H7S3		1.87232e-05
N207	NLFLNHSENATAK	N4H5F1		0.00843385
N207	NLFLNHSENATAK	N4H3F1		8.35548e-06
N207	NLFLNHSENATAK	N3H6S1		2.95582e-09
N207	NLFLNHSENATAK	N3H5F1		0.00175836
N207	NLFLNHSENATAK	N5H6F2S1		2.91436e-07
N207	NLFLNHSENATAK	N2H6Phos1		8.38993e-07
N207	NLFLNHSENATAK	N2H9		0.00137339
N207	NLFLNHSENATAK	N7H8F1S1		0.0340336
N207	NLFLNHSENATAK	N5H6F2		0.000210529
N207	NLFLNHSENATAK	N4H5F1S2		8.30989e-08
N207	NLFLNHSENATAK	N5H7F1S2		0.000295195
N207	NLFLNHSENATAK	N5H6F4S1		3.11872e-07
N207	NLFLNHSENATAK	N5H6S2		0.000553155
N207	NLFLNHSENATAK	N5H7		0.000804171
N207	NLFLNHSENATAK	N5H6F3S3		0.000731049
N207	NLFLNHSENATAK	N4H5F3S1		2.87889e-08
N207	NLFLNHSENATAK	N6H5F1S2		5.28914e-05
N207	NLFLNHSENATAK	N5H3F1		2.45427e-06
N207	NLFLNHSENATAK	N6H7F1		3.4012e-08
N207	NLFLNHSENATAK	N6H7F2S2		1.36298e-08
N207	NLFLNHSENATAK	N4H5S1	Deamidated [N/Q]	0.0482636
N207	NLFLNHSENATAK	N4H7F1	Deamidated [N/Q]	0.000846704
N207	NLFLNHSENATAK	N2H6Phos1	Deamidated [N/Q]	0.000760624
N207	NLFLNHSENATAK	N6H6S1	Deamidated [N/Q]	0.000284895
N207	NLFLNHSENATAK	N5H6F4S1	Deamidated [N/Q]	1.4127e-07
N207	NLFLNHSENATAK	N4H5F3S1	Deamidated [N/Q]	8.44196e-05
N207	NLFLNHSENATAK	N5H6S3	Deamidated [N/Q]	0.00105125
N207	NLFLNHSENATAK	N6H7S1	Deamidated [N/Q]	0.0201831
N207	NLFLNHSENATAK	N6H7F1	Deamidated [N/Q]	0.000210529
N207	NLFLNHSENATAKD	N4H7F1		0.000972733
N207	NLFLNHSENATAKD	N6H3F1S2		0.0427844
N207	NLFLNHSENATAKD	N2H6Phos1		0.0447854
N207	NLFLNHSENATAKD	N5H6F2S3		0.000599044
N207	NLFLNHSENATAKD	N5H7		0.00175872
N207	NLFLNHSENATAKD	N6H7F1S1		0.000110582
N207	NLFLNHSENATAKD	N4H4S1Na1	Deamidated [N/Q]	0.00196904
N207	NLFLNHSENATAKD	N4H7F1	Deamidated [N/Q]	0.0334294
N207	NLFLNHSENATAKD	N4H6F2	Deamidated [N/Q]	0.00266002
N207	NLFLNHSENATAKD	N8H9F1S4	Deamidated [N/Q]	0.0011428
N211	NLFLNHSENATAK	N6H7S1		0.0412938
N211	NATAK	N4H5S1		3.81693e-07
N211	NATAK	N7H4F1		9.28898e-05
N211	NATAK	N5H6F1S1		7.71144e-07
N211	NATAK	N5H6F3S1		5.04663e-05
N211	NATAK	N5H6		1.00749e-06
N211	NATAK	N5H6S1		2.14713e-07
N211	NATAK	N6H7		0.00226505
N211	NATAK	N4H5F1S1		0.000183802
N211	NATAK	N5H6F1		0.00226505
N211	NATAK	N6H7F1S3		0.000512026
N211	NATAK	N5H6S2		5.24344e-07
N211	NATAK	N6H7F1S1		9.57519e-07
N211	NATAK	N4H5S2		1.04051e-06
N211	NATAK	N5H6F1S2		8.51005e-07
N211	NATAK	N5H6S3		2.06286e-08
N211	NATAK	N6H7S1		9.72001e-07
N211	NATAK	N6H7F1		0.0188271
N211	NATAK	N5H6F1S3		1.08576e-06
N211	NATAK	N4H5		5.56871e-07
N211	NATAK	N6H7F2S2		3.1814e-06
N211	NATAKD	N4H5S1		1.65698e-06
N211	NATAKD	N4H7F1		7.97731e-06
N211	NATAKD	N5H6F1S1		2.14798e-05
N211	NATAKD	N5H6S1		0.00035329
N211	NATAKD	N6H7		0.00011383
N211	NATAKD	N5H6S2		1.32549e-07
N211	NATAKD	N6H7F1S1		0.00011383
N211	NATAKD	N4H5S2		6.32468e-07
N211	NATAKD	N5H6F1S2		1.83244e-07
N211	NATAKD	N5H6S3		4.60997e-09
N211	NATAKD	N6H7S1		1.60481e-05
N211	NATAKD	N5H6F1S3		5.8806e-09
N211	NATAKD	N4H5		1.36853e-07
N211	NATAKD	N6H7S2		3.28334e-07
N211	NATAKD	N6H7F1S2		9.71074e-07
N211	NATAKD	N6H5F3		3.83544e-05
N241	IEKVVLHPNYSQVD	N4H5S1		0.00267026
N241	IEKVVLHPNYSQVD	N4H5S2		4.11917e-06
N241	IEKVVLHPNYSQVD	N7H6F1S4		0.00194377
N241	KVVLHPNYSQVD	N2		2.00958e-12
N241	KVVLHPNYSQVD	N2H3		2.16351e-08
N241	KVVLHPNYSQVD	N3H3		9.31124e-10
N241	KVVLHPNYSQVD	N4H5S1		4.11679e-16
N241	KVVLHPNYSQVD	N4H4		3.6428e-08
N241	KVVLHPNYSQVD	N6H8S1		4.89891e-10
N241	KVVLHPNYSQVD	N7H4F1		1.63134e-11
N241	KVVLHPNYSQVD	N4H5F1		1.89825e-12
N241	KVVLHPNYSQVD	N5H6F1S1		4.11679e-15
N241	KVVLHPNYSQVD	N4H3F1		0.00258313
N241	KVVLHPNYSQVD	N3H6F1		5.79808e-12
N241	KVVLHPNYSQVD	N7H8S1		8.43315e-09
N241	KVVLHPNYSQVD	N1		2.16304e-12
N241	KVVLHPNYSQVD	N6H7F2		4.24105e-05
N241	KVVLHPNYSQVD	N3H4F1S1		1.34796e-08
N241	KVVLHPNYSQVD	N5H6F2S1		1.25456e-10
N241	KVVLHPNYSQVD	N6H4S2		0.00881383
N241	KVVLHPNYSQVD	N4H4S1		6.3164e-14
N241	KVVLHPNYSQVD	N6H6S1		8.27829e-08
N241	KVVLHPNYSQVD	N9H6		0.00524514
N241	KVVLHPNYSQVD	N5H6F2		2.0549e-07
N241	KVVLHPNYSQVD	N8H5		9.8717e-07
N241	KVVLHPNYSQVD	N5H6F3S1		3.71093e-05
N241	KVVLHPNYSQVD	N6H5F2S1		4.15951e-12
N241	KVVLHPNYSQVD	N8H6		1.15197e-11
N241	KVVLHPNYSQVD	N4H5F1S2		6.3164e-14
N241	KVVLHPNYSQVD	N5H6		4.11679e-15
N241	KVVLHPNYSQVD	N5H4F4		0.000265757
N241	KVVLHPNYSQVD	N5H6S1		4.11679e-16
N241	KVVLHPNYSQVD	N4H7		7.78345e-13
N241	KVVLHPNYSQVD	N6H7		4.35785e-11
N241	KVVLHPNYSQVD	N4H5F1S1		4.11679e-15
N241	KVVLHPNYSQVD	N5H6F1		7.05914e-11
N241	KVVLHPNYSQVD	N6H7F2S1		6.55403e-08
N241	KVVLHPNYSQVD	N4H5F3S2		4.0532e-10
N241	KVVLHPNYSQVD	N4H5S1Na1		6.3164e-15
N241	KVVLHPNYSQVD	N4H6S1		4.11679e-15
N241	KVVLHPNYSQVD	N6H7F1S3		1.0648e-11
N241	KVVLHPNYSQVD	N6H6F1S2		0.000293086
N241	KVVLHPNYSQVD	N6H6F2		5.19966e-11
N241	KVVLHPNYSQVD	N5H7F1S2		4.89089e-11
N241	KVVLHPNYSQVD	N5H6F2S3		1.11514e-05
N241	KVVLHPNYSQVD	N6H6S2		0.000445736
N241	KVVLHPNYSQVD	N3H5F1S2		8.08065e-05
N241	KVVLHPNYSQVD	N5H6F4S1		7.44483e-16
N241	KVVLHPNYSQVD	N6H9F1S2		2.63161e-11
N241	KVVLHPNYSQVD	N5H6S2		6.3164e-18
N241	KVVLHPNYSQVD	N3H4		1.01942e-14
N241	KVVLHPNYSQVD	N5H7		0.000282484
N241	KVVLHPNYSQVD	N5H4F1S2		5.99633e-06
N241	KVVLHPNYSQVD	N6H7F1S1		6.38104e-11
N241	KVVLHPNYSQVD	N4H5F3S1		2.12715e-06
N241	KVVLHPNYSQVD	N4H4F1		0.00169782
N241	KVVLHPNYSQVD	N4H5S2		4.11679e-16
N241	KVVLHPNYSQVD	N6H5F1S2		0.000545276
N241	KVVLHPNYSQVD	N5H6F3S2		2.07921e-09
N241	KVVLHPNYSQVD	N3H4S1		6.64421e-14
N241	KVVLHPNYSQVD	N7H7F1		1.45889e-11
N241	KVVLHPNYSQVD	N5H6F1S2		4.11679e-16
N241	KVVLHPNYSQVD	N5H4S2		9.03878e-12
N241	KVVLHPNYSQVD	N4H6		1.2372e-12
N241	KVVLHPNYSQVD	N6H7F2S3		0.00641445
N241	KVVLHPNYSQVD	N5H6S3		4.11679e-16
N241	KVVLHPNYSQVD	N6H7S1		4.11679e-16
N241	KVVLHPNYSQVD	N5H3F1		4.26467e-12
N241	KVVLHPNYSQVD	N4H4F1P1		0.0267809
N241	KVVLHPNYSQVD	N6H7F1		3.79118e-08
N241	KVVLHPNYSQVD	N6H8F1S1		2.92692e-10
N241	KVVLHPNYSQVD	N5H6F1S3		3.23215e-15
N241	KVVLHPNYSQVD	N10H7		0.000230019
N241	KVVLHPNYSQVD	N8H9		0.00256541
N241	KVVLHPNYSQVD	N4H5		1.01942e-15
N241	KVVLHPNYSQVD	N6H7S2		4.11679e-17
N241	KVVLHPNYSQVD	N8H5F1		0.000133047
N241	KVVLHPNYSQVD	N6H7F2S2		3.2204e-06
N241	KVVLHPNYSQVD	N6H7F1S2		9.77582e-13
N241	KVVLHPNYSQVD	N4H5S1	Deamidated [N/Q]	1.34023e-12
N241	KVVLHPNYSQVD	N4H4	Deamidated [N/Q]	0.0490957
N241	KVVLHPNYSQVD	N4H4S1Na1	Deamidated [N/Q]	0.0490393
N241	KVVLHPNYSQVD	N6H8S1	Deamidated [N/Q]	0.0267369
N241	KVVLHPNYSQVD	N6H7S3	Deamidated [N/Q]	0.00195858
N241	KVVLHPNYSQVD	N7H4F1	Deamidated [N/Q]	4.24911e-12
N241	KVVLHPNYSQVD	N5H6F1S1	Deamidated [N/Q]	0.00300665
N241	KVVLHPNYSQVD	N3H6S1	Deamidated [N/Q]	0.00154028
N241	KVVLHPNYSQVD	N5H6F2S1	Deamidated [N/Q]	0.0025216
N241	KVVLHPNYSQVD	N6H4S2	Deamidated [N/Q]	3.28663e-09
N241	KVVLHPNYSQVD	N4H4S1	Deamidated [N/Q]	0.00049121
N241	KVVLHPNYSQVD	N6H6S1	Deamidated [N/Q]	0.00100136
N241	KVVLHPNYSQVD	N6H6	Deamidated [N/Q]	0.00990516
N241	KVVLHPNYSQVD	N5H6F2	Deamidated [N/Q]	0.0494119
N241	KVVLHPNYSQVD	N6H5F2S1	Deamidated [N/Q]	6.19716e-07
N241	KVVLHPNYSQVD	N8H6	Deamidated [N/Q]	6.05481e-09
N241	KVVLHPNYSQVD	N5H6	Deamidated [N/Q]	0.000335059
N241	KVVLHPNYSQVD	N5H4F4	Deamidated [N/Q]	5.76929e-10
N241	KVVLHPNYSQVD	N5H6S1	Deamidated [N/Q]	0.00226408
N241	KVVLHPNYSQVD	N6H3F1S1	Deamidated [N/Q]	1.48922e-07
N241	KVVLHPNYSQVD	N4H5S1Na1	Deamidated [N/Q]	1.01926e-06
N241	KVVLHPNYSQVD	N3H5F1S2	Deamidated [N/Q]	0.000512648
N241	KVVLHPNYSQVD	N4H5F3S1	Deamidated [N/Q]	0.00103388
N241	KVVLHPNYSQVD	N4H5S2	Deamidated [N/Q]	1.91043e-12
N241	KVVLHPNYSQVD	N3H4S1	Deamidated [N/Q]	1.60518e-09
N241	KVVLHPNYSQVD	N5H4S2	Deamidated [N/Q]	7.05914e-11
N241	KVVLHPNYSQVD	N6H7F2S3	Deamidated [N/Q]	0.000159613
N241	KVVLHPNYSQVD	N8H9	Deamidated [N/Q]	2.16619e-05
N241	KVVLHPNYSQVD	N4H5	Deamidated [N/Q]	0.000289397
N241	KVVLHPNYSQVD	N8H5F1	Deamidated [N/Q]	3.97905e-06
N241	KVVLHPNYSQVD	N6H7F2S2	Deamidated [N/Q]	0.00128141
N241	KVVLHPNYSQVDIGLIK	N4H5S1		1.26794e-14
N241	KVVLHPNYSQVDIGLIK	N5H8F1		4.15526e-07
N241	KVVLHPNYSQVDIGLIK	N6H8S1		3.34386e-09
N241	KVVLHPNYSQVDIGLIK	N6H7S3		5.57336e-13
N241	KVVLHPNYSQVDIGLIK	N7H4F1		2.04365e-18
N241	KVVLHPNYSQVDIGLIK	N5H6F1S1		7.6022e-11
N241	KVVLHPNYSQVDIGLIK	N5H6F2S1		5.18566e-12
N241	KVVLHPNYSQVDIGLIK	N4H4S1		1.01924e-07
N241	KVVLHPNYSQVDIGLIK	N6H6S1		0.000201684
N241	KVVLHPNYSQVDIGLIK	N2H9		0.000763003
N241	KVVLHPNYSQVDIGLIK	N5H6F3S1		9.46359e-19
N241	KVVLHPNYSQVDIGLIK	N6H5F2S1		3.55155e-07
N241	KVVLHPNYSQVDIGLIK	N8H6		1.80887e-15
N241	KVVLHPNYSQVDIGLIK	N4H5F1S2		2.84165e-13
N241	KVVLHPNYSQVDIGLIK	N5H4F4		8.76362e-09
N241	KVVLHPNYSQVDIGLIK	N5H6S1		3.14981e-09
N241	KVVLHPNYSQVDIGLIK	N4H7		9.83096e-05
N241	KVVLHPNYSQVDIGLIK	N4H5F1S1		2.361e-12
N241	KVVLHPNYSQVDIGLIK	N3H5		0.000226505
N241	KVVLHPNYSQVDIGLIK	N6H7F2S1		7.95616e-10
N241	KVVLHPNYSQVDIGLIK	N4H6S1		2.89228e-12
N241	KVVLHPNYSQVDIGLIK	N6H7F1S3		8.48936e-11
N241	KVVLHPNYSQVDIGLIK	N6H6F1S2		4.32783e-09
N241	KVVLHPNYSQVDIGLIK	N3H5F1S2		1.95541e-10
N241	KVVLHPNYSQVDIGLIK	N5H6F4S1		0.00689112
N241	KVVLHPNYSQVDIGLIK	N5H6S2		3.46558e-14
N241	KVVLHPNYSQVDIGLIK	N3H4		1.32956e-08
N241	KVVLHPNYSQVDIGLIK	N5H6F3S3		2.87659e-09
N241	KVVLHPNYSQVDIGLIK	N6H7F1S1		6.03424e-10
N241	KVVLHPNYSQVDIGLIK	N4H5S2		1.9454e-18
N241	KVVLHPNYSQVDIGLIK	N5H6F3S2		1.90278e-14
N241	KVVLHPNYSQVDIGLIK	N3H4S1		1.07678e-17
N241	KVVLHPNYSQVDIGLIK	N5H6F1S2		3.78103e-08
N241	KVVLHPNYSQVDIGLIK	N5H4S2		1.69023e-17
N241	KVVLHPNYSQVDIGLIK	N5H6S3		7.8562e-18
N241	KVVLHPNYSQVDIGLIK	N6H7S1		2.22281e-10
N241	KVVLHPNYSQVDIGLIK	N5H6F1S3		7.8562e-14
N241	KVVLHPNYSQVDIGLIK	N4H5		5.81337e-08
N241	KVVLHPNYSQVDIGLIK	N6H7S2		1.35619e-10
N241	KVVLHPNYSQVDIGLIK	N8H5F1		1.42072e-17
N241	KVVLHPNYSQVDIGLIK	N2H2		0.00576887
N241	KVVLHPNYSQVDIGLIK	N6H7F2S2		4.96437e-07
N241	KVVLHPNYSQVDIGLIK	N5H5		1.36442e-09
N241	KVVLHPNYSQVDIGLIK	N6H7F1S2		1.1335e-10
N241	KVVLHPNYSQVDIGLIK	N4H5S1	Deamidated [N/Q]	3.5107e-08
N241	KVVLHPNYSQVDIGLIK	N7H4F1	Deamidated [N/Q]	2.02345e-10
N241	KVVLHPNYSQVDIGLIK	N4H3F1	Deamidated [N/Q]	3.3412e-06
N241	KVVLHPNYSQVDIGLIK	N1	Deamidated [N/Q]	0.00655109
N241	KVVLHPNYSQVDIGLIK	N3H6S1	Deamidated [N/Q]	1.18162e-07
N241	KVVLHPNYSQVDIGLIK	N4H4S1	Deamidated [N/Q]	0.000418617
N241	KVVLHPNYSQVDIGLIK	N8H6	Deamidated [N/Q]	1.05778e-11
N241	KVVLHPNYSQVDIGLIK	N5H6S1	Deamidated [N/Q]	0.00321003
N241	KVVLHPNYSQVDIGLIK	N4H7	Deamidated [N/Q]	1.76932e-05
N241	KVVLHPNYSQVDIGLIK	N4H5F1S1	Deamidated [N/Q]	0.00051804
N241	KVVLHPNYSQVDIGLIK	N6H4S1	Deamidated [N/Q]	0.00595413
N241	KVVLHPNYSQVDIGLIK	N6H7F2S1	Deamidated [N/Q]	0.00671203
N241	KVVLHPNYSQVDIGLIK	N4H5S1Na1	Deamidated [N/Q]	7.8562e-16
N241	KVVLHPNYSQVDIGLIK	N3H5F1S2	Deamidated [N/Q]	0.003935
N241	KVVLHPNYSQVDIGLIK	N5H6S2	Deamidated [N/Q]	2.13685e-07
N241	KVVLHPNYSQVDIGLIK	N3H4	Deamidated [N/Q]	8.0815e-06
N241	KVVLHPNYSQVDIGLIK	N4H5S2	Deamidated [N/Q]	1.83812e-10
N241	KVVLHPNYSQVDIGLIK	N3H4S1	Deamidated [N/Q]	1.32518e-08
N241	KVVLHPNYSQVDIGLIK	N5H4S2	Deamidated [N/Q]	1.81328e-06
N241	KVVLHPNYSQVDIGLIK	N5H6F1S3	Deamidated [N/Q]	0.000397623
N241	KVVLHPNYSQVDIGLIK	N8H5F1	Deamidated [N/Q]	2.26556e-08
N241	VVLHPNYSQVD	N2		5.52963e-11
N241	VVLHPNYSQVD	N3H3		3.50789e-05
N241	VVLHPNYSQVD	N4H5S1		2.90136e-14
N241	VVLHPNYSQVD	N5H8F1		0.000479342
N241	VVLHPNYSQVD	N6H8S1		3.23001e-07
N241	VVLHPNYSQVD	N6H7S3		4.891e-10
N241	VVLHPNYSQVD	N8H8		0.00187347
N241	VVLHPNYSQVD	N4H5F1		2.62736e-08
N241	VVLHPNYSQVD	N5H6F1S1		2.61182e-07
N241	VVLHPNYSQVD	N7H8S1		2.9356e-10
N241	VVLHPNYSQVD	N5H6F2S1		3.48976e-07
N241	VVLHPNYSQVD	N6H3F1S2		0.00257271
N241	VVLHPNYSQVD	N4H4S1		2.74617e-08
N241	VVLHPNYSQVD	N5H6F2		5.16074e-06
N241	VVLHPNYSQVD	N5H6F3S1		0.00164271
N241	VVLHPNYSQVD	N4H5F1S2		2.37124e-10
N241	VVLHPNYSQVD	N5H6		3.6382e-10
N241	VVLHPNYSQVD	N5H6S1		1.12422e-10
N241	VVLHPNYSQVD	N4H6F2		7.85814e-08
N241	VVLHPNYSQVD	N6H7		1.3345e-07
N241	VVLHPNYSQVD	N4H5F1S1		5.84295e-10
N241	VVLHPNYSQVD	N3H5		2.40873e-05
N241	VVLHPNYSQVD	N5H6F1		0.0041491
N241	VVLHPNYSQVD	N4H5S1Na1		1.12422e-10
N241	VVLHPNYSQVD	N4H6S1		4.94372e-06
N241	VVLHPNYSQVD	N6H7F1S3		1.57451e-09
N241	VVLHPNYSQVD	N6H6F1S2		6.71595e-08
N241	VVLHPNYSQVD	N7H4		1.14429e-05
N241	VVLHPNYSQVD	N5H7F1S2		2.8336e-10
N241	VVLHPNYSQVD	N5H6F2S3		2.39947e-06
N241	VVLHPNYSQVD	N5H6F4S1		5.10162e-10
N241	VVLHPNYSQVD	N5H6S2		1.24417e-12
N241	VVLHPNYSQVD	N3H4		2.62164e-11
N241	VVLHPNYSQVD	N6H7F1S1		4.42779e-06
N241	VVLHPNYSQVD	N4H5F3S1		3.55187e-07
N241	VVLHPNYSQVD	N4H4F1		0.0193862
N241	VVLHPNYSQVD	N4H5S2		1.24417e-12
N241	VVLHPNYSQVD	N5H6F3S2		6.98926e-09
N241	VVLHPNYSQVD	N3H4S1		2.90136e-13
N241	VVLHPNYSQVD	N7H7F1		0.015146
N241	VVLHPNYSQVD	N5H6F1S2		1.02854e-09
N241	VVLHPNYSQVD	N5H4S2		2.61149e-09
N241	VVLHPNYSQVD	N4H6		1.30372e-06
N241	VVLHPNYSQVD	N5H6S3		1.24417e-11
N241	VVLHPNYSQVD	N3H2F1		1.84803e-06
N241	VVLHPNYSQVD	N6H7S1		5.11612e-10
N241	VVLHPNYSQVD	N5H6F1S3		2.14777e-08
N241	VVLHPNYSQVD	N4H5		2.90136e-12
N241	VVLHPNYSQVD	N6H7S2		8.50944e-09
N241	VVLHPNYSQVD	N6H7F2S2		1.23376e-08
N241	VVLHPNYSQVD	N6H7F1S2		1.64239e-07
N241	VVLHPNYSQVD	N4H5S1	Deamidated [N/Q]	3.72419e-10
N241	VVLHPNYSQVD	N4H4S1Na1	Deamidated [N/Q]	0.00257271
N241	VVLHPNYSQVD	N7H4F1	Deamidated [N/Q]	1.5292e-08
N241	VVLHPNYSQVD	N6H5F2S1	Deamidated [N/Q]	0.00196066
N241	VVLHPNYSQVD	N4H5S1Na1	Deamidated [N/Q]	1.94007e-08
N241	VVLHPNYSQVD	N3H2	Deamidated [N/Q]	0.000827657
N241	VVLHPNYSQVD	N4H5S2	Deamidated [N/Q]	3.76307e-10
N241	VVLHPNYSQVD	N5H4S2	Deamidated [N/Q]	2.97666e-08
N241	VVLHPNYSQVD	N4H6	Deamidated [N/Q]	0.00265382
N241	VVLHPNYSQVDIGLIK	N2		0.0062654
N241	VVLHPNYSQVDIGLIK	N2H5		2.64204e-14
N241	VVLHPNYSQVDIGLIK	N3H3		0.00150777
N241	VVLHPNYSQVDIGLIK	N4H5S1		1.54e-22
N241	VVLHPNYSQVDIGLIK	N4H4		9.1234e-09
N241	VVLHPNYSQVDIGLIK	N4H4S1Na1		6.75002e-06
N241	VVLHPNYSQVDIGLIK	N4H7F1		0.0034494
N241	VVLHPNYSQVDIGLIK	N6H8S1		5.18182e-07
N241	VVLHPNYSQVDIGLIK	N6H7S3		6.60388e-19
N241	VVLHPNYSQVDIGLIK	N7H4F1		1.71788e-19
N241	VVLHPNYSQVDIGLIK	N5H6F1S1		1.58698e-14
N241	VVLHPNYSQVDIGLIK	N4H3F1		0.00260923
N241	VVLHPNYSQVDIGLIK	N3H6F1		1.43681e-06
N241	VVLHPNYSQVDIGLIK	N7H8S1		2.74876e-16
N241	VVLHPNYSQVDIGLIK	N1		0.0027733
N241	VVLHPNYSQVDIGLIK	N6H7F2		1.4422e-06
N241	VVLHPNYSQVDIGLIK	N3H6		3.3099e-13
N241	VVLHPNYSQVDIGLIK	N3H5F1		3.83925e-05
N241	VVLHPNYSQVDIGLIK	N5H6F2S1		5.76502e-20
N241	VVLHPNYSQVDIGLIK	N6H3F1S2		0.038663
N241	VVLHPNYSQVDIGLIK	N6H4S2		3.54014e-11
N241	VVLHPNYSQVDIGLIK	N4H4S1		7.53013e-17
N241	VVLHPNYSQVDIGLIK	N2H1F1		0.0019201
N241	VVLHPNYSQVDIGLIK	N6H6S1		0.00837478
N241	VVLHPNYSQVDIGLIK	N7H8F1S1		6.37416e-12
N241	VVLHPNYSQVDIGLIK	N5H6F2		1.49143e-14
N241	VVLHPNYSQVDIGLIK	N8H5		7.14472e-16
N241	VVLHPNYSQVDIGLIK	N5H6F3S1		1.29029e-19
N241	VVLHPNYSQVDIGLIK	N6H5F2S1		1.3014e-19
N241	VVLHPNYSQVDIGLIK	N4H5F1S2		2.36282e-21
N241	VVLHPNYSQVDIGLIK	N5H6		2.36282e-16
N241	VVLHPNYSQVDIGLIK	N5H4F4		3.31323e-16
N241	VVLHPNYSQVDIGLIK	N5H6S1		1.54e-21
N241	VVLHPNYSQVDIGLIK	N4H6F2		1.33858e-13
N241	VVLHPNYSQVDIGLIK	N4H7		1.22884e-16
N241	VVLHPNYSQVDIGLIK	N6H6F1		5.80692e-15
N241	VVLHPNYSQVDIGLIK	N6H7		6.52694e-10
N241	VVLHPNYSQVDIGLIK	N4H5F1S1		1.54e-17
N241	VVLHPNYSQVDIGLIK	N6H7F2S1		7.88822e-11
N241	VVLHPNYSQVDIGLIK	N4H5F3S2		7.95505e-22
N241	VVLHPNYSQVDIGLIK	N4H5S1Na1		1.43934e-20
N241	VVLHPNYSQVDIGLIK	N4H6S1		2.36282e-17
N241	VVLHPNYSQVDIGLIK	N7H7F1S3		1.01614e-08
N241	VVLHPNYSQVDIGLIK	N6H7F1S3		2.87665e-14
N241	VVLHPNYSQVDIGLIK	N7H4		9.31689e-08
N241	VVLHPNYSQVDIGLIK	N5H7F1S2		5.17598e-17
N241	VVLHPNYSQVDIGLIK	N6H6S2		1.805e-18
N241	VVLHPNYSQVDIGLIK	N6H9F1S2		0.00163565
N241	VVLHPNYSQVDIGLIK	N3H2		9.47178e-14
N241	VVLHPNYSQVDIGLIK	N7H3		0.00628887
N241	VVLHPNYSQVDIGLIK	N5H6S2		1.54e-20
N241	VVLHPNYSQVDIGLIK	N3H4		2.36282e-19
N241	VVLHPNYSQVDIGLIK	N5H4F1S2		4.78825e-11
N241	VVLHPNYSQVDIGLIK	N6H7F1S1		1.39494e-12
N241	VVLHPNYSQVDIGLIK	N4H5F3S1		1.40996e-08
N241	VVLHPNYSQVDIGLIK	N4H4F1		2.03923e-06
N241	VVLHPNYSQVDIGLIK	N4H5S2		1.11546e-21
N241	VVLHPNYSQVDIGLIK	N5H6F3S2		2.87665e-16
N241	VVLHPNYSQVDIGLIK	N3H4S1		1.54e-22
N241	VVLHPNYSQVDIGLIK	N7H7F1		3.16265e-09
N241	VVLHPNYSQVDIGLIK	N5H6F1S2		1.11546e-19
N241	VVLHPNYSQVDIGLIK	N5H4S2		1.69875e-20
N241	VVLHPNYSQVDIGLIK	N6H7F2S3		2.76942e-10
N241	VVLHPNYSQVDIGLIK	N5H6S3		1.54e-21
N241	VVLHPNYSQVDIGLIK	N6H7S1		5.66954e-13
N241	VVLHPNYSQVDIGLIK	N5H3F1		0.00412776
N241	VVLHPNYSQVDIGLIK	N4H4F1P1		4.06673e-07
N241	VVLHPNYSQVDIGLIK	N6H8F1S1		0.00028016
N241	VVLHPNYSQVDIGLIK	N5H6F1S3		7.95505e-21
N241	VVLHPNYSQVDIGLIK	N10H7		2.39212e-09
N241	VVLHPNYSQVDIGLIK	N6H7F3S4		2.95515e-10
N241	VVLHPNYSQVDIGLIK	N4H5		1.54e-21
N241	VVLHPNYSQVDIGLIK	N6H7S2		3.16686e-12
N241	VVLHPNYSQVDIGLIK	N8H5F1		4.18475e-11
N241	VVLHPNYSQVDIGLIK	N4H3S1		0.00252576
N241	VVLHPNYSQVDIGLIK	N6H7F1S2		4.94384e-16
N241	VVLHPNYSQVDIGLIK	N3H3	Deamidated [N/Q]	1.49819e-10
N241	VVLHPNYSQVDIGLIK	N4H5S1	Deamidated [N/Q]	1.81048e-16
N241	VVLHPNYSQVDIGLIK	N4H7F1	Deamidated [N/Q]	0.0060967
N241	VVLHPNYSQVDIGLIK	N7H4F1	Deamidated [N/Q]	3.86544e-17
N241	VVLHPNYSQVDIGLIK	N4H5F1	Deamidated [N/Q]	0.00036917
N241	VVLHPNYSQVDIGLIK	N5H6F1S1	Deamidated [N/Q]	2.43066e-06
N241	VVLHPNYSQVDIGLIK	N6H7F2	Deamidated [N/Q]	3.54182e-06
N241	VVLHPNYSQVDIGLIK	N3H6S1	Deamidated [N/Q]	0.00116895
N241	VVLHPNYSQVDIGLIK	N3H6	Deamidated [N/Q]	0.00068734
N241	VVLHPNYSQVDIGLIK	N3H5F1	Deamidated [N/Q]	0.00114689
N241	VVLHPNYSQVDIGLIK	N3H4F1S1	Deamidated [N/Q]	0.000325198
N241	VVLHPNYSQVDIGLIK	N5H6F2S1	Deamidated [N/Q]	9.70161e-07
N241	VVLHPNYSQVDIGLIK	N6H4S2	Deamidated [N/Q]	6.66262e-09
N241	VVLHPNYSQVDIGLIK	N2H1F1	Deamidated [N/Q]	0.0394356
N241	VVLHPNYSQVDIGLIK	N6H6	Deamidated [N/Q]	5.99747e-06
N241	VVLHPNYSQVDIGLIK	N4H4F1S1	Deamidated [N/Q]	1.36539e-06
N241	VVLHPNYSQVDIGLIK	N5H6F2	Deamidated [N/Q]	1.75218e-11
N241	VVLHPNYSQVDIGLIK	N8H5	Deamidated [N/Q]	1.3225e-07
N241	VVLHPNYSQVDIGLIK	N5H6F3S1	Deamidated [N/Q]	4.15216e-06
N241	VVLHPNYSQVDIGLIK	N8H6	Deamidated [N/Q]	1.2356e-10
N241	VVLHPNYSQVDIGLIK	N4H5F1S2	Deamidated [N/Q]	0.00560492
N241	VVLHPNYSQVDIGLIK	N5H6S1	Deamidated [N/Q]	8.15665e-10
N241	VVLHPNYSQVDIGLIK	N4H6F2	Deamidated [N/Q]	0.00465886
N241	VVLHPNYSQVDIGLIK	N4H7	Deamidated [N/Q]	5.91356e-11
N241	VVLHPNYSQVDIGLIK	N6H6F1	Deamidated [N/Q]	2.97718e-06
N241	VVLHPNYSQVDIGLIK	N4H5F1S1	Deamidated [N/Q]	1.43334e-10
N241	VVLHPNYSQVDIGLIK	N8H3	Deamidated [N/Q]	0.00294656
N241	VVLHPNYSQVDIGLIK	N5H6F1	Deamidated [N/Q]	0.0322856
N241	VVLHPNYSQVDIGLIK	N9H4	Deamidated [N/Q]	0.00355669
N241	VVLHPNYSQVDIGLIK	N6H4S1	Deamidated [N/Q]	0.000362359
N241	VVLHPNYSQVDIGLIK	N4H5S1Na1	Deamidated [N/Q]	2.5771e-12
N241	VVLHPNYSQVDIGLIK	N7H7F1S3	Deamidated [N/Q]	0.0024106
N241	VVLHPNYSQVDIGLIK	N7H4	Deamidated [N/Q]	2.3664e-05
N241	VVLHPNYSQVDIGLIK	N5H6S2	Deamidated [N/Q]	9.99898e-10
N241	VVLHPNYSQVDIGLIK	N3H4	Deamidated [N/Q]	9.88348e-10
N241	VVLHPNYSQVDIGLIK	N4H4F1	Deamidated [N/Q]	5.02186e-05
N241	VVLHPNYSQVDIGLIK	N4H5S2	Deamidated [N/Q]	1.20907e-18
N241	VVLHPNYSQVDIGLIK	N3H4S1	Deamidated [N/Q]	4.3152e-11
N241	VVLHPNYSQVDIGLIK	N7H7F1	Deamidated [N/Q]	0.000163828
N241	VVLHPNYSQVDIGLIK	N5H4S2	Deamidated [N/Q]	6.85976e-11
N241	VVLHPNYSQVDIGLIK	N4H6	Deamidated [N/Q]	0.00010657
N241	VVLHPNYSQVDIGLIK	N5H6S3	Deamidated [N/Q]	1.41435e-06
N241	VVLHPNYSQVDIGLIK	N3H2F1	Deamidated [N/Q]	0.00263959
N241	VVLHPNYSQVDIGLIK	N6H7S1	Deamidated [N/Q]	2.52518e-05
N241	VVLHPNYSQVDIGLIK	N10H7	Deamidated [N/Q]	2.96333e-06
N241	VVLHPNYSQVDIGLIK	N8H9	Deamidated [N/Q]	1.32986e-07
N241	VVLHPNYSQVDIGLIK	N4H5	Deamidated [N/Q]	3.37585e-11
N241	VVLHPNYSQVDIGLIK	N6H7S2	Deamidated [N/Q]	0.0004402
N241	VVLHPNYSQVDIGLIK	N8H5F1	Deamidated [N/Q]	1.59987e-06
N241	VVLHPNYSQVDIGLIK	N2H2	Deamidated [N/Q]	0.00139694
N241	VVLHPNYSQVDIGLIK	N4H3S1	Deamidated [N/Q]	0.00180574
N241	VVLHPNYSQVDIGLIKLK	N4H5S1		1.63803e-05
N241	VVLHPNYSQVDIGLIKLK	N4H7F1		9.22518e-07
N241	VVLHPNYSQVDIGLIKLK	N5H3		0.00979338
N241	VVLHPNYSQVDIGLIKLK	N4H5S2		8.24048e-14
N184	MVSHHNLTTGATLINE	N3H3		0.00217858
N184	MVSHHNLTTGATLINE	N4H4		0.000434851
N184	MVSHHNLTTGATLINE	N5H6F1S1		0.00236404
N184	MVSHHNLTTGATLINE	N2H9		0.000941595
N184	MVSHHNLTTGATLINE	N6H6F2S2		0.0137331
N184	MVSHHNLTTGATLINE	N5H6F3S1		0.000955454
N184	MVSHHNLTTGATLINE	N5H6		0.0404235
N184	MVSHHNLTTGATLINE	N6H5F1S2		0.00436988
N184	MVSHHNLTTGATLINE	N6H7S2		0.00266427
N184	MVSHHNLTTGATLINE	N2H2		0.0382781
N184	MVSHHNLTTGATLINE	N2H5	Oxidation [M]	0.000226078
N184	MVSHHNLTTGATLINE	N6H6S1	Oxidation [M]	0.00388547
N184	MVSHHNLTTGATLINE	N4H5F1S2	Oxidation [M]	1.97571e-13
N184	MVSHHNLTTGATLINE	N6H7F1S3	Oxidation [M]	0.00252834
N184	MVSHHNLTTGATLINE	N6H7S2	Oxidation [M]	8.86291e-11
N184	MVSHHNLTTGATLINE	N4H4S1	Deamidated [N/Q]	0.00113909
N184	MVSHHNLTTGATLINE	N2H2	Deamidated [N/Q]	0.0019756
N184	MVSHHNLTTGATLINE	N2H3	Oxidation [M]; Deamidated [N/Q]	0.00217858
N184	MVSHHNLTTGATLINE	N2H6Phos1	Oxidation [M]; Deamidated [N/Q]	0.00095443
N184	MVSHHNLTTGATLINE	N4H5F1S2	Oxidation [M]; Deamidated [N/Q]	0.000410672
N184	MVSHHNLTTGATLINE	N4H6	Oxidation [M]; Deamidated [N/Q]	8.61762e-06
N184	MVSHHNLTTGATLINE	N2H2	Oxidation [M]; Deamidated [N/Q]	0.0469031
N207	QWLLTTAKNLFLNHSE	N2H5		0.00214533
N207	QWLLTTAKNLFLNHSE	N4H6S1		0.00271871
N207	QWLLTTAKNLFLNHSE	N6H7F1S3		0.0108703
N207	QWLLTTAKNLFLNHSE	N6H3F1		0.00102547
N207	QWLLTTAKNLFLNHSE	N4H5F3S1		0.000174605
N207	QWLLTTAKNLFLNHSE	N2H1	Deamidated [N/Q]	0.0464808
N207	QWLLTTAKNLFLNHSE	N3H4S1	Deamidated [N/Q]; Deamidated [N/Q]	0.00196
N207	NLFLNHSE	N7H4F1		1.94296e-10
N207	NLFLNHSE	N8H8F1		1.98937e-08
N207	NLFLNHSE	N6H6S1		0.00447164
N207	NLFLNHSE	N7H8F1S1		5.68723e-07
N207	NLFLNHSE	N8H5		4.48232e-07
N207	NLFLNHSE	N5H6F3S1		6.71322e-09
N207	NLFLNHSE	N5H6F1		1.03449e-10
N207	NLFLNHSE	N4H6S1		5.16706e-12
N207	NLFLNHSE	N7H7F1S3		0.00171172
N207	NLFLNHSE	N6H7F1S3		9.02898e-09
N207	NLFLNHSE	N6H3F1		0.000239314
N207	NLFLNHSE	N6H9F1S2		2.54875e-07
N207	NLFLNHSE	N5H7		4.09421e-08
N207	NLFLNHSE	N5H4F1S2		2.38348e-09
N207	NLFLNHSE	N6H7F2S3		1.74488e-06
N207	NLFLNHSE	N3H2F1		5.96263e-08
N207	NLFLNHSE	N6H7F3S4		1.18792e-07
N207	NLFLNHSE	N6H7S2		6.93367e-12
N207	NLFLNHSE	N2H2		4.74162e-12
N207	NLFLNHSE	N6H7F2S2		2.74311e-11
N207	NLFLNHSE	N5H5		1.86174e-07
N207	NLFLNHSE	N4H4S1	Deamidated [N/Q]	0.00435502
N207	NLFLNHSE	N2H1F1	Deamidated [N/Q]	0.0222243
N207	NLFLNHSE	N6H3F1S1	Deamidated [N/Q]	0.00437563
N207	NLFLNHSE	N6H3	Deamidated [N/Q]	0.000640714
N207	NLFLNHSE	N6H7F1S1	Deamidated [N/Q]	2.95804e-09
N207	NLFLNHSE	N4H4F1	Deamidated [N/Q]	0.0295541
N207	NLFLNHSE	N7H6F1S4	Deamidated [N/Q]	2.9472e-05
N207	NLFLNHSE	N4H3S1	Deamidated [N/Q]	0.00379708
N207	NLFLNHSENATAK	N6H6S1		7.35875e-08
N207	NLFLNHSENATAK	N6H6F1		0.0120589
N207	NLFLNHSENATAK	N6H3F1		0.000104391
N207	NLFLNHSENATAK	N9H10F1S4		0.00156753
N207	NLFLNHSENATAKD	N8H8F1		0.00176754
N207	NLFLNHSENATAKD	N5H6F2S1		0.000267628
N207	NLFLNHSENATAKD	N4H6S1		5.16315e-05
N211	NATAK	N6H7F2S1		0.00138808
N241	IEKVVLHPNYSQVD	N5H6F1		0.0259865
N241	KVVLHPNYSQVD	N3H6S1		0.000275376
N241	KVVLHPNYSQVD	N5H3		0.0474836
N241	KVVLHPNYSQVD	N2H6Phos1		0.0455219
N241	KVVLHPNYSQVD	N5H6F3S3		2.62663e-08
N241	KVVLHPNYSQVD	N5H6S2	Deamidated [N/Q]	0.028529
N241	KVVLHPNYSQVD	N5H4F1S2	Deamidated [N/Q]	0.00785718
N241	KVVLHPNYSQVD	N6H7F3S4	Deamidated [N/Q]	1.86518e-07
N241	KVVLHPNYSQVDIGLIK	N8H3		0.00454709
N241	VVLHPNYSQVD	N6H8F1S1		1.14069e-07
N241	VVLHPNYSQVDIGLIK	N5H8F1		0.000205359
N241	VVLHPNYSQVDIGLIK	N3H6S1		3.65774e-10
N241	VVLHPNYSQVDIGLIK	N6H6F2S2		0.000791217
N241	VVLHPNYSQVDIGLIK	N8H3		0.00212353
N241	VVLHPNYSQVDIGLIK	N9H4		1.11549e-14
N241	VVLHPNYSQVDIGLIK	N6H6F1S2		4.0715e-15
N241	VVLHPNYSQVDIGLIK	N6H5F1S2		1.92088e-09
N241	VVLHPNYSQVDIGLIK	N8H9		1.73972e-09
N241	VVLHPNYSQVDIGLIK	N6H7F2S2		2.30519e-09
N241	VVLHPNYSQVDIGLIK	N2	Deamidated [N/Q]	0.00600639
N241	VVLHPNYSQVDIGLIK	N5H8F1	Deamidated [N/Q]	3.00009e-07
N241	VVLHPNYSQVDIGLIK	N4H4	Deamidated [N/Q]	9.02455e-06
N241	VVLHPNYSQVDIGLIK	N8H8F1	Deamidated [N/Q]	4.57914e-09
N241	VVLHPNYSQVDIGLIK	N4H4S1	Deamidated [N/Q]	3.27164e-05
N241	VVLHPNYSQVDIGLIK	N6H6S1	Deamidated [N/Q]	1.60621e-05
N241	VVLHPNYSQVDIGLIK	N6H7F2S1	Deamidated [N/Q]	6.25568e-07
N241	VVLHPNYSQVDIGLIK	N6H7F1S3	Deamidated [N/Q]	4.63971e-07
N241	VVLHPNYSQVDIGLIK	N5H7F1S2	Deamidated [N/Q]	8.06172e-08
N241	VVLHPNYSQVDIGLIK	N7H3	Deamidated [N/Q]	0.00263959
N241	VVLHPNYSQVDIGLIK	N5H6F3S2	Deamidated [N/Q]	6.30556e-06

## Sheet: HCC4
Nsite	Peptide Sequence	Glycan	Modification	Library Score
N184	MVSHHNLTTGATLINE	N2H2F1		0.018505
N184	MVSHHNLTTGATLINE	N4H5S1		7.05939e-11
N184	MVSHHNLTTGATLINE	N7H8S1		7.63432e-06
N184	MVSHHNLTTGATLINE	N4H4S1		0.00132596
N184	MVSHHNLTTGATLINE	N2H9		0.000941595
N184	MVSHHNLTTGATLINE	N4H5cF1S2		0.000223525
N184	MVSHHNLTTGATLINE	N5H6S1		3.11787e-05
N184	MVSHHNLTTGATLINE	N5H6cF1		0.00482468
N184	MVSHHNLTTGATLINE	N5H7F1S2		1.09937e-07
N184	MVSHHNLTTGATLINE	N4H4F1		0.041522
N184	MVSHHNLTTGATLINE	N4H5		7.13551e-13
N184	MVSHHNLTTGATLINE	N6H7S2		0.00266427
N184	MVSHHNLTTGATLINE	N3H3	Oxidation [M]	6.49079e-11
N184	MVSHHNLTTGATLINE	N4H5S1	Oxidation [M]	1.64013e-13
N184	MVSHHNLTTGATLINE	N6H7S3	Oxidation [M]	9.86889e-11
N184	MVSHHNLTTGATLINE	N7H4F1	Oxidation [M]	9.21722e-05
N184	MVSHHNLTTGATLINE	N4H5F1	Oxidation [M]	3.36594e-05
N184	MVSHHNLTTGATLINE	N5H6F1S1	Oxidation [M]	3.4318e-13
N184	MVSHHNLTTGATLINE	N7H8S1	Oxidation [M]	2.44477e-06
N184	MVSHHNLTTGATLINE	N3H6S1	Oxidation [M]	1.12429e-06
N184	MVSHHNLTTGATLINE	N5H6F2S1	Oxidation [M]	9.49372e-09
N184	MVSHHNLTTGATLINE	N6H3F1S2	Oxidation [M]	1.91024e-10
N184	MVSHHNLTTGATLINE	N2H6Phos1	Oxidation [M]	0.000374927
N184	MVSHHNLTTGATLINE	N6H6S1	Oxidation [M]	0.00388547
N184	MVSHHNLTTGATLINE	N4H4F1S1	Oxidation [M]	0.00134368
N184	MVSHHNLTTGATLINE	N5H6F2	Oxidation [M]	0.000174197
N184	MVSHHNLTTGATLINE	N8H5	Oxidation [M]	4.27028e-05
N184	MVSHHNLTTGATLINE	N6H5F2S1	Oxidation [M]	1.40521e-10
N184	MVSHHNLTTGATLINE	N5H6S1	Oxidation [M]	1.81513e-14
N184	MVSHHNLTTGATLINE	N4H7	Oxidation [M]	4.82476e-05
N184	MVSHHNLTTGATLINE	N6H6F1	Oxidation [M]	1.89051e-05
N184	MVSHHNLTTGATLINE	N4H5F1S1	Oxidation [M]	1.64013e-13
N184	MVSHHNLTTGATLINE	N6H4S1	Oxidation [M]	0.000471325
N184	MVSHHNLTTGATLINE	N4H5S1Na1	Oxidation [M]	1.59746e-09
N184	MVSHHNLTTGATLINE	N4H6S1	Oxidation [M]	1.81513e-14
N184	MVSHHNLTTGATLINE	N5H7F1S2	Oxidation [M]	1.26806e-12
N184	MVSHHNLTTGATLINE	N5H6F4S1	Oxidation [M]	2.52454e-05
N184	MVSHHNLTTGATLINE	N3H2	Oxidation [M]	0.04472
N184	MVSHHNLTTGATLINE	N5H6S2	Oxidation [M]	7.78371e-14
N184	MVSHHNLTTGATLINE	N3H4	Oxidation [M]	1.20463e-12
N184	MVSHHNLTTGATLINE	N5H4F1S2	Oxidation [M]	9.20891e-10
N184	MVSHHNLTTGATLINE	N6H7F1S1	Oxidation [M]	5.25166e-06
N184	MVSHHNLTTGATLINE	N4H4F1	Oxidation [M]	0.0464425
N184	MVSHHNLTTGATLINE	N4H5S2	Oxidation [M]	2.78496e-15
N184	MVSHHNLTTGATLINE	N3H4S1	Oxidation [M]	3.45942e-13
N184	MVSHHNLTTGATLINE	N5H4S2	Oxidation [M]	1.17361e-12
N184	MVSHHNLTTGATLINE	N4H6	Oxidation [M]	5.90921e-13
N184	MVSHHNLTTGATLINE	N5H6S3	Oxidation [M]	7.78371e-14
N184	MVSHHNLTTGATLINE	N10H7	Oxidation [M]	8.87035e-12
N184	MVSHHNLTTGATLINE	N4H5	Oxidation [M]	3.4318e-13
N184	MVSHHNLTTGATLINE	N4H3S1	Oxidation [M]	7.06846e-05
N184	MVSHHNLTTGATLINE	N4H3	Deamidated [N/Q]	0.00197575
N184	MVSHHNLTTGATLINE	N4H4S1	Deamidated [N/Q]	0.00113909
N184	MVSHHNLTTGATLINE	N4H5S1Na1	Deamidated [N/Q]	5.30214e-09
N184	MVSHHNLTTGATLINE	N5H4S2	Deamidated [N/Q]	0.00223828
N184	MVSHHNLTTGATLINE	N2H2	Deamidated [N/Q]	0.0019756
N184	MVSHHNLTTGATLINE	N4H3S1	Deamidated [N/Q]	0.000223525
N184	MVSHHNLTTGATLINE	N4H3	Oxidation [M]; Deamidated [N/Q]	0.018505
N184	MVSHHNLTTGATLINE	N2H3	Oxidation [M]; Deamidated [N/Q]	0.00217858
N184	MVSHHNLTTGATLINE	N3H3	Oxidation [M]; Deamidated [N/Q]	2.70412e-05
N184	MVSHHNLTTGATLINE	N4H5S1	Oxidation [M]; Deamidated [N/Q]	1.75519e-10
N184	MVSHHNLTTGATLINE	N7H4F1	Oxidation [M]; Deamidated [N/Q]	3.73761e-11
N184	MVSHHNLTTGATLINE	N5H6F1S1	Oxidation [M]; Deamidated [N/Q]	0.000314994
N184	MVSHHNLTTGATLINE	N1	Oxidation [M]; Deamidated [N/Q]	1.77472e-05
N184	MVSHHNLTTGATLINE	N3H6S1	Oxidation [M]; Deamidated [N/Q]	0.00231108
N184	MVSHHNLTTGATLINE	N3H6	Oxidation [M]; Deamidated [N/Q]	0.00165592
N184	MVSHHNLTTGATLINE	N6H4S2	Oxidation [M]; Deamidated [N/Q]	8.32669e-05
N184	MVSHHNLTTGATLINE	N4H4F1S1	Oxidation [M]; Deamidated [N/Q]	0.00539485
N184	MVSHHNLTTGATLINE	N5H6F2	Oxidation [M]; Deamidated [N/Q]	2.6305e-09
N184	MVSHHNLTTGATLINE	N8H6	Oxidation [M]; Deamidated [N/Q]	3.73761e-11
N184	MVSHHNLTTGATLINE	N5H6	Oxidation [M]; Deamidated [N/Q]	7.64919e-05
N184	MVSHHNLTTGATLINE	N5H4F4	Oxidation [M]; Deamidated [N/Q]	6.71416e-11
N184	MVSHHNLTTGATLINE	N4H7	Oxidation [M]; Deamidated [N/Q]	2.69493e-08
N184	MVSHHNLTTGATLINE	N6H6F1	Oxidation [M]; Deamidated [N/Q]	0.00210935
N184	MVSHHNLTTGATLINE	N6H7	Oxidation [M]; Deamidated [N/Q]	1.06602e-10
N184	MVSHHNLTTGATLINE	N6H4S1	Oxidation [M]; Deamidated [N/Q]	0.000584097
N184	MVSHHNLTTGATLINE	N4H5S1Na1	Oxidation [M]; Deamidated [N/Q]	1.71805e-10
N184	MVSHHNLTTGATLINE	N6H6F1S2	Oxidation [M]; Deamidated [N/Q]	7.76133e-05
N184	MVSHHNLTTGATLINE	N3H4	Oxidation [M]; Deamidated [N/Q]	7.10331e-05
N184	MVSHHNLTTGATLINE	N4H5S2	Oxidation [M]; Deamidated [N/Q]	0.00040924
N184	MVSHHNLTTGATLINE	N3H4S1	Oxidation [M]; Deamidated [N/Q]	2.14502e-08
N184	MVSHHNLTTGATLINE	N5H4S2	Oxidation [M]; Deamidated [N/Q]	2.86993e-12
N184	MVSHHNLTTGATLINE	N4H6	Oxidation [M]; Deamidated [N/Q]	8.61762e-06
N184	MVSHHNLTTGATLINE	N4H5	Oxidation [M]; Deamidated [N/Q]	0.000471372
N184	MVSHHNLTTGATLINE	N2H2	Oxidation [M]; Deamidated [N/Q]	0.0469031
N207	QWLLTTAKNLFLNHSE	N2H2F1		0.0019201
N207	QWLLTTAKNLFLNHSE	N7H4F1		0.00327426
N207	QWLLTTAKNLFLNHSE	N5H6F1S1		0.018713
N207	QWLLTTAKNLFLNHSE	N6H3F1S2		0.0431608
N207	QWLLTTAKNLFLNHSE	N5H4F1		0.00164407
N207	QWLLTTAKNLFLNHSE	N4H4S1		0.00163235
N207	QWLLTTAKNLFLNHSE	N6H3F1S1		0.00309597
N207	QWLLTTAKNLFLNHSE	N6H7F1S3		0.0108703
N207	QWLLTTAKNLFLNHSE	N4H5S2		0.00173138
N207	QWLLTTAKNLFLNHSE	N2H1		0.00263959
N207	QWLLTTAKNLFLNHSE	N2H1F1	Deamidated [N/Q]	0.0115549
N207	QWLLTTAKNLFLNHSE	N4H7	Deamidated [N/Q]	0.00674136
N207	QWLLTTAKNLFLNHSE	N8H3	Deamidated [N/Q]	0.00121384
N207	QWLLTTAKNLFLNHSE	N4H5S2	Deamidated [N/Q]	0.00237704
N207	QWLLTTAKNLFLNHSE	N2F1	Deamidated [N/Q]	0.000906579
N207	QWLLTTAKNLFLNHSE	N8H9F1S4	Deamidated [N/Q]	0.00177732
N207	QWLLTTAKNLFLNHSE	N6H7F3S4	Deamidated [N/Q]	0.00239007
N207	QWLLTTAKNLFLNHSE	N2H2	Deamidated [N/Q]	0.0223199
N207	QWLLTTAKNLFLNHSE	N3H6S1	Deamidated [N/Q]; Deamidated [N/Q]	0.0230208
N207	QWLLTTAKNLFLNHSE	N5H6F2S1	Deamidated [N/Q]; Deamidated [N/Q]	0.00479065
N207	QWLLTTAKNLFLNHSE	N8H3	Deamidated [N/Q]; Deamidated [N/Q]	0.00241684
N207	QWLLTTAKNLFLNHSE	N3H5F1S2	Deamidated [N/Q]; Deamidated [N/Q]	0.00158319
N207	QWLLTTAKNLFLNHSE	N2H2	Deamidated [N/Q]; Deamidated [N/Q]	0.0394356
N207	NLFLNHSE	N4H5S1		2.71112e-14
N207	NLFLNHSE	N5H8F1		2.32926e-05
N207	NLFLNHSE	N4H7F1		7.08219e-06
N207	NLFLNHSE	N8H8		5.91121e-10
N207	NLFLNHSE	N7H4F1		1.94296e-10
N207	NLFLNHSE	N5H6F1S1		2.19807e-11
N207	NLFLNHSE	N4H3F1		1.19051e-09
N207	NLFLNHSE	N7H8S1		3.165e-09
N207	NLFLNHSE	N8H8F1		5.96023e-07
N207	NLFLNHSE	N6H7F2		8.10332e-05
N207	NLFLNHSE	N3H6S1		4.7522e-07
N207	NLFLNHSE	N5H3		2.24135e-05
N207	NLFLNHSE	N3H6		5.23084e-10
N207	NLFLNHSE	N5H6F2S1		2.00727e-11
N207	NLFLNHSE	N6H3F1S2		2.34188e-06
N207	NLFLNHSE	N6H4S2		0.00106676
N207	NLFLNHSE	N5H4F1		0.00498229
N207	NLFLNHSE	N2H6Phos1		2.73446e-05
N207	NLFLNHSE	N6H6S1		0.00447164
N207	NLFLNHSE	N6H6		0.000685001
N207	NLFLNHSE	N4H4F1S1		2.76023e-09
N207	NLFLNHSE	N2H7F1		4.16128e-09
N207	NLFLNHSE	N5H6F2		4.77075e-11
N207	NLFLNHSE	N6H6F2S2		2.40778e-06
N207	NLFLNHSE	N5H6F3S1		6.71322e-09
N207	NLFLNHSE	N6H5F2S1		2.53193e-11
N207	NLFLNHSE	N4H5F1S2		9.86967e-12
N207	NLFLNHSE	N5H4F4		7.08548e-11
N207	NLFLNHSE	N5H6S1		6.93367e-12
N207	NLFLNHSE	N4H6F2		2.5444e-08
N207	NLFLNHSE	N6H7		1.15307e-09
N207	NLFLNHSE	N8H3		2.09598e-06
N207	NLFLNHSE	N3H5		3.96624e-08
N207	NLFLNHSE	N4H5F3S2		2.76955e-07
N207	NLFLNHSE	N4H5S1Na1		1.42393e-11
N207	NLFLNHSE	N6H6F1S2		2.24297e-10
N207	NLFLNHSE	N6H6F2		0.00489327
N207	NLFLNHSE	N5H7F1S2		6.93367e-12
N207	NLFLNHSE	N6H6S2		2.18785e-10
N207	NLFLNHSE	N6H3		4.26264e-06
N207	NLFLNHSE	N6H3F1		0.000239314
N207	NLFLNHSE	N5H6F4S1		4.15049e-11
N207	NLFLNHSE	N6H9F1S2		2.54875e-07
N207	NLFLNHSE	N3H2		1.88985e-06
N207	NLFLNHSE	N5H6S2		4.11665e-13
N207	NLFLNHSE	N4H5F3S1		6.64188e-09
N207	NLFLNHSE	N4H5S2		2.08853e-14
N207	NLFLNHSE	N3H4S1		2.08853e-14
N207	NLFLNHSE	N5H6F1S2		4.80591e-12
N207	NLFLNHSE	N5H4S2		4.15049e-11
N207	NLFLNHSE	N4H6		3.78485e-11
N207	NLFLNHSE	N5H6S3		4.11665e-13
N207	NLFLNHSE	N5H3F1		1.90355e-09
N207	NLFLNHSE	N6H8F1S1		0.00220139
N207	NLFLNHSE	N10H10F1		0.000158467
N207	NLFLNHSE	N8H9		2.53803e-05
N207	NLFLNHSE	N4H5		1.32431e-12
N207	NLFLNHSE	N6H7S2		6.93367e-12
N207	NLFLNHSE	N8H5F1		0.0318624
N207	NLFLNHSE	N2H2		4.74162e-12
N207	NLFLNHSE	N2H2F1	Deamidated [N/Q]	0.00516003
N207	NLFLNHSE	N2H5	Deamidated [N/Q]	0.00207966
N207	NLFLNHSE	N4H5S1	Deamidated [N/Q]	7.92784e-12
N207	NLFLNHSE	N4H4S1Na1	Deamidated [N/Q]	0.00317963
N207	NLFLNHSE	N6H8S1	Deamidated [N/Q]	0.00425296
N207	NLFLNHSE	N7H4F1	Deamidated [N/Q]	1.70272e-06
N207	NLFLNHSE	N7H8S1	Deamidated [N/Q]	2.91833e-08
N207	NLFLNHSE	N3H6	Deamidated [N/Q]	0.00071246
N207	NLFLNHSE	N5H6F2S1	Deamidated [N/Q]	3.90366e-07
N207	NLFLNHSE	N2H1F1	Deamidated [N/Q]	0.0222243
N207	NLFLNHSE	N5H6F2	Deamidated [N/Q]	4.27914e-05
N207	NLFLNHSE	N6H5F2S1	Deamidated [N/Q]	0.000163843
N207	NLFLNHSE	N8H6	Deamidated [N/Q]	0.000105228
N207	NLFLNHSE	N4H5F1S2	Deamidated [N/Q]	1.97739e-08
N207	NLFLNHSE	N5H6	Deamidated [N/Q]	9.58974e-06
N207	NLFLNHSE	N5H4F4	Deamidated [N/Q]	0.00133906
N207	NLFLNHSE	N5H6S1	Deamidated [N/Q]	0.00143743
N207	NLFLNHSE	N4H6F2	Deamidated [N/Q]	0.00329129
N207	NLFLNHSE	N6H7	Deamidated [N/Q]	0.000132782
N207	NLFLNHSE	N4H5F1S1	Deamidated [N/Q]	0.00447287
N207	NLFLNHSE	N3H5	Deamidated [N/Q]	0.00212424
N207	NLFLNHSE	N6H7F2S1	Deamidated [N/Q]	0.00466008
N207	NLFLNHSE	N4H5S1Na1	Deamidated [N/Q]	2.70189e-11
N207	NLFLNHSE	N5H7F1S2	Deamidated [N/Q]	0.00185694
N207	NLFLNHSE	N2H4	Deamidated [N/Q]	0.00127618
N207	NLFLNHSE	N5H6S2	Deamidated [N/Q]	4.05193e-11
N207	NLFLNHSE	N3H4	Deamidated [N/Q]	0.00010457
N207	NLFLNHSE	N4H5S2	Deamidated [N/Q]	4.55096e-12
N207	NLFLNHSE	N6H5F1S2	Deamidated [N/Q]	0.0216395
N207	NLFLNHSE	N3H4S1	Deamidated [N/Q]	5.734e-08
N207	NLFLNHSE	N5H6F1S2	Deamidated [N/Q]	0.0234597
N207	NLFLNHSE	N5H4S2	Deamidated [N/Q]	6.17576e-08
N207	NLFLNHSE	N5H6S3	Deamidated [N/Q]	2.74786e-09
N207	NLFLNHSE	N5H3F1	Deamidated [N/Q]	0.0429236
N207	NLFLNHSE	N4H5	Deamidated [N/Q]	1.59141e-06
N207	NLFLNHSE	N8H5F1	Deamidated [N/Q]	0.000164189
N207	NLFLNHSENATAK	N4H7F1		6.0838e-05
N207	NLFLNHSENATAK	N2H6Phos1		8.38993e-07
N207	NLFLNHSENATAK	N6H6S1		7.35875e-08
N207	NLFLNHSENATAK	N7H8F1S1		0.0049701
N207	NLFLNHSENATAK	N8H5		0.000707839
N207	NLFLNHSENATAK	N6H5F2S1		0.0120589
N207	NLFLNHSENATAK	N4H5F1S1		4.38967e-09
N207	NLFLNHSENATAK	N5H7F1S2		0.000295195
N207	NLFLNHSENATAK	N5H7		0.000804171
N207	NLFLNHSENATAK	N5H6F3S3		0.000731049
N207	NLFLNHSENATAK	N6H7F1S1		0.00303021
N207	NLFLNHSENATAK	N4H5F3S1		2.87889e-08
N207	NLFLNHSENATAK	N6H7F1		3.4012e-08
N207	NLFLNHSENATAK	N4H7F1	Deamidated [N/Q]	0.000846704
N207	NLFLNHSENATAK	N2H6Phos1	Deamidated [N/Q]	0.000760624
N207	NLFLNHSENATAK	N6H6S1	Deamidated [N/Q]	0.000284895
N207	NLFLNHSENATAK	N5H6F4S1	Deamidated [N/Q]	1.4127e-07
N207	NLFLNHSENATAK	N6H7F1	Deamidated [N/Q]	0.000210529
N207	NLFLNHSENATAKD	N6H3F1S2		0.0427844
N207	NLFLNHSENATAKD	N2H6Phos1		0.0447854
N207	NLFLNHSENATAKD	N5H6F2S3		0.000599044
N207	NLFLNHSENATAKD	N4H7F1	Deamidated [N/Q]	0.0334294
N211	NATAK	N4H5S1		3.81693e-07
N211	NATAK	N4H5F1S1		0.000183802
N211	NATAK	N7H3		0.000136241
N211	NATAK	N4H5		5.56871e-07
N211	NATAKD	N4H5S1		1.65698e-06
N211	NATAKD	N5H6S1		0.00035329
N241	KVVLHPNYSQVD	N3H3		5.9347e-05
N241	KVVLHPNYSQVD	N4H5S1		4.11679e-16
N241	KVVLHPNYSQVD	N6H8S1		4.89891e-10
N241	KVVLHPNYSQVD	N6H7S3		2.44749e-12
N241	KVVLHPNYSQVD	N4H3F1		0.00258313
N241	KVVLHPNYSQVD	N1		2.16304e-12
N241	KVVLHPNYSQVD	N6H7F2		0.000611518
N241	KVVLHPNYSQVD	N5H6F2S1		1.25456e-10
N241	KVVLHPNYSQVD	N6H4S2		0.00881383
N241	KVVLHPNYSQVD	N4H4S1		6.3164e-14
N241	KVVLHPNYSQVD	N5H6S1		4.11679e-16
N241	KVVLHPNYSQVD	N4H7		7.78345e-13
N241	KVVLHPNYSQVD	N6H7F2S1		6.55403e-08
N241	KVVLHPNYSQVD	N4H5F3S2		3.90809e-10
N241	KVVLHPNYSQVD	N4H5S1Na1		6.3164e-15
N241	KVVLHPNYSQVD	N4H6S1		0.00173067
N241	KVVLHPNYSQVD	N6H7F1S3		1.0648e-11
N241	KVVLHPNYSQVD	N6H6F1S2		0.000293086
N241	KVVLHPNYSQVD	N5H6F4S1		7.44483e-16
N241	KVVLHPNYSQVD	N6H9F1S2		2.63161e-11
N241	KVVLHPNYSQVD	N5H6S2		6.3164e-18
N241	KVVLHPNYSQVD	N3H4		1.51561e-12
N241	KVVLHPNYSQVD	N5H6F3S3		2.62663e-08
N241	KVVLHPNYSQVD	N6H7F1S1		5.63928e-09
N241	KVVLHPNYSQVD	N4H5F3S1		2.12715e-06
N241	KVVLHPNYSQVD	N4H5S2		4.11679e-16
N241	KVVLHPNYSQVD	N6H5F1S2		4.02575e-05
N241	KVVLHPNYSQVD	N5H6F3S2		6.53806e-05
N241	KVVLHPNYSQVD	N3H4S1		4.11679e-15
N241	KVVLHPNYSQVD	N6H7F2S3		0.00641445
N241	KVVLHPNYSQVD	N5H6S3		4.11679e-16
N241	KVVLHPNYSQVD	N8H9		0.00256541
N241	KVVLHPNYSQVD	N4H5		1.12522e-16
N241	KVVLHPNYSQVD	N6H7S2		1.59518e-12
N241	KVVLHPNYSQVD	N6H7F2S2		3.2204e-06
N241	KVVLHPNYSQVD	N6H7F1S2		3.06238e-10
N241	KVVLHPNYSQVD	N4H5S1	Deamidated [N/Q]	1.34023e-12
N241	KVVLHPNYSQVD	N4H4	Deamidated [N/Q]	0.0490957
N241	KVVLHPNYSQVD	N4H4S1Na1	Deamidated [N/Q]	0.0490393
N241	KVVLHPNYSQVD	N7H4F1	Deamidated [N/Q]	1.27969e-07
N241	KVVLHPNYSQVD	N5H6F1S1	Deamidated [N/Q]	0.00300665
N241	KVVLHPNYSQVD	N6H4S2	Deamidated [N/Q]	3.28663e-09
N241	KVVLHPNYSQVD	N6H6S1	Deamidated [N/Q]	0.00100136
N241	KVVLHPNYSQVD	N6H6	Deamidated [N/Q]	0.00990516
N241	KVVLHPNYSQVD	N4H4F1S1	Deamidated [N/Q]	0.00148257
N241	KVVLHPNYSQVD	N8H6	Deamidated [N/Q]	6.05481e-09
N241	KVVLHPNYSQVD	N5H6	Deamidated [N/Q]	0.000335059
N241	KVVLHPNYSQVD	N5H4F4	Deamidated [N/Q]	5.76929e-10
N241	KVVLHPNYSQVD	N6H3F1S1	Deamidated [N/Q]	1.48922e-07
N241	KVVLHPNYSQVD	N4H5S1Na1	Deamidated [N/Q]	0.000968683
N241	KVVLHPNYSQVD	N4H5S2	Deamidated [N/Q]	1.91043e-12
N241	KVVLHPNYSQVD	N5H4S2	Deamidated [N/Q]	0.00256082
N241	KVVLHPNYSQVD	N6H7F2S3	Deamidated [N/Q]	0.000159613
N241	KVVLHPNYSQVD	N8H9	Deamidated [N/Q]	2.16619e-05
N241	KVVLHPNYSQVD	N4H5	Deamidated [N/Q]	0.000289397
N241	KVVLHPNYSQVDIGLIK	N4H5S1		7.8562e-18
N241	KVVLHPNYSQVDIGLIK	N5H8F1		4.15526e-07
N241	KVVLHPNYSQVDIGLIK	N6H8S1		3.34386e-09
N241	KVVLHPNYSQVDIGLIK	N5H6F1S1		7.6022e-11
N241	KVVLHPNYSQVDIGLIK	N7H8S1		5.01094e-12
N241	KVVLHPNYSQVDIGLIK	N5H6F2S1		5.23809e-19
N241	KVVLHPNYSQVDIGLIK	N5H4F1		6.60463e-07
N241	KVVLHPNYSQVDIGLIK	N5H4F4		8.76362e-09
N241	KVVLHPNYSQVDIGLIK	N5H6S1		7.8562e-18
N241	KVVLHPNYSQVDIGLIK	N4H5F1S1		2.361e-12
N241	KVVLHPNYSQVDIGLIK	N3H5		0.000226505
N241	KVVLHPNYSQVDIGLIK	N9H4		2.78744e-07
N241	KVVLHPNYSQVDIGLIK	N6H7F2S1		7.95616e-10
N241	KVVLHPNYSQVDIGLIK	N4H6S1		2.89228e-12
N241	KVVLHPNYSQVDIGLIK	N6H7F1S3		8.48936e-11
N241	KVVLHPNYSQVDIGLIK	N5H6F4S1		0.00689112
N241	KVVLHPNYSQVDIGLIK	N5H6S2		1.20538e-19
N241	KVVLHPNYSQVDIGLIK	N3H4		1.32956e-08
N241	KVVLHPNYSQVDIGLIK	N4H5F3S1		6.16801e-17
N241	KVVLHPNYSQVDIGLIK	N4H5S2		1.9454e-18
N241	KVVLHPNYSQVDIGLIK	N5H6F3S2		1.90278e-14
N241	KVVLHPNYSQVDIGLIK	N3H4S1		1.07678e-17
N241	KVVLHPNYSQVDIGLIK	N5H6F1S2		3.78103e-08
N241	KVVLHPNYSQVDIGLIK	N5H4S2		1.69023e-17
N241	KVVLHPNYSQVDIGLIK	N5H6S3		7.8562e-18
N241	KVVLHPNYSQVDIGLIK	N5H6F1S3		7.8562e-14
N241	KVVLHPNYSQVDIGLIK	N8H9F1S4		0.00688769
N241	KVVLHPNYSQVDIGLIK	N6H7S2		1.35619e-10
N241	KVVLHPNYSQVDIGLIK	N2H2		0.00576887
N241	KVVLHPNYSQVDIGLIK	N6H7F2S2		4.96437e-07
N241	KVVLHPNYSQVDIGLIK	N5H5		1.36442e-09
N241	KVVLHPNYSQVDIGLIK	N4H5S1	Deamidated [N/Q]	3.5107e-08
N241	KVVLHPNYSQVDIGLIK	N8H8	Deamidated [N/Q]	0.000222728
N241	KVVLHPNYSQVDIGLIK	N7H4F1	Deamidated [N/Q]	2.02345e-10
N241	KVVLHPNYSQVDIGLIK	N4H3F1	Deamidated [N/Q]	3.3412e-06
N241	KVVLHPNYSQVDIGLIK	N1	Deamidated [N/Q]	0.00655109
N241	KVVLHPNYSQVDIGLIK	N3H6S1	Deamidated [N/Q]	1.18162e-07
N241	KVVLHPNYSQVDIGLIK	N8H6	Deamidated [N/Q]	1.05778e-11
N241	KVVLHPNYSQVDIGLIK	N6H7F2S1	Deamidated [N/Q]	0.00671203
N241	KVVLHPNYSQVDIGLIK	N5H6S2	Deamidated [N/Q]	2.13685e-07
N241	KVVLHPNYSQVDIGLIK	N3H4	Deamidated [N/Q]	8.0815e-06
N241	KVVLHPNYSQVDIGLIK	N4H5S2	Deamidated [N/Q]	1.83812e-10
N241	KVVLHPNYSQVDIGLIK	N3H4S1	Deamidated [N/Q]	1.32518e-08
N241	KVVLHPNYSQVDIGLIK	N5H4S2	Deamidated [N/Q]	1.81328e-06
N241	VVLHPNYSQVD	N2		5.52963e-11
N241	VVLHPNYSQVD	N3H3		3.50789e-05
N241	VVLHPNYSQVD	N4H5S1		2.90136e-14
N241	VVLHPNYSQVD	N5H8F1		0.000479342
N241	VVLHPNYSQVD	N6H8S1		0.000525622
N241	VVLHPNYSQVD	N6H7S3		4.891e-10
N241	VVLHPNYSQVD	N8H8		0.00187347
N241	VVLHPNYSQVD	N5H6F1S1		2.61182e-07
N241	VVLHPNYSQVD	N7H8S1		2.9356e-10
N241	VVLHPNYSQVD	N5H6F2S1		3.48976e-07
N241	VVLHPNYSQVD	N6H3F1S2		1.27526e-07
N241	VVLHPNYSQVD	N5H6F2		5.16074e-06
N241	VVLHPNYSQVD	N5H6F3S1		0.00164271
N241	VVLHPNYSQVD	N6H5F2S1		5.56892e-05
N241	VVLHPNYSQVD	N5H6S1		1.12422e-10
N241	VVLHPNYSQVD	N4H6F2		7.85814e-08
N241	VVLHPNYSQVD	N3H5		2.40873e-05
N241	VVLHPNYSQVD	N5H6F1		0.0041491
N241	VVLHPNYSQVD	N4H6S1		4.94372e-06
N241	VVLHPNYSQVD	N6H7F1S3		1.57451e-09
N241	VVLHPNYSQVD	N6H6F1S2		1.74383e-07
N241	VVLHPNYSQVD	N7H4		1.14429e-05
N241	VVLHPNYSQVD	N5H7F1S2		0.00184922
N241	VVLHPNYSQVD	N5H6F4S1		5.10162e-10
N241	VVLHPNYSQVD	N5H6S2		1.24417e-12
N241	VVLHPNYSQVD	N3H4		2.62164e-11
N241	VVLHPNYSQVD	N4H5F3S1		3.55187e-07
N241	VVLHPNYSQVD	N4H4F1		0.0193862
N241	VVLHPNYSQVD	N4H5S2		1.24417e-12
N241	VVLHPNYSQVD	N5H6F3S2		6.98926e-09
N241	VVLHPNYSQVD	N7H7F1		0.015146
N241	VVLHPNYSQVD	N5H6F1S2		1.02854e-09
N241	VVLHPNYSQVD	N5H4S2		2.61149e-09
N241	VVLHPNYSQVD	N5H6S3		1.24417e-11
N241	VVLHPNYSQVD	N3H2F1		1.84803e-06
N241	VVLHPNYSQVD	N6H7S1		0.0438382
N241	VVLHPNYSQVD	N6H8F1S1		1.14069e-07
N241	VVLHPNYSQVD	N5H6F1S3		2.14777e-08
N241	VVLHPNYSQVD	N4H5		1.24417e-11
N241	VVLHPNYSQVD	N6H7S2		8.50944e-09
N241	VVLHPNYSQVD	N6H7F2S2		1.23376e-08
N241	VVLHPNYSQVD	N6H7F1S2		8.05661e-07
N241	VVLHPNYSQVD	N4H5S1	Deamidated [N/Q]	1.25195e-09
N241	VVLHPNYSQVD	N7H4F1	Deamidated [N/Q]	0.00235471
N241	VVLHPNYSQVD	N3H6S1	Deamidated [N/Q]	0.00212741
N241	VVLHPNYSQVD	N6H5F2S1	Deamidated [N/Q]	0.00196066
N241	VVLHPNYSQVD	N4H5S1Na1	Deamidated [N/Q]	1.94007e-08
N241	VVLHPNYSQVD	N4H5S2	Deamidated [N/Q]	3.76307e-10
N241	VVLHPNYSQVD	N5H4S2	Deamidated [N/Q]	2.97666e-08
N241	VVLHPNYSQVD	N4H6	Deamidated [N/Q]	0.00265382
N241	VVLHPNYSQVDIGLIK	N4H5S1		1.54e-22
N241	VVLHPNYSQVDIGLIK	N4H4		0.00916693
N241	VVLHPNYSQVDIGLIK	N6H7S3		6.60388e-19
N241	VVLHPNYSQVDIGLIK	N7H4F1		1.71788e-19
N241	VVLHPNYSQVDIGLIK	N5H6F1S1		2.84152e-11
N241	VVLHPNYSQVDIGLIK	N3H6F1		1.43681e-06
N241	VVLHPNYSQVDIGLIK	N7H8S1		2.74876e-16
N241	VVLHPNYSQVDIGLIK	N6H7F2		1.4422e-06
N241	VVLHPNYSQVDIGLIK	N3H5F1		3.83925e-05
N241	VVLHPNYSQVDIGLIK	N5H6F2S1		5.76502e-20
N241	VVLHPNYSQVDIGLIK	N4H4S1		7.53013e-17
N241	VVLHPNYSQVDIGLIK	N2H1F1		0.0019201
N241	VVLHPNYSQVDIGLIK	N6H6		1.93018e-06
N241	VVLHPNYSQVDIGLIK	N5H6F2		1.49143e-14
N241	VVLHPNYSQVDIGLIK	N5H6F3S1		2.87665e-17
N241	VVLHPNYSQVDIGLIK	N6H5F2S1		1.3014e-19
N241	VVLHPNYSQVDIGLIK	N4H5F1S2		2.36282e-21
N241	VVLHPNYSQVDIGLIK	N5H6		2.36282e-16
N241	VVLHPNYSQVDIGLIK	N5H4F4		3.31323e-16
N241	VVLHPNYSQVDIGLIK	N5H6S1		1.54e-21
N241	VVLHPNYSQVDIGLIK	N4H6F2		1.33858e-13
N241	VVLHPNYSQVDIGLIK	N4H7		1.22884e-16
N241	VVLHPNYSQVDIGLIK	N6H6F1		5.80692e-15
N241	VVLHPNYSQVDIGLIK	N6H7		6.52694e-10
N241	VVLHPNYSQVDIGLIK	N4H5F1S1		3.19492e-10
N241	VVLHPNYSQVDIGLIK	N8H3		0.00212353
N241	VVLHPNYSQVDIGLIK	N5H6F1		8.35681e-07
N241	VVLHPNYSQVDIGLIK	N6H7F2S1		7.88822e-11
N241	VVLHPNYSQVDIGLIK	N4H5F3S2		7.95505e-22
N241	VVLHPNYSQVDIGLIK	N4H5S1Na1		1.01323e-18
N241	VVLHPNYSQVDIGLIK	N4H6S1		2.36282e-17
N241	VVLHPNYSQVDIGLIK	N6H6F1S2		2.12765e-17
N241	VVLHPNYSQVDIGLIK	N7H4		9.31689e-08
N241	VVLHPNYSQVDIGLIK	N5H7F1S2		5.17598e-17
N241	VVLHPNYSQVDIGLIK	N6H6S2		1.805e-18
N241	VVLHPNYSQVDIGLIK	N3H2		9.47178e-14
N241	VVLHPNYSQVDIGLIK	N7H3		0.00628887
N241	VVLHPNYSQVDIGLIK	N5H6S2		1.54e-20
N241	VVLHPNYSQVDIGLIK	N3H4		2.36282e-19
N241	VVLHPNYSQVDIGLIK	N5H4F1S2		4.78825e-11
N241	VVLHPNYSQVDIGLIK	N6H7F1S1		1.39494e-12
N241	VVLHPNYSQVDIGLIK	N4H5F3S1		0.00223916
N241	VVLHPNYSQVDIGLIK	N4H5S2		1.11546e-21
N241	VVLHPNYSQVDIGLIK	N5H6F3S2		2.87665e-16
N241	VVLHPNYSQVDIGLIK	N3H4S1		1.54e-22
N241	VVLHPNYSQVDIGLIK	N7H7F1		3.16265e-09
N241	VVLHPNYSQVDIGLIK	N5H6F1S2		6.60388e-20
N241	VVLHPNYSQVDIGLIK	N5H4S2		1.69875e-20
N241	VVLHPNYSQVDIGLIK	N6H7F2S3		2.76942e-10
N241	VVLHPNYSQVDIGLIK	N5H6S3		1.54e-21
N241	VVLHPNYSQVDIGLIK	N6H7S1		5.60824e-18
N241	VVLHPNYSQVDIGLIK	N5H3F1		1.58839e-09
N241	VVLHPNYSQVDIGLIK	N4H4F1P1		4.06673e-07
N241	VVLHPNYSQVDIGLIK	N5H6F1S3		7.95505e-21
N241	VVLHPNYSQVDIGLIK	N8H9		1.73972e-09
N241	VVLHPNYSQVDIGLIK	N4H5		1.54e-21
N241	VVLHPNYSQVDIGLIK	N6H7S2		3.23469e-18
N241	VVLHPNYSQVDIGLIK	N6H7F2S2		2.30519e-09
N241	VVLHPNYSQVDIGLIK	N4H3S1		0.00252576
N241	VVLHPNYSQVDIGLIK	N6H7F1S2		4.94384e-16
N241	VVLHPNYSQVDIGLIK	N4H5S1	Deamidated [N/Q]	1.81048e-16
N241	VVLHPNYSQVDIGLIK	N5H8F1	Deamidated [N/Q]	3.00009e-07
N241	VVLHPNYSQVDIGLIK	N4H4	Deamidated [N/Q]	9.02455e-06
N241	VVLHPNYSQVDIGLIK	N7H4F1	Deamidated [N/Q]	3.86544e-17
N241	VVLHPNYSQVDIGLIK	N8H8F1	Deamidated [N/Q]	4.57914e-09
N241	VVLHPNYSQVDIGLIK	N6H7F2	Deamidated [N/Q]	3.54182e-06
N241	VVLHPNYSQVDIGLIK	N3H6S1	Deamidated [N/Q]	0.00116895
N241	VVLHPNYSQVDIGLIK	N3H6	Deamidated [N/Q]	0.00068734
N241	VVLHPNYSQVDIGLIK	N3H5F1	Deamidated [N/Q]	0.00114689
N241	VVLHPNYSQVDIGLIK	N3H4F1S1	Deamidated [N/Q]	0.00209239
N241	VVLHPNYSQVDIGLIK	N5H6F2S1	Deamidated [N/Q]	9.70161e-07
N241	VVLHPNYSQVDIGLIK	N6H4S2	Deamidated [N/Q]	6.66262e-09
N241	VVLHPNYSQVDIGLIK	N4H4S1	Deamidated [N/Q]	3.27164e-05
N241	VVLHPNYSQVDIGLIK	N6H6S1	Deamidated [N/Q]	1.60621e-05
N241	VVLHPNYSQVDIGLIK	N6H6	Deamidated [N/Q]	5.99747e-06
N241	VVLHPNYSQVDIGLIK	N4H4F1S1	Deamidated [N/Q]	1.36539e-06
N241	VVLHPNYSQVDIGLIK	N5H6F2	Deamidated [N/Q]	1.75218e-11
N241	VVLHPNYSQVDIGLIK	N5H6F3S1	Deamidated [N/Q]	4.15216e-06
N241	VVLHPNYSQVDIGLIK	N8H6	Deamidated [N/Q]	8.18482e-13
N241	VVLHPNYSQVDIGLIK	N4H5F1S2	Deamidated [N/Q]	0.00560492
N241	VVLHPNYSQVDIGLIK	N5H6S1	Deamidated [N/Q]	8.15665e-10
N241	VVLHPNYSQVDIGLIK	N4H7	Deamidated [N/Q]	5.91356e-11
N241	VVLHPNYSQVDIGLIK	N8H3	Deamidated [N/Q]	0.00294656
N241	VVLHPNYSQVDIGLIK	N9H4	Deamidated [N/Q]	0.00355669
N241	VVLHPNYSQVDIGLIK	N6H7F2S1	Deamidated [N/Q]	6.25568e-07
N241	VVLHPNYSQVDIGLIK	N4H5S1Na1	Deamidated [N/Q]	2.5771e-12
N241	VVLHPNYSQVDIGLIK	N7H4	Deamidated [N/Q]	2.3664e-05
N241	VVLHPNYSQVDIGLIK	N5H6S2	Deamidated [N/Q]	9.99898e-10
N241	VVLHPNYSQVDIGLIK	N3H4	Deamidated [N/Q]	9.88348e-10
N241	VVLHPNYSQVDIGLIK	N6H7F1S1	Deamidated [N/Q]	6.67348e-09
N241	VVLHPNYSQVDIGLIK	N4H4F1	Deamidated [N/Q]	5.02186e-05
N241	VVLHPNYSQVDIGLIK	N4H5S2	Deamidated [N/Q]	1.20907e-18
N241	VVLHPNYSQVDIGLIK	N5H6F3S2	Deamidated [N/Q]	6.30556e-06
N241	VVLHPNYSQVDIGLIK	N3H4S1	Deamidated [N/Q]	4.3152e-11
N241	VVLHPNYSQVDIGLIK	N7H7F1	Deamidated [N/Q]	0.000163828
N241	VVLHPNYSQVDIGLIK	N5H4S2	Deamidated [N/Q]	6.85976e-11
N241	VVLHPNYSQVDIGLIK	N5H6S3	Deamidated [N/Q]	1.9088e-12
N241	VVLHPNYSQVDIGLIK	N8H9	Deamidated [N/Q]	1.32986e-07
N241	VVLHPNYSQVDIGLIK	N4H5	Deamidated [N/Q]	3.37585e-11
N241	VVLHPNYSQVDIGLIK	N6H7S2	Deamidated [N/Q]	0.0004402
N241	VVLHPNYSQVDIGLIK	N8H5F1	Deamidated [N/Q]	1.59987e-06
N241	VVLHPNYSQVDIGLIK	N2H2	Deamidated [N/Q]	0.00139694
N241	VVLHPNYSQVDIGLIKLK	N4H5S1		1.63803e-05
N241	VVLHPNYSQVDIGLIKLK	N4H7F1		9.22518e-07
N241	VVLHPNYSQVDIGLIKLK	N5H3		0.00979338
N241	VVLHPNYSQVDIGLIKLK	N4H5S2		8.24048e-14
N184	GSFPWQAKMVSHHNLTTGATLINE	N4H5S1Na1		0.00261035
N184	GSFPWQAKMVSHHNLTTGATLINE	N5H3	Oxidation [M]	0.0110722
N184	MVSHHNLTTGATLINE	N3H5F1		0.002423
N184	MVSHHNLTTGATLINE	N3H4F1S1		0.0400051
N184	MVSHHNLTTGATLINE	N5H6F2S1		4.21426e-09
N184	MVSHHNLTTGATLINE	N6H6F2S2		0.0137331
N184	MVSHHNLTTGATLINE	N4H5F1S2		0.00134054
N184	MVSHHNLTTGATLINE	N5H4F4		4.39794e-07
N184	MVSHHNLTTGATLINE	N4H5F1S1		0.00010143
N184	MVSHHNLTTGATLINE	N4H5S1Na1		0.0492992
N184	MVSHHNLTTGATLINE	N6H6S2		0.000274312
N184	MVSHHNLTTGATLINE	N6H9F1S2		0.00227478
N184	MVSHHNLTTGATLINE	N5H6S2		2.30139e-11
N184	MVSHHNLTTGATLINE	N4H5S2		3.4318e-13
N184	MVSHHNLTTGATLINE	N5H6S3		0.000191897
N184	MVSHHNLTTGATLINE	N6H8F1S1		0.00199227
N184	MVSHHNLTTGATLINE	N3H4F1S1	Oxidation [M]	1.90228e-09
N184	MVSHHNLTTGATLINE	N6H6	Oxidation [M]	7.17801e-08
N184	MVSHHNLTTGATLINE	N2H9	Oxidation [M]	9.42214e-06
N184	MVSHHNLTTGATLINE	N5H6F3S1	Oxidation [M]	5.26542e-13
N184	MVSHHNLTTGATLINE	N4H5F1S2	Oxidation [M]	7.78371e-14
N184	MVSHHNLTTGATLINE	N4H6F2	Oxidation [M]	3.41402e-05
N184	MVSHHNLTTGATLINE	N6H3F1S1	Oxidation [M]	4.25004e-08
N184	MVSHHNLTTGATLINE	N6H7F1S3	Oxidation [M]	0.00252834
N184	MVSHHNLTTGATLINE	N4H5F3S1	Oxidation [M]	4.88096e-14
N184	MVSHHNLTTGATLINE	N6H7S1	Oxidation [M]	2.29258e-11
N184	MVSHHNLTTGATLINE	N6H7S2	Oxidation [M]	8.86291e-11
N184	MVSHHNLTTGATLINE	N8H5F1	Oxidation [M]	9.86478e-13
N184	MVSHHNLTTGATLINE	N6H7F1S2	Oxidation [M]	2.54428e-06
N184	MVSHHNLTTGATLINE	N4H5S1	Deamidated [N/Q]	0.00428613
N184	MVSHHNLTTGATLINE	N7H4F1	Deamidated [N/Q]	1.28691e-07
N184	MVSHHNLTTGATLINE	N6H6	Oxidation [M]; Deamidated [N/Q]	1.79229e-08
N184	MVSHHNLTTGATLINE	N4H5F1S2	Oxidation [M]; Deamidated [N/Q]	0.000410672
N184	MVSHHNLTTGATLINE	N6H3F1S1	Oxidation [M]; Deamidated [N/Q]	9.98083e-05
N184	MVSHHNLTTGATLINE	N5H6S2	Oxidation [M]; Deamidated [N/Q]	0.000198197
N184	MVSHHNLTTGATLINE	N3H2F1	Oxidation [M]; Deamidated [N/Q]	0.00216199
N207	QWLLTTAKNLFLNHSE	N4H5S1		5.02598e-08
N207	QWLLTTAKNLFLNHSE	N2H1F1		0.0310573
N207	QWLLTTAKNLFLNHSE	N4H7		1.51725e-05
N207	QWLLTTAKNLFLNHSE	N7H7F1S3		0.00774724
N207	QWLLTTAKNLFLNHSE	N6H3F1		0.00102547
N207	QWLLTTAKNLFLNHSE	N2F1		0.0019201
N207	QWLLTTAKNLFLNHSE	N2H6Phos1	Deamidated [N/Q]	0.000865608
N207	QWLLTTAKNLFLNHSE	N6H6S1	Deamidated [N/Q]	0.000845357
N207	QWLLTTAKNLFLNHSE	N6H6	Deamidated [N/Q]	0.000359544
N207	QWLLTTAKNLFLNHSE	N4H4F1S1	Deamidated [N/Q]	0.0018244
N207	QWLLTTAKNLFLNHSE	N5H6S2	Deamidated [N/Q]	0.000813532
N207	QWLLTTAKNLFLNHSE	N5H6F1S3	Deamidated [N/Q]	0.0491652
N207	QWLLTTAKNLFLNHSE	N2H1	Deamidated [N/Q]	0.0464808
N207	NLFLNHSE	N4H3		0.000230784
N207	NLFLNHSE	N2H2F1		2.73926e-11
N207	NLFLNHSE	N2H3		9.55573e-10
N207	NLFLNHSE	N6H7S3		4.80591e-12
N207	NLFLNHSE	N7H8F1S1		1.52711e-08
N207	NLFLNHSE	N9H6		1.35954e-06
N207	NLFLNHSE	N8H5		4.48232e-07
N207	NLFLNHSE	N8H6		4.16638e-09
N207	NLFLNHSE	N4H7		8.50555e-07
N207	NLFLNHSE	N4H5F1S1		2.44974e-12
N207	NLFLNHSE	N9H4		9.06599e-08
N207	NLFLNHSE	N6H4S1		6.4556e-05
N207	NLFLNHSE	N6H7F2S1		6.14267e-11
N207	NLFLNHSE	N5H6F2S3		6.60138e-09
N207	NLFLNHSE	N3H5F1S2		1.30914e-06
N207	NLFLNHSE	N2H4		1.67367e-09
N207	NLFLNHSE	N3H4		5.16706e-12
N207	NLFLNHSE	N5H4F1S2		1.64811e-08
N207	NLFLNHSE	N6H7F1S1		4.73289e-06
N207	NLFLNHSE	N4H4F1		0.00157025
N207	NLFLNHSE	N6H5F1S2		9.91507e-05
N207	NLFLNHSE	N7H7F1		8.37365e-05
N207	NLFLNHSE	N6H7S1		2.2014e-09
N207	NLFLNHSE	N5H6F1S3		1.16259e-13
N207	NLFLNHSE	N6H7F2S2		9.91144e-08
N207	NLFLNHSE	N4H3S1		2.3952e-07
N207	NLFLNHSE	N6H7F1S2		9.06803e-09
N207	NLFLNHSE	N8H8	Deamidated [N/Q]	0.00557598
N207	NLFLNHSE	N5H6F1S1	Deamidated [N/Q]	0.00113152
N207	NLFLNHSE	N3H4F1S1	Deamidated [N/Q]	0.000715659
N207	NLFLNHSE	N6H4S2	Deamidated [N/Q]	0.00240831
N207	NLFLNHSE	N4H4F1S1	Deamidated [N/Q]	0.000629318
N207	NLFLNHSE	N4H7	Deamidated [N/Q]	0.000391762
N207	NLFLNHSE	N6H4S1	Deamidated [N/Q]	0.00118759
N207	NLFLNHSE	N6H3F1S1	Deamidated [N/Q]	0.00437563
N207	NLFLNHSE	N6H3	Deamidated [N/Q]	0.000640714
N207	NLFLNHSE	N2H2	Deamidated [N/Q]	0.00243908
N207	NLFLNHSE	N4H3S1	Deamidated [N/Q]	0.00379708
N207	NLFLNHSENATAK	N4H5S1		7.8117e-10
N207	NLFLNHSENATAK	N4H3F1		8.35548e-06
N207	NLFLNHSENATAK	N3H6S1		2.95582e-09
N207	NLFLNHSENATAK	N5H6F2S1		2.91436e-07
N207	NLFLNHSENATAK	N6H5F1S2		5.28914e-05
N207	NLFLNHSENATAK	N5H3F1		2.45427e-06
N207	NLFLNHSENATAK	N5H6S3	Deamidated [N/Q]	0.00105125
N207	NLFLNHSENATAKD	N4H7F1		0.000972733
N207	NLFLNHSENATAKD	N8H8F1		0.00176754
N207	NLFLNHSENATAKD	N5H7		0.00175872
N207	NLFLNHSENATAKD	N6H7F1S1		0.000110582
N207	NLFLNHSENATAKD	N4H4S1Na1	Deamidated [N/Q]	0.00196904
N211	NATAK	N7H4F1		9.28898e-05
N211	NATAK	N5H6		1.00749e-06
N211	NATAK	N5H6S1		2.14713e-07
N211	NATAK	N5H6F1		0.00226505
N211	NATAK	N5H6S3		2.06286e-08
N211	NATAK	N6H7S2		4.3437e-06
N211	NATAK	N6H7F2S2		3.1814e-06
N211	NATAKD	N4H7F1		7.97731e-06
N211	NATAKD	N6H6F1S2		5.42001e-07
N211	NATAKD	N5H6F1S2		1.83244e-07
N211	NATAKD	N6H7S1		1.60481e-05
N211	NATAKD	N6H7S2		3.28334e-07
N211	NATAKD	N6H7F1S2		9.71074e-07
N211	NATAKD	N6H5F3		3.83544e-05
N241	KVVLHPNYSQVD	N8H8		0.000384368
N241	KVVLHPNYSQVD	N7H4F1		3.27526e-08
N241	KVVLHPNYSQVD	N2H6Phos1		0.0455219
N241	KVVLHPNYSQVD	N8H5		9.8717e-07
N241	KVVLHPNYSQVD	N6H5F2S1		4.15951e-12
N241	KVVLHPNYSQVD	N4H5F1S2		6.3164e-14
N241	KVVLHPNYSQVD	N5H4F4		0.000265757
N241	KVVLHPNYSQVD	N6H7		7.40173e-09
N241	KVVLHPNYSQVD	N6H6F2		5.19966e-11
N241	KVVLHPNYSQVD	N7H7F1		1.45889e-11
N241	KVVLHPNYSQVD	N5H6F1S2		1.59518e-12
N241	KVVLHPNYSQVD	N6H7S1		3.36459e-12
N241	KVVLHPNYSQVD	N6H8F1S1		2.92692e-10
N241	KVVLHPNYSQVD	N5H6F1S3		1.1138e-11
N241	KVVLHPNYSQVD	N6H8S1	Deamidated [N/Q]	0.0267369
N241	KVVLHPNYSQVD	N6H7S3	Deamidated [N/Q]	0.00195858
N241	KVVLHPNYSQVD	N5H6F2S1	Deamidated [N/Q]	0.0025216
N241	KVVLHPNYSQVD	N5H6F2	Deamidated [N/Q]	0.0494119
N241	KVVLHPNYSQVD	N6H5F2S1	Deamidated [N/Q]	6.19716e-07
N241	KVVLHPNYSQVD	N5H6S1	Deamidated [N/Q]	0.00226408
N241	KVVLHPNYSQVD	N3H5F1S2	Deamidated [N/Q]	0.000512648
N241	KVVLHPNYSQVD	N6H7F3S4	Deamidated [N/Q]	1.86518e-07
N241	KVVLHPNYSQVD	N6H7F2S2	Deamidated [N/Q]	0.00128141
N241	KVVLHPNYSQVDIGLIK	N6H7S3		5.57336e-13
N241	KVVLHPNYSQVDIGLIK	N3H6S1		2.11497e-09
N241	KVVLHPNYSQVDIGLIK	N2H9		0.0437351
N241	KVVLHPNYSQVDIGLIK	N5H6		0.000843295
N241	KVVLHPNYSQVDIGLIK	N4H7		9.83096e-05
N241	KVVLHPNYSQVDIGLIK	N6H6F1S2		4.32783e-09
N241	KVVLHPNYSQVDIGLIK	N5H6F2S3		6.51404e-07
N241	KVVLHPNYSQVDIGLIK	N6H5F1S2		2.77571e-08
N241	KVVLHPNYSQVDIGLIK	N5H6F1S1	Deamidated [N/Q]	0.0478826
N241	KVVLHPNYSQVDIGLIK	N4H5F1S1	Deamidated [N/Q]	0.00051804
N241	KVVLHPNYSQVDIGLIK	N4H5F3S2	Deamidated [N/Q]	0.00508236
N241	VVLHPNYSQVD	N7H4F1		4.52332e-08
N241	VVLHPNYSQVD	N4H4S1		2.74617e-08
N241	VVLHPNYSQVD	N7H8F1S1		4.65596e-08
N241	VVLHPNYSQVD	N4H5F1S2		2.37124e-10
N241	VVLHPNYSQVD	N5H6		3.6382e-10
N241	VVLHPNYSQVD	N4H5F1S1		5.84295e-10
N241	VVLHPNYSQVD	N3H4S1		2.90136e-13
N241	VVLHPNYSQVD	N4H4S1Na1	Deamidated [N/Q]	0.00257271
N241	VVLHPNYSQVD	N3H2	Deamidated [N/Q]	0.000827657
N241	VVLHPNYSQVDIGLIK	N2		0.0062654
N241	VVLHPNYSQVDIGLIK	N3H3		0.00150777
N241	VVLHPNYSQVDIGLIK	N5H8F1		2.26185e-18
N241	VVLHPNYSQVDIGLIK	N4H7F1		0.0034494
N241	VVLHPNYSQVDIGLIK	N4H5F1		5.0424e-09
N241	VVLHPNYSQVDIGLIK	N1		0.0027733
N241	VVLHPNYSQVDIGLIK	N3H4F1S1		0.00047972
N241	VVLHPNYSQVDIGLIK	N6H3F1S2		0.038663
N241	VVLHPNYSQVDIGLIK	N6H6F2S2		0.000791217
N241	VVLHPNYSQVDIGLIK	N9H4		1.11549e-14
N241	VVLHPNYSQVDIGLIK	N4H4F1		2.03923e-06
N241	VVLHPNYSQVDIGLIK	N6H5F1S2		1.92088e-09
N241	VVLHPNYSQVDIGLIK	N10H7		2.39212e-09
N241	VVLHPNYSQVDIGLIK	N6H7F3S4		2.95515e-10
N241	VVLHPNYSQVDIGLIK	N8H5F1		4.18475e-11
N241	VVLHPNYSQVDIGLIK	N2	Deamidated [N/Q]	0.00600639
N241	VVLHPNYSQVDIGLIK	N3H3	Deamidated [N/Q]	1.49819e-10
N241	VVLHPNYSQVDIGLIK	N4H5F1	Deamidated [N/Q]	0.00036917
N241	VVLHPNYSQVDIGLIK	N4H3F1	Deamidated [N/Q]	0.00163425
N241	VVLHPNYSQVDIGLIK	N4H6F2	Deamidated [N/Q]	0.00465886
N241	VVLHPNYSQVDIGLIK	N4H5F1S1	Deamidated [N/Q]	1.43334e-10
N241	VVLHPNYSQVDIGLIK	N6H4S1	Deamidated [N/Q]	0.000362359
N241	VVLHPNYSQVDIGLIK	N6H7F1S3	Deamidated [N/Q]	4.63971e-07
N241	VVLHPNYSQVDIGLIK	N5H7F1S2	Deamidated [N/Q]	8.06172e-08
N241	VVLHPNYSQVDIGLIK	N4H6	Deamidated [N/Q]	0.00010657
N241	VVLHPNYSQVDIGLIK	N6H7S1	Deamidated [N/Q]	2.52518e-05
N241	VVLHPNYSQVDIGLIK	N4H3S1	Deamidated [N/Q]	0.00180574

## Sheet: HCC5
Nsite	Peptide Sequence	Glycan	Modification	Library Score
N184	GSFPWQAKMVSHHNLTTGATLINE	N6H6S2		0.0140793
N184	GSFPWQAKMVSHHNLTTGATLINE	N5H3	Oxidation [M]	0.0110722
N184	MVSHHNLTTGATLINE	N3H3		0.00217858
N184	MVSHHNLTTGATLINE	N4H5S1		1.81513e-15
N184	MVSHHNLTTGATLINE	N3H5F1		0.002423
N184	MVSHHNLTTGATLINE	N5H6F3S1		0.000955454
N184	MVSHHNLTTGATLINE	N6H4S1		0.00478208
N184	MVSHHNLTTGATLINE	N5H7F1S2		1.09937e-07
N184	MVSHHNLTTGATLINE	N6H9F1S2		0.00227478
N184	MVSHHNLTTGATLINE	N7H3		6.0326e-11
N184	MVSHHNLTTGATLINE	N5H6S2		2.30139e-11
N184	MVSHHNLTTGATLINE	N4H4F1		0.041522
N184	MVSHHNLTTGATLINE	N4H5S2		3.4318e-13
N184	MVSHHNLTTGATLINE	N5H6F1S2		0.000328494
N184	MVSHHNLTTGATLINE	N5H6S3		0.000191897
N184	MVSHHNLTTGATLINE	N6H8F1S1		0.00199227
N184	MVSHHNLTTGATLINE	N4H5		7.13551e-13
N184	MVSHHNLTTGATLINE	N6H7S2		0.00266427
N184	MVSHHNLTTGATLINE	N2H2		0.0382781
N184	MVSHHNLTTGATLINE	N3H3	Oxidation [M]	6.49079e-11
N184	MVSHHNLTTGATLINE	N4H5S1	Oxidation [M]	1.64013e-13
N184	MVSHHNLTTGATLINE	N4H4	Oxidation [M]	6.7173e-10
N184	MVSHHNLTTGATLINE	N7H4F1	Oxidation [M]	1.378e-12
N184	MVSHHNLTTGATLINE	N4H5F1	Oxidation [M]	5.90921e-13
N184	MVSHHNLTTGATLINE	N5H6F1S1	Oxidation [M]	2.53401e-12
N184	MVSHHNLTTGATLINE	N7H8S1	Oxidation [M]	2.44477e-06
N184	MVSHHNLTTGATLINE	N3H6S1	Oxidation [M]	1.12429e-06
N184	MVSHHNLTTGATLINE	N3H4cF1S1	Oxidation [M]	1.90228e-09
N184	MVSHHNLTTGATLINE	N5H6F2S1	Oxidation [M]	9.49372e-09
N184	MVSHHNLTTGATLINE	N6H3F1S2	Oxidation [M]	1.91024e-10
N184	MVSHHNLTTGATLINE	N2H6Phos1	Oxidation [M]	0.000374927
N184	MVSHHNLTTGATLINE	N4H4S1	Oxidation [M]	7.46394e-13
N184	MVSHHNLTTGATLINE	N6H6	Oxidation [M]	1.04802e-11
N184	MVSHHNLTTGATLINE	N4H4F1S1	Oxidation [M]	7.61034e-10
N184	MVSHHNLTTGATLINE	N5H6F2	Oxidation [M]	0.000174197
N184	MVSHHNLTTGATLINE	N5H6F3S1	Oxidation [M]	5.26542e-13
N184	MVSHHNLTTGATLINE	N6H5F2S1	Oxidation [M]	1.40521e-10
N184	MVSHHNLTTGATLINE	N8H6	Oxidation [M]	2.91261e-12
N184	MVSHHNLTTGATLINE	N4H5cF1S2	Oxidation [M]	1.97571e-13
N184	MVSHHNLTTGATLINE	N5H6	Oxidation [M]	2.02953e-11
N184	MVSHHNLTTGATLINE	N5H6S1	Oxidation [M]	1.81513e-14
N184	MVSHHNLTTGATLINE	N4H5F1S1	Oxidation [M]	1.64013e-13
N184	MVSHHNLTTGATLINE	N6H4S1	Oxidation [M]	0.000471325
N184	MVSHHNLTTGATLINE	N4H5F3S2	Oxidation [M]	2.64364e-10
N184	MVSHHNLTTGATLINE	N4H5S1Na1	Oxidation [M]	1.59746e-09
N184	MVSHHNLTTGATLINE	N4H6S1	Oxidation [M]	1.81513e-14
N184	MVSHHNLTTGATLINE	N6H7F1S3	Oxidation [M]	0.00252834
N184	MVSHHNLTTGATLINE	N5H7F1S2	Oxidation [M]	1.26806e-12
N184	MVSHHNLTTGATLINE	N6H6S2	Oxidation [M]	0.0387995
N184	MVSHHNLTTGATLINE	N3H2	Oxidation [M]	0.04472
N184	MVSHHNLTTGATLINE	N5H6S2	Oxidation [M]	1.81513e-14
N184	MVSHHNLTTGATLINE	N3H4	Oxidation [M]	1.20463e-12
N184	MVSHHNLTTGATLINE	N5H4F1S2	Oxidation [M]	9.20891e-10
N184	MVSHHNLTTGATLINE	N6H7F1S1	Oxidation [M]	5.25166e-06
N184	MVSHHNLTTGATLINE	N4H5F3S1	Oxidation [M]	4.88096e-14
N184	MVSHHNLTTGATLINE	N4H5S2	Oxidation [M]	2.78496e-15
N184	MVSHHNLTTGATLINE	N5H6F3S2	Oxidation [M]	3.05247e-12
N184	MVSHHNLTTGATLINE	N3H4S1	Oxidation [M]	3.45942e-13
N184	MVSHHNLTTGATLINE	N5H6F1S2	Oxidation [M]	7.78371e-14
N184	MVSHHNLTTGATLINE	N5H4S2	Oxidation [M]	1.17361e-12
N184	MVSHHNLTTGATLINE	N4H6	Oxidation [M]	0.000227935
N184	MVSHHNLTTGATLINE	N5H6S3	Oxidation [M]	7.78371e-14
N184	MVSHHNLTTGATLINE	N4H5	Oxidation [M]	3.05988e-12
N184	MVSHHNLTTGATLINE	N6H7S2	Oxidation [M]	1.14519e-12
N184	MVSHHNLTTGATLINE	N8H5F1	Oxidation [M]	9.86478e-13
N184	MVSHHNLTTGATLINE	N6H7F1S2	Oxidation [M]	2.54428e-06
N184	MVSHHNLTTGATLINE	N4H5S1	Deamidated [N/Q]	0.00428613
N184	MVSHHNLTTGATLINE	N7H4F1	Deamidated [N/Q]	2.44309e-05
N184	MVSHHNLTTGATLINE	N4H5S1Na1	Deamidated [N/Q]	5.30214e-09
N184	MVSHHNLTTGATLINE	N4H5S1	Oxidation [M]; Deamidated [N/Q]	1.75519e-10
N184	MVSHHNLTTGATLINE	N7H4F1	Oxidation [M]; Deamidated [N/Q]	3.73761e-11
N184	MVSHHNLTTGATLINE	N3H6S1	Oxidation [M]; Deamidated [N/Q]	3.19397e-05
N184	MVSHHNLTTGATLINE	N3H6	Oxidation [M]; Deamidated [N/Q]	0.00165592
N184	MVSHHNLTTGATLINE	N4H4F1S1	Oxidation [M]; Deamidated [N/Q]	0.00539485
N184	MVSHHNLTTGATLINE	N8H6	Oxidation [M]; Deamidated [N/Q]	6.11479e-09
N184	MVSHHNLTTGATLINE	N4H5cF1S2	Oxidation [M]; Deamidated [N/Q]	0.000410672
N184	MVSHHNLTTGATLINE	N4H7	Oxidation [M]; Deamidated [N/Q]	2.69493e-08
N184	MVSHHNLTTGATLINE	N6H6F1	Oxidation [M]; Deamidated [N/Q]	0.00210935
N184	MVSHHNLTTGATLINE	N6H4S1	Oxidation [M]; Deamidated [N/Q]	0.000584097
N184	MVSHHNLTTGATLINE	N4H5S1Na1	Oxidation [M]; Deamidated [N/Q]	3.57498e-11
N184	MVSHHNLTTGATLINE	N6H6F1S2	Oxidation [M]; Deamidated [N/Q]	7.76133e-05
N184	MVSHHNLTTGATLINE	N3H5F1S2	Oxidation [M]; Deamidated [N/Q]	0.00632421
N184	MVSHHNLTTGATLINE	N7H3	Oxidation [M]; Deamidated [N/Q]	6.99038e-05
N184	MVSHHNLTTGATLINE	N5H6S2	Oxidation [M]; Deamidated [N/Q]	0.000198197
N184	MVSHHNLTTGATLINE	N4H5S2	Oxidation [M]; Deamidated [N/Q]	0.00040924
N184	MVSHHNLTTGATLINE	N3H4S1	Oxidation [M]; Deamidated [N/Q]	2.14502e-08
N184	MVSHHNLTTGATLINE	N5H4S2	Oxidation [M]; Deamidated [N/Q]	2.86993e-12
N184	MVSHHNLTTGATLINE	N3H2F1	Oxidation [M]; Deamidated [N/Q]	0.00216199
N184	MVSHHNLTTGATLINE	N4H5	Oxidation [M]; Deamidated [N/Q]	0.000471372
N207	QWLLTTAKNLFLNHSE	N2H5		0.00214533
N207	QWLLTTAKNLFLNHSE	N4H5S1		0.00664867
N207	QWLLTTAKNLFLNHSE	N4H4S1Na1		5.01022e-05
N207	QWLLTTAKNLFLNHSE	N6H3F1S2		0.0431608
N207	QWLLTTAKNLFLNHSE	N6H6F1		0.00994761
N207	QWLLTTAKNLFLNHSE	N6H3F1S1		0.00309597
N207	QWLLTTAKNLFLNHSE	N7H7F1S3		0.00774724
N207	QWLLTTAKNLFLNHSE	N6H6S2		0.00175009
N207	QWLLTTAKNLFLNHSE	N2F1		0.0019201
N207	QWLLTTAKNLFLNHSE	N2H1		0.00263959
N207	QWLLTTAKNLFLNHSE	N8H3	Deamidated [N/Q]	0.00121384
N207	QWLLTTAKNLFLNHSE	N4H5S2	Deamidated [N/Q]	0.00237704
N207	QWLLTTAKNLFLNHSE	N8H9F1S4	Deamidated [N/Q]	0.00177732
N207	QWLLTTAKNLFLNHSE	N8H3	Deamidated [N/Q]; Deamidated [N/Q]	0.00241684
N207	QWLLTTAKNLFLNHSE	N3H5F1S2	Deamidated [N/Q]; Deamidated [N/Q]	0.00158319
N207	QWLLTTAKNLFLNHSE	N3H4S1	Deamidated [N/Q]; Deamidated [N/Q]	0.00196
N207	QWLLTTAKNLFLNHSE	N5H4S2	Deamidated [N/Q]; Deamidated [N/Q]	0.00396136
N207	QWLLTTAKNLFLNHSE	N2F1	Deamidated [N/Q]; Deamidated [N/Q]	0.0185043
N207	NLFLNHSE	N2H2F1		2.73926e-11
N207	NLFLNHSE	N2H3		9.55573e-10
N207	NLFLNHSE	N4H5S1		4.80591e-12
N207	NLFLNHSE	N5H8F1		2.32926e-05
N207	NLFLNHSE	N4H4		4.78995e-05
N207	NLFLNHSE	N6H7S3		4.80591e-12
N207	NLFLNHSE	N7H4F1		1.94296e-10
N207	NLFLNHSE	N4H5F1		3.78485e-11
N207	NLFLNHSE	N7H8S1		3.165e-09
N207	NLFLNHSE	N3H6S1		4.7522e-07
N207	NLFLNHSE	N5H3		2.24135e-05
N207	NLFLNHSE	N3H4F1S1		0.00197233
N207	NLFLNHSE	N5H6F2S1		2.00727e-11
N207	NLFLNHSE	N6H3F1S2		2.34188e-06
N207	NLFLNHSE	N6H4S2		0.00106676
N207	NLFLNHSE	N5H4F1		0.00498229
N207	NLFLNHSE	N2H6Phos1		0.00453689
N207	NLFLNHSE	N2H7F1		4.16128e-09
N207	NLFLNHSE	N7H8F1S1		1.52711e-08
N207	NLFLNHSE	N9H6		1.35954e-06
N207	NLFLNHSE	N6H6F2S2		1.1418e-08
N207	NLFLNHSE	N8H5		4.48232e-07
N207	NLFLNHSE	N5H6F3S1		6.71322e-09
N207	NLFLNHSE	N6H5F2S1		6.79527e-09
N207	NLFLNHSE	N8H6		4.16638e-09
N207	NLFLNHSE	N4H5F1S2		9.86967e-12
N207	NLFLNHSE	N5H6		3.4939e-11
N207	NLFLNHSE	N5H4F4		7.08548e-11
N207	NLFLNHSE	N5H6S1		6.93367e-12
N207	NLFLNHSE	N4H6F2		2.5444e-08
N207	NLFLNHSE	N4H7		8.50555e-07
N207	NLFLNHSE	N6H7		3.03654e-07
N207	NLFLNHSE	N4H5F1S1		3.43833e-10
N207	NLFLNHSE	N8H3		2.09598e-06
N207	NLFLNHSE	N5H6cF1		1.03449e-10
N207	NLFLNHSE	N9H4		9.06599e-08
N207	NLFLNHSE	N6H4S1		6.4556e-05
N207	NLFLNHSE	N6H7F2S1		6.14267e-11
N207	NLFLNHSE	N4H5S1Na1		1.42393e-11
N207	NLFLNHSE	N6H7F1S3		1.3131e-09
N207	NLFLNHSE	N6H6F2		0.00489327
N207	NLFLNHSE	N5H6F2S3		2.20724e-10
N207	NLFLNHSE	N6H6S2		7.55686e-10
N207	NLFLNHSE	N6H3		0.0368834
N207	NLFLNHSE	N5H6F4S1		4.15049e-11
N207	NLFLNHSE	N6H9F1S2		2.54875e-07
N207	NLFLNHSE	N2H4		1.67367e-09
N207	NLFLNHSE	N5H6S2		4.11665e-13
N207	NLFLNHSE	N5H4F1S2		2.38348e-09
N207	NLFLNHSE	N5H6F3S3		7.44984e-09
N207	NLFLNHSE	N4H5F3S1		2.38879e-10
N207	NLFLNHSE	N4H5S2		4.55096e-12
N207	NLFLNHSE	N5H6F3S2		7.96909e-10
N207	NLFLNHSE	N5H6F1S2		4.80591e-12
N207	NLFLNHSE	N5H4S2		4.15049e-11
N207	NLFLNHSE	N4H6		3.78485e-11
N207	NLFLNHSE	N5H6S3		4.11665e-13
N207	NLFLNHSE	N5H3F1		1.90355e-09
N207	NLFLNHSE	N5H6F1S3		1.16259e-13
N207	NLFLNHSE	N4H5		1.32431e-12
N207	NLFLNHSE	N8H5F1		1.267e-09
N207	NLFLNHSE	N2H2		4.74162e-12
N207	NLFLNHSE	N6H7F2S2		2.74311e-11
N207	NLFLNHSE	N2H2F1	Deamidated [N/Q]	0.00516003
N207	NLFLNHSE	N2H5	Deamidated [N/Q]	0.00207966
N207	NLFLNHSE	N4H5S1	Deamidated [N/Q]	6.93367e-12
N207	NLFLNHSE	N4H4S1Na1	Deamidated [N/Q]	0.00317963
N207	NLFLNHSE	N7H8S1	Deamidated [N/Q]	2.91833e-08
N207	NLFLNHSE	N3H4F1S1	Deamidated [N/Q]	0.000715659
N207	NLFLNHSE	N5H6F2S1	Deamidated [N/Q]	3.90366e-07
N207	NLFLNHSE	N2H1F1	Deamidated [N/Q]	0.0222243
N207	NLFLNHSE	N5H6F3S1	Deamidated [N/Q]	0.00308369
N207	NLFLNHSE	N6H5F2S1	Deamidated [N/Q]	0.000163843
N207	NLFLNHSE	N5H4F4	Deamidated [N/Q]	0.00133906
N207	NLFLNHSE	N4H6F2	Deamidated [N/Q]	0.00329129
N207	NLFLNHSE	N6H7	Deamidated [N/Q]	0.000132782
N207	NLFLNHSE	N4H5F1S1	Deamidated [N/Q]	0.00447287
N207	NLFLNHSE	N3H5	Deamidated [N/Q]	0.00212424
N207	NLFLNHSE	N6H3F1S1	Deamidated [N/Q]	0.00437563
N207	NLFLNHSE	N4H5S1Na1	Deamidated [N/Q]	2.70189e-11
N207	NLFLNHSE	N6H6F1S2	Deamidated [N/Q]	3.62231e-06
N207	NLFLNHSE	N5H7F1S2	Deamidated [N/Q]	0.00185694
N207	NLFLNHSE	N3H2	Deamidated [N/Q]	6.52017e-05
N207	NLFLNHSE	N5H6S2	Deamidated [N/Q]	4.05193e-11
N207	NLFLNHSE	N6H7F1S1	Deamidated [N/Q]	2.95804e-09
N207	NLFLNHSE	N4H4F1	Deamidated [N/Q]	0.0295541
N207	NLFLNHSE	N4H5S2	Deamidated [N/Q]	4.55096e-12
N207	NLFLNHSE	N5H4S2	Deamidated [N/Q]	6.17576e-08
N207	NLFLNHSE	N5H6F1S3	Deamidated [N/Q]	1.97294e-08
N207	NLFLNHSE	N8H5F1	Deamidated [N/Q]	0.000164189
N207	NLFLNHSE	N4H3S1	Deamidated [N/Q]	0.00379708
N207	NLFLNHSENATAK	N4H5S1		7.8117e-10
N207	NLFLNHSENATAK	N3H6S1		2.95582e-09
N207	NLFLNHSENATAK	N6H6S1		7.35875e-08
N207	NLFLNHSENATAK	N7H8F1S1		0.0049701
N207	NLFLNHSENATAK	N9H6		0.000637976
N207	NLFLNHSENATAK	N8H5		0.000707839
N207	NLFLNHSENATAK	N6H6F1		0.0120589
N207	NLFLNHSENATAK	N4H5F1S1		4.38967e-09
N207	NLFLNHSENATAK	N6H6S2		0.0367301
N207	NLFLNHSENATAK	N4H7F1	Deamidated [N/Q]	0.000846704
N207	NLFLNHSENATAK	N2H6Phos1	Deamidated [N/Q]	0.000760624
N207	NLFLNHSENATAK	N6H6S1	Deamidated [N/Q]	0.000284895
N207	NLFLNHSENATAK	N5H6F4S1	Deamidated [N/Q]	1.4127e-07
N207	NLFLNHSENATAK	N5H4S2	Deamidated [N/Q]	0.0413064
N207	NLFLNHSENATAK	N6H7S1	Deamidated [N/Q]	0.0201831
N207	NLFLNHSENATAK	N6H7F1	Deamidated [N/Q]	0.000210529
N207	NLFLNHSENATAKD	N4H7F1		0.000972733
N207	NLFLNHSENATAKD	N5H6F2S1		0.000267628
N207	NLFLNHSENATAKD	N2H6Phos1		0.0447854
N207	NLFLNHSENATAKD	N5H6F2S3		0.000599044
N207	NLFLNHSENATAKD	N5H7		0.00175872
N207	NLFLNHSENATAKD	N6H7F1S1		0.000110582
N207	NLFLNHSENATAKD	N4H7F1	Deamidated [N/Q]	0.0334294
N207	NLFLNHSENATAKD	N4H6F2	Deamidated [N/Q]	0.00266002
N211	NLFLNHSENATAK	N6H7S1		0.0412938
N211	NATAK	N4H5S1		8.1223e-07
N211	NATAK	N5H6F3S1		5.04663e-05
N211	NATAK	N5H6S2		5.24344e-07
N211	NATAK	N5H6F1S2		8.51005e-07
N211	NATAK	N6H7F2S2		3.1814e-06
N211	NATAKD	N6H5F3		3.83544e-05
N241	IEKVVLHPNYSQVD	N6H3F1S2		2.33216e-05
N241	KVVLHPNYSQVD	N3H3		5.9347e-05
N241	KVVLHPNYSQVD	N4H5S1		4.11679e-16
N241	KVVLHPNYSQVD	N5H8F1		4.70614e-06
N241	KVVLHPNYSQVD	N6H8S1		4.89891e-10
N241	KVVLHPNYSQVD	N7H4F1		1.63134e-11
N241	KVVLHPNYSQVD	N5H6F1S1		3.36459e-12
N241	KVVLHPNYSQVD	N4H3F1		0.00258313
N241	KVVLHPNYSQVD	N7H8S1		8.43315e-09
N241	KVVLHPNYSQVD	N1		2.16304e-12
N241	KVVLHPNYSQVD	N5H6F2S1		1.25456e-10
N241	KVVLHPNYSQVD	N6H4S2		0.00881383
N241	KVVLHPNYSQVD	N2H6Phos1		0.0455219
N241	KVVLHPNYSQVD	N6H6S1		0.000548217
N241	KVVLHPNYSQVD	N9H6		0.00524514
N241	KVVLHPNYSQVD	N5H6		4.11679e-15
N241	KVVLHPNYSQVD	N5H4F4		0.000265757
N241	KVVLHPNYSQVD	N5H6S1		4.11679e-16
N241	KVVLHPNYSQVD	N6H7		7.40173e-09
N241	KVVLHPNYSQVD	N5H6F1		7.05914e-11
N241	KVVLHPNYSQVD	N6H7F2S1		6.55403e-08
N241	KVVLHPNYSQVD	N4H5F3S2		4.0532e-10
N241	KVVLHPNYSQVD	N4H5S1Na1		6.3164e-15
N241	KVVLHPNYSQVD	N4H6S1		0.00173067
N241	KVVLHPNYSQVD	N3H5F1S2		8.08065e-05
N241	KVVLHPNYSQVD	N5H6F4S1		7.44483e-16
N241	KVVLHPNYSQVD	N5H6S2		6.3164e-18
N241	KVVLHPNYSQVD	N6H7F1S1		6.38104e-11
N241	KVVLHPNYSQVD	N4H5F3S1		0.000160374
N241	KVVLHPNYSQVD	N4H5S2		4.11679e-16
N241	KVVLHPNYSQVD	N5H6F3S2		6.53806e-05
N241	KVVLHPNYSQVD	N5H6S3		1.76538e-14
N241	KVVLHPNYSQVD	N5H6F1S3		1.1138e-11
N241	KVVLHPNYSQVD	N10H7		0.000230019
N241	KVVLHPNYSQVD	N8H9		0.00256541
N241	KVVLHPNYSQVD	N4H5		1.01942e-15
N241	KVVLHPNYSQVD	N6H7S2		4.11679e-17
N241	KVVLHPNYSQVD	N6H7F2S2		3.2204e-06
N241	KVVLHPNYSQVD	N4H5S1	Deamidated [N/Q]	1.34023e-12
N241	KVVLHPNYSQVD	N4H4	Deamidated [N/Q]	0.0490957
N241	KVVLHPNYSQVD	N4H4S1Na1	Deamidated [N/Q]	0.0490393
N241	KVVLHPNYSQVD	N6H8S1	Deamidated [N/Q]	0.0267369
N241	KVVLHPNYSQVD	N6H7S3	Deamidated [N/Q]	0.00195858
N241	KVVLHPNYSQVD	N5H6F1S1	Deamidated [N/Q]	0.00300665
N241	KVVLHPNYSQVD	N6H4S2	Deamidated [N/Q]	3.28663e-09
N241	KVVLHPNYSQVD	N6H6S1	Deamidated [N/Q]	0.00100136
N241	KVVLHPNYSQVD	N5H6F2	Deamidated [N/Q]	0.0494119
N241	KVVLHPNYSQVD	N5H6	Deamidated [N/Q]	0.000335059
N241	KVVLHPNYSQVD	N5H4F4	Deamidated [N/Q]	5.76929e-10
N241	KVVLHPNYSQVD	N5H6S1	Deamidated [N/Q]	0.00226408
N241	KVVLHPNYSQVD	N4H5S1Na1	Deamidated [N/Q]	1.01926e-06
N241	KVVLHPNYSQVD	N6H6S2	Deamidated [N/Q]	0.00260451
N241	KVVLHPNYSQVD	N4H5F3S1	Deamidated [N/Q]	0.00103388
N241	KVVLHPNYSQVD	N4H5S2	Deamidated [N/Q]	1.91043e-12
N241	KVVLHPNYSQVD	N5H4S2	Deamidated [N/Q]	7.05914e-11
N241	KVVLHPNYSQVD	N8H9	Deamidated [N/Q]	2.16619e-05
N241	KVVLHPNYSQVD	N6H7F3S4	Deamidated [N/Q]	1.86518e-07
N241	KVVLHPNYSQVDIGLIK	N4H5S1		7.8562e-18
N241	KVVLHPNYSQVDIGLIK	N5H8F1		4.15526e-07
N241	KVVLHPNYSQVDIGLIK	N6H7S3		5.57336e-13
N241	KVVLHPNYSQVDIGLIK	N7H4F1		2.04365e-18
N241	KVVLHPNYSQVDIGLIK	N7H8S1		5.01094e-12
N241	KVVLHPNYSQVDIGLIK	N5H6F2S1		5.23809e-19
N241	KVVLHPNYSQVDIGLIK	N5H4F1		6.60463e-07
N241	KVVLHPNYSQVDIGLIK	N4H4S1		1.01924e-07
N241	KVVLHPNYSQVDIGLIK	N2H9		0.000763003
N241	KVVLHPNYSQVDIGLIK	N6H5F2S1		3.55155e-07
N241	KVVLHPNYSQVDIGLIK	N4H5F1S2		2.84165e-13
N241	KVVLHPNYSQVDIGLIK	N5H4F4		8.76362e-09
N241	KVVLHPNYSQVDIGLIK	N5H6S1		3.14981e-09
N241	KVVLHPNYSQVDIGLIK	N4H5F1S1		1.12555e-05
N241	KVVLHPNYSQVDIGLIK	N8H3		0.00454709
N241	KVVLHPNYSQVDIGLIK	N6H4S1		2.73663e-05
N241	KVVLHPNYSQVDIGLIK	N4H6S1		2.89228e-12
N241	KVVLHPNYSQVDIGLIK	N7H7F1S3		0.000443583
N241	KVVLHPNYSQVDIGLIK	N5H6F2S3		6.51404e-07
N241	KVVLHPNYSQVDIGLIK	N3H5F1S2		4.16589e-10
N241	KVVLHPNYSQVDIGLIK	N5H6F4S1		0.00689112
N241	KVVLHPNYSQVDIGLIK	N5H6S2		1.20538e-19
N241	KVVLHPNYSQVDIGLIK	N4H5S2		1.9454e-18
N241	KVVLHPNYSQVDIGLIK	N5H6F3S2		1.90278e-14
N241	KVVLHPNYSQVDIGLIK	N5H6F1S2		3.78103e-08
N241	KVVLHPNYSQVDIGLIK	N5H4S2		1.69023e-17
N241	KVVLHPNYSQVDIGLIK	N4H6		1.0547e-08
N241	KVVLHPNYSQVDIGLIK	N5H6S3		7.8562e-18
N241	KVVLHPNYSQVDIGLIK	N5H6F1S3		7.8562e-14
N241	KVVLHPNYSQVDIGLIK	N8H9F1S4		0.00688769
N241	KVVLHPNYSQVDIGLIK	N4H5		5.81337e-08
N241	KVVLHPNYSQVDIGLIK	N6H7S2		1.35619e-10
N241	KVVLHPNYSQVDIGLIK	N6H7F2S2		4.96437e-07
N241	KVVLHPNYSQVDIGLIK	N6H7F1S2		1.1335e-10
N241	KVVLHPNYSQVDIGLIK	N2H5	Deamidated [N/Q]	7.45965e-10
N241	KVVLHPNYSQVDIGLIK	N4H5S1	Deamidated [N/Q]	3.5107e-08
N241	KVVLHPNYSQVDIGLIK	N7H4F1	Deamidated [N/Q]	2.02345e-10
N241	KVVLHPNYSQVDIGLIK	N4H3F1	Deamidated [N/Q]	3.3412e-06
N241	KVVLHPNYSQVDIGLIK	N1	Deamidated [N/Q]	0.00655109
N241	KVVLHPNYSQVDIGLIK	N3H6S1	Deamidated [N/Q]	1.18162e-07
N241	KVVLHPNYSQVDIGLIK	N5H4F1	Deamidated [N/Q]	0.00170273
N241	KVVLHPNYSQVDIGLIK	N6H6S1	Deamidated [N/Q]	6.58128e-05
N241	KVVLHPNYSQVDIGLIK	N4H7	Deamidated [N/Q]	1.76932e-05
N241	KVVLHPNYSQVDIGLIK	N6H6S2	Deamidated [N/Q]	2.59671e-05
N241	KVVLHPNYSQVDIGLIK	N5H6S2	Deamidated [N/Q]	2.13685e-07
N241	KVVLHPNYSQVDIGLIK	N3H4	Deamidated [N/Q]	8.0815e-06
N241	KVVLHPNYSQVDIGLIK	N4H5S2	Deamidated [N/Q]	6.16801e-16
N241	KVVLHPNYSQVDIGLIK	N5H4S2	Deamidated [N/Q]	1.81328e-06
N241	VVLHPNYSQVD	N3H3		3.50789e-05
N241	VVLHPNYSQVD	N4H5S1		1.24417e-12
N241	VVLHPNYSQVD	N6H8S1		3.23001e-07
N241	VVLHPNYSQVD	N6H7S3		1.56446e-09
N241	VVLHPNYSQVD	N7H4F1		4.52332e-08
N241	VVLHPNYSQVD	N5H6F1S1		2.61182e-07
N241	VVLHPNYSQVD	N7H8S1		2.9356e-10
N241	VVLHPNYSQVD	N5H6F2S1		3.48976e-07
N241	VVLHPNYSQVD	N6H3F1S2		0.00257271
N241	VVLHPNYSQVD	N7H8F1S1		4.65596e-08
N241	VVLHPNYSQVD	N5H6F3S1		0.00164271
N241	VVLHPNYSQVD	N4H5F1S2		2.37124e-10
N241	VVLHPNYSQVD	N5H6		3.6382e-10
N241	VVLHPNYSQVD	N5H6S1		1.12422e-10
N241	VVLHPNYSQVD	N4H5F1S1		5.84295e-10
N241	VVLHPNYSQVD	N3H5		2.40873e-05
N241	VVLHPNYSQVD	N9H4		4.32738e-05
N241	VVLHPNYSQVD	N4H5S1Na1		1.69474e-09
N241	VVLHPNYSQVD	N4H6S1		4.94372e-06
N241	VVLHPNYSQVD	N6H7F1S3		1.57451e-09
N241	VVLHPNYSQVD	N6H6F1S2		1.74383e-07
N241	VVLHPNYSQVD	N7H4		1.14429e-05
N241	VVLHPNYSQVD	N5H6F2S3		1.00414e-08
N241	VVLHPNYSQVD	N5H6F4S1		5.10162e-10
N241	VVLHPNYSQVD	N5H6S2		1.24417e-12
N241	VVLHPNYSQVD	N4H4F1		0.0193862
N241	VVLHPNYSQVD	N4H5S2		1.24417e-12
N241	VVLHPNYSQVD	N5H6F3S2		6.98926e-09
N241	VVLHPNYSQVD	N7H7F1		0.015146
N241	VVLHPNYSQVD	N5H6F1S2		1.02854e-09
N241	VVLHPNYSQVD	N5H4S2		2.61149e-09
N241	VVLHPNYSQVD	N5H6S3		1.24417e-11
N241	VVLHPNYSQVD	N5H6F1S3		2.14777e-08
N241	VVLHPNYSQVD	N4H5		1.24417e-11
N241	VVLHPNYSQVD	N6H7S2		8.50944e-09
N241	VVLHPNYSQVD	N4H3S1		0.000308688
N241	VVLHPNYSQVD	N6H7F1S2		1.64239e-07
N241	VVLHPNYSQVD	N4H5S1	Deamidated [N/Q]	1.25195e-09
N241	VVLHPNYSQVD	N7H4F1	Deamidated [N/Q]	1.5292e-08
N241	VVLHPNYSQVD	N3H6S1	Deamidated [N/Q]	0.00212741
N241	VVLHPNYSQVD	N6H5F2S1	Deamidated [N/Q]	0.00196066
N241	VVLHPNYSQVD	N4H5S1Na1	Deamidated [N/Q]	1.94007e-08
N241	VVLHPNYSQVD	N3H2	Deamidated [N/Q]	0.000827657
N241	VVLHPNYSQVD	N4H5S2	Deamidated [N/Q]	3.76307e-10
N241	VVLHPNYSQVD	N5H4S2	Deamidated [N/Q]	2.97666e-08
N241	VVLHPNYSQVDIGLIK	N3H3		0.00150777
N241	VVLHPNYSQVDIGLIK	N4H5S1		1.54e-22
N241	VVLHPNYSQVDIGLIK	N5H8F1		0.000205359
N241	VVLHPNYSQVDIGLIK	N4H4S1Na1		6.75002e-06
N241	VVLHPNYSQVDIGLIK	N4H7F1		0.0034494
N241	VVLHPNYSQVDIGLIK	N6H8S1		5.18182e-07
N241	VVLHPNYSQVDIGLIK	N6H7S3		6.60388e-19
N241	VVLHPNYSQVDIGLIK	N8H8		7.08567e-15
N241	VVLHPNYSQVDIGLIK	N7H4F1		1.71788e-19
N241	VVLHPNYSQVDIGLIK	N5H6F1S1		1.58698e-14
N241	VVLHPNYSQVDIGLIK	N4H3F1		0.00023403
N241	VVLHPNYSQVDIGLIK	N3H6F1		1.43681e-06
N241	VVLHPNYSQVDIGLIK	N7H8S1		2.74876e-16
N241	VVLHPNYSQVDIGLIK	N6H7F2		1.4422e-06
N241	VVLHPNYSQVDIGLIK	N3H6S1		3.65774e-10
N241	VVLHPNYSQVDIGLIK	N3H5F1		3.83925e-05
N241	VVLHPNYSQVDIGLIK	N3H4F1S1		0.00047972
N241	VVLHPNYSQVDIGLIK	N5H6F2S1		5.76502e-20
N241	VVLHPNYSQVDIGLIK	N6H3F1S2		0.038663
N241	VVLHPNYSQVDIGLIK	N6H4S2		3.54014e-11
N241	VVLHPNYSQVDIGLIK	N2H6Phos1		7.97239e-06
N241	VVLHPNYSQVDIGLIK	N2H1F1		0.0019201
N241	VVLHPNYSQVDIGLIK	N6H6S1		0.00837478
N241	VVLHPNYSQVDIGLIK	N6H6		1.93018e-06
N241	VVLHPNYSQVDIGLIK	N5H6F2		1.49143e-14
N241	VVLHPNYSQVDIGLIK	N6H6F2S2		0.000791217
N241	VVLHPNYSQVDIGLIK	N5H6F3S1		1.29029e-19
N241	VVLHPNYSQVDIGLIK	N6H5F2S1		1.3014e-19
N241	VVLHPNYSQVDIGLIK	N8H6		5.3096e-19
N241	VVLHPNYSQVDIGLIK	N4H5F1S2		2.36282e-21
N241	VVLHPNYSQVDIGLIK	N5H6		2.36282e-16
N241	VVLHPNYSQVDIGLIK	N5H6S1		1.54e-21
N241	VVLHPNYSQVDIGLIK	N4H6F2		1.33858e-13
N241	VVLHPNYSQVDIGLIK	N4H7		1.22884e-16
N241	VVLHPNYSQVDIGLIK	N6H6F1		5.80692e-15
N241	VVLHPNYSQVDIGLIK	N4H5F1S1		1.54e-17
N241	VVLHPNYSQVDIGLIK	N9H4		1.11549e-14
N241	VVLHPNYSQVDIGLIK	N6H7F2S1		7.88822e-11
N241	VVLHPNYSQVDIGLIK	N4H5F3S2		7.95505e-22
N241	VVLHPNYSQVDIGLIK	N4H6S1		2.36282e-17
N241	VVLHPNYSQVDIGLIK	N7H7F1S3		1.01614e-08
N241	VVLHPNYSQVDIGLIK	N6H7F1S3		2.87665e-14
N241	VVLHPNYSQVDIGLIK	N6H6F1S2		2.12765e-17
N241	VVLHPNYSQVDIGLIK	N5H7F1S2		5.17598e-17
N241	VVLHPNYSQVDIGLIK	N5H6F2S3		3.53812e-19
N241	VVLHPNYSQVDIGLIK	N6H6S2		1.805e-18
N241	VVLHPNYSQVDIGLIK	N3H2		9.47178e-14
N241	VVLHPNYSQVDIGLIK	N7H3		0.00628887
N241	VVLHPNYSQVDIGLIK	N5H6S2		1.54e-20
N241	VVLHPNYSQVDIGLIK	N3H4		2.36282e-19
N241	VVLHPNYSQVDIGLIK	N5H4F1S2		0.000123187
N241	VVLHPNYSQVDIGLIK	N6H7F1S1		0.000830935
N241	VVLHPNYSQVDIGLIK	N4H5F3S1		0.00223916
N241	VVLHPNYSQVDIGLIK	N4H4F1		2.03923e-06
N241	VVLHPNYSQVDIGLIK	N4H5S2		1.11546e-21
N241	VVLHPNYSQVDIGLIK	N6H5F1S2		1.92088e-09
N241	VVLHPNYSQVDIGLIK	N5H6F3S2		2.87665e-16
N241	VVLHPNYSQVDIGLIK	N3H4S1		1.54e-22
N241	VVLHPNYSQVDIGLIK	N7H7F1		3.16265e-09
N241	VVLHPNYSQVDIGLIK	N5H6F1S2		1.11546e-19
N241	VVLHPNYSQVDIGLIK	N5H4S2		1.69875e-20
N241	VVLHPNYSQVDIGLIK	N6H7F2S3		2.76942e-10
N241	VVLHPNYSQVDIGLIK	N5H6S3		1.54e-21
N241	VVLHPNYSQVDIGLIK	N6H7S1		5.60824e-18
N241	VVLHPNYSQVDIGLIK	N5H3F1		0.00412776
N241	VVLHPNYSQVDIGLIK	N4H4F1P1		4.06673e-07
N241	VVLHPNYSQVDIGLIK	N5H6F1S3		7.95505e-21
N241	VVLHPNYSQVDIGLIK	N10H7		2.39212e-09
N241	VVLHPNYSQVDIGLIK	N8H9		1.73972e-09
N241	VVLHPNYSQVDIGLIK	N4H5		1.54e-21
N241	VVLHPNYSQVDIGLIK	N6H7S2		3.23469e-18
N241	VVLHPNYSQVDIGLIK	N8H5F1		1.71788e-19
N241	VVLHPNYSQVDIGLIK	N6H7F2S2		2.30519e-09
N241	VVLHPNYSQVDIGLIK	N6H7F1S2		4.94384e-16
N241	VVLHPNYSQVDIGLIK	N2H1		0.000398081
N241	VVLHPNYSQVDIGLIK	N2	Deamidated [N/Q]	0.00600639
N241	VVLHPNYSQVDIGLIK	N3H3	Deamidated [N/Q]	1.49819e-10
N241	VVLHPNYSQVDIGLIK	N4H5S1	Deamidated [N/Q]	1.81048e-16
N241	VVLHPNYSQVDIGLIK	N5H8F1	Deamidated [N/Q]	3.00009e-07
N241	VVLHPNYSQVDIGLIK	N4H4S1Na1	Deamidated [N/Q]	1.26409e-07
N241	VVLHPNYSQVDIGLIK	N7H4F1	Deamidated [N/Q]	3.86544e-17
N241	VVLHPNYSQVDIGLIK	N4H5F1	Deamidated [N/Q]	0.00036917
N241	VVLHPNYSQVDIGLIK	N5H6F1S1	Deamidated [N/Q]	2.43066e-06
N241	VVLHPNYSQVDIGLIK	N6H7F2	Deamidated [N/Q]	3.54182e-06
N241	VVLHPNYSQVDIGLIK	N3H6S1	Deamidated [N/Q]	0.00191807
N241	VVLHPNYSQVDIGLIK	N3H5F1	Deamidated [N/Q]	0.00114689
N241	VVLHPNYSQVDIGLIK	N3H4F1S1	Deamidated [N/Q]	0.000325198
N241	VVLHPNYSQVDIGLIK	N5H6F2S1	Deamidated [N/Q]	9.70161e-07
N241	VVLHPNYSQVDIGLIK	N6H4S2	Deamidated [N/Q]	6.66262e-09
N241	VVLHPNYSQVDIGLIK	N4H4S1	Deamidated [N/Q]	3.27164e-05
N241	VVLHPNYSQVDIGLIK	N5H6F2	Deamidated [N/Q]	1.75218e-11
N241	VVLHPNYSQVDIGLIK	N8H5	Deamidated [N/Q]	1.3225e-07
N241	VVLHPNYSQVDIGLIK	N5H6F3S1	Deamidated [N/Q]	4.15216e-06
N241	VVLHPNYSQVDIGLIK	N8H6	Deamidated [N/Q]	8.18482e-13
N241	VVLHPNYSQVDIGLIK	N5H6S1	Deamidated [N/Q]	8.15665e-10
N241	VVLHPNYSQVDIGLIK	N4H6F2	Deamidated [N/Q]	0.00465886
N241	VVLHPNYSQVDIGLIK	N4H5F1S1	Deamidated [N/Q]	1.43334e-10
N241	VVLHPNYSQVDIGLIK	N9H4	Deamidated [N/Q]	0.00355669
N241	VVLHPNYSQVDIGLIK	N6H4S1	Deamidated [N/Q]	0.00485205
N241	VVLHPNYSQVDIGLIK	N6H7F2S1	Deamidated [N/Q]	6.25568e-07
N241	VVLHPNYSQVDIGLIK	N4H5S1Na1	Deamidated [N/Q]	2.5771e-12
N241	VVLHPNYSQVDIGLIK	N7H4	Deamidated [N/Q]	2.3664e-05
N241	VVLHPNYSQVDIGLIK	N6H3F1	Deamidated [N/Q]	0.00206922
N241	VVLHPNYSQVDIGLIK	N7H3	Deamidated [N/Q]	3.40976e-05
N241	VVLHPNYSQVDIGLIK	N5H6S2	Deamidated [N/Q]	9.99898e-10
N241	VVLHPNYSQVDIGLIK	N3H4	Deamidated [N/Q]	9.88348e-10
N241	VVLHPNYSQVDIGLIK	N6H7F1S1	Deamidated [N/Q]	6.67348e-09
N241	VVLHPNYSQVDIGLIK	N4H4F1	Deamidated [N/Q]	5.02186e-05
N241	VVLHPNYSQVDIGLIK	N4H5S2	Deamidated [N/Q]	1.20907e-18
N241	VVLHPNYSQVDIGLIK	N5H6F3S2	Deamidated [N/Q]	6.30556e-06
N241	VVLHPNYSQVDIGLIK	N3H4S1	Deamidated [N/Q]	4.3152e-11
N241	VVLHPNYSQVDIGLIK	N5H4S2	Deamidated [N/Q]	6.04066e-07
N241	VVLHPNYSQVDIGLIK	N4H6	Deamidated [N/Q]	0.00010657
N241	VVLHPNYSQVDIGLIK	N3H2F1	Deamidated [N/Q]	0.00263959
N241	VVLHPNYSQVDIGLIK	N6H7S1	Deamidated [N/Q]	2.52518e-05
N241	VVLHPNYSQVDIGLIK	N8H9	Deamidated [N/Q]	1.32986e-07
N241	VVLHPNYSQVDIGLIK	N4H5	Deamidated [N/Q]	3.37585e-11
N241	VVLHPNYSQVDIGLIK	N6H7S2	Deamidated [N/Q]	0.0004402
N241	VVLHPNYSQVDIGLIK	N8H5F1	Deamidated [N/Q]	1.59987e-06
N241	VVLHPNYSQVDIGLIK	N4H3S1	Deamidated [N/Q]	0.00180574
N241	VVLHPNYSQVDIGLIKLK	N4H7F1		9.22518e-07
N241	VVLHPNYSQVDIGLIKLK	N2H7F1	Deamidated [N/Q]	0.00294941
N184	MVSHHNLTTGATLINE	N5H6F1S1		0.00132596
N184	MVSHHNLTTGATLINE	N2H9		0.000941595
N184	MVSHHNLTTGATLINE	N5H6S1		3.11787e-05
N184	MVSHHNLTTGATLINE	N6H3F1S1		0.00243898
N184	MVSHHNLTTGATLINE	N6H6S2		0.000274312
N184	MVSHHNLTTGATLINE	N6H7S1		0.00312481
N184	MVSHHNLTTGATLINE	N2H9	Oxidation [M]	9.42214e-06
N184	MVSHHNLTTGATLINE	N4H5F1S2	Oxidation [M]	1.97571e-13
N184	MVSHHNLTTGATLINE	N4H7	Oxidation [M]	4.82476e-05
N184	MVSHHNLTTGATLINE	N6H6F1	Oxidation [M]	1.89051e-05
N184	MVSHHNLTTGATLINE	N9H4	Oxidation [M]	0.00229538
N184	MVSHHNLTTGATLINE	N7H3	Oxidation [M]	0.00110065
N184	MVSHHNLTTGATLINE	N4H4F1	Oxidation [M]	0.0464425
N184	MVSHHNLTTGATLINE	N6H7S1	Oxidation [M]	2.44125e-09
N184	MVSHHNLTTGATLINE	N10H7	Oxidation [M]	8.87035e-12
N184	MVSHHNLTTGATLINE	N4H3S1	Oxidation [M]	7.06846e-05
N184	MVSHHNLTTGATLINE	N4H4S1	Deamidated [N/Q]	0.00113909
N184	MVSHHNLTTGATLINE	N4H3	Oxidation [M]; Deamidated [N/Q]	0.018505
N184	MVSHHNLTTGATLINE	N2H3	Oxidation [M]; Deamidated [N/Q]	0.00217858
N184	MVSHHNLTTGATLINE	N4H4	Oxidation [M]; Deamidated [N/Q]	2.67472e-05
N184	MVSHHNLTTGATLINE	N6H4S2	Oxidation [M]; Deamidated [N/Q]	8.32669e-05
N184	MVSHHNLTTGATLINE	N4H5F1S2	Oxidation [M]; Deamidated [N/Q]	0.000410672
N184	MVSHHNLTTGATLINE	N5H6	Oxidation [M]; Deamidated [N/Q]	7.64919e-05
N184	MVSHHNLTTGATLINE	N5H4F4	Oxidation [M]; Deamidated [N/Q]	6.71416e-11
N184	MVSHHNLTTGATLINE	N6H7	Oxidation [M]; Deamidated [N/Q]	1.06602e-10
N184	MVSHHNLTTGATLINE	N3H5	Oxidation [M]; Deamidated [N/Q]	0.00115629
N184	MVSHHNLTTGATLINE	N5H3F1	Oxidation [M]; Deamidated [N/Q]	0.00262375
N184	MVSHHNLTTGATLINE	N2H2	Oxidation [M]; Deamidated [N/Q]	0.0469031
N207	QWLLTTAKNLFLNHSE	N2H3		0.0165252
N207	QWLLTTAKNLFLNHSE	N4H4F1S1		0.003257
N207	QWLLTTAKNLFLNHSE	N6H7F1S3		0.0108703
N207	QWLLTTAKNLFLNHSE	N6H3F1		0.00102547
N207	QWLLTTAKNLFLNHSE	N7H3		0.0488725
N207	QWLLTTAKNLFLNHSE	N4H5F3S1		0.000174605
N207	QWLLTTAKNLFLNHSE	N3H4S1		0.00255705
N207	QWLLTTAKNLFLNHSE	N8H9F1S4		0.000116464
N207	QWLLTTAKNLFLNHSE	N6H7F1S2		0.000374709
N207	QWLLTTAKNLFLNHSE	N2H6Phos1	Deamidated [N/Q]	0.000865608
N207	QWLLTTAKNLFLNHSE	N2H1F1	Deamidated [N/Q]	0.0115549
N207	QWLLTTAKNLFLNHSE	N6H6	Deamidated [N/Q]	0.00241507
N207	QWLLTTAKNLFLNHSE	N6H6S2	Deamidated [N/Q]	0.00206951
N207	QWLLTTAKNLFLNHSE	N2H2	Deamidated [N/Q]	0.0223199
N207	QWLLTTAKNLFLNHSE	N2H1	Deamidated [N/Q]	0.0464808
N207	QWLLTTAKNLFLNHSE	N5H6F2S1	Deamidated [N/Q]; Deamidated [N/Q]	0.00479065
N207	NLFLNHSE	N6H8S1		3.09454e-08
N207	NLFLNHSE	N8H8F1		1.98937e-08
N207	NLFLNHSE	N3H6		5.23084e-10
N207	NLFLNHSE	N6H6		0.000685001
N207	NLFLNHSE	N4H4F1S1		4.6288e-10
N207	NLFLNHSE	N5H6F2		4.77075e-11
N207	NLFLNHSE	N6H6F1		7.4834e-09
N207	NLFLNHSE	N5H6F1		1.03449e-10
N207	NLFLNHSE	N4H5F3S2		2.27879e-08
N207	NLFLNHSE	N5H7F1S2		1.02009e-07
N207	NLFLNHSE	N6H3F1		0.000239314
N207	NLFLNHSE	N3H5F1S2		1.30914e-06
N207	NLFLNHSE	N6H7F1S1		4.73289e-06
N207	NLFLNHSE	N6H5F1S2		1.0823e-08
N207	NLFLNHSE	N3H4S1		2.08853e-14
N207	NLFLNHSE	N7H7F1		8.37365e-05
N207	NLFLNHSE	N3H2F1		5.96263e-08
N207	NLFLNHSE	N4H4F1P1		0.000112612
N207	NLFLNHSE	N8H9		2.53803e-05
N207	NLFLNHSE	N6H7S2		6.93367e-12
N207	NLFLNHSE	N4H3S1		2.3952e-07
N207	NLFLNHSE	N6H7F1S2		6.567e-11
N207	NLFLNHSE	N3H3	Deamidated [N/Q]	0.000979493
N207	NLFLNHSE	N6H8S1	Deamidated [N/Q]	0.00425296
N207	NLFLNHSE	N7H4F1	Deamidated [N/Q]	1.70272e-06
N207	NLFLNHSE	N3H5F1	Deamidated [N/Q]	0.00183367
N207	NLFLNHSE	N6H4S2	Deamidated [N/Q]	0.00240831
N207	NLFLNHSE	N4H4F1S1	Deamidated [N/Q]	0.000629318
N207	NLFLNHSE	N5H6F2	Deamidated [N/Q]	4.27914e-05
N207	NLFLNHSE	N4H7	Deamidated [N/Q]	0.000391762
N207	NLFLNHSE	N6H4S1	Deamidated [N/Q]	0.00118759
N207	NLFLNHSE	N6H7F2S1	Deamidated [N/Q]	0.0154567
N207	NLFLNHSE	N6H6S2	Deamidated [N/Q]	0.000298261
N207	NLFLNHSE	N6H3	Deamidated [N/Q]	0.000640714
N207	NLFLNHSE	N4H5F3S1	Deamidated [N/Q]	2.14316e-05
N207	NLFLNHSE	N4H5	Deamidated [N/Q]	1.59141e-06
N207	NLFLNHSENATAK	N2H6Phos1		8.38993e-07
N207	NLFLNHSENATAK	N4H5F1S2		8.30989e-08
N207	NLFLNHSENATAK	N5H7F1S2		0.000295195
N207	NLFLNHSENATAK	N5H6F4S1		3.11872e-07
N207	NLFLNHSENATAK	N5H7		0.000804171
N207	NLFLNHSENATAK	N5H6F3S3		0.000731049
N207	NLFLNHSENATAK	N4H5F3S1		2.87889e-08
N207	NLFLNHSENATAK	N4H5S1	Deamidated [N/Q]	0.000958548
N207	NLFLNHSENATAK	N4H4S1	Deamidated [N/Q]	0.000168941
N207	NLFLNHSENATAK	N4H5F3S1	Deamidated [N/Q]	8.44196e-05
N207	NLFLNHSENATAKD	N6H3F1S2		0.0427844
N211	NATAK	N5H6S1		8.25499e-07
N211	NATAK	N4H5F1S1		0.000183802
N211	NATAK	N6H7F1S1		9.57519e-07
N211	NATAKD	N5H6F1S1		2.14798e-05
N211	NATAKD	N4H5S2		6.32468e-07
N211	NATAKD	N6H7S1		1.60481e-05
N211	NATAKD	N4H5		1.36853e-07
N211	NATAKD	N6H7S2		3.28334e-07
N241	KVVLHPNYSQVD	N2H3		2.16351e-08
N241	KVVLHPNYSQVD	N8H8		0.000384368
N241	KVVLHPNYSQVD	N5H6F3S1		3.71093e-05
N241	KVVLHPNYSQVD	N4H5F1S2		6.3164e-14
N241	KVVLHPNYSQVD	N4H7		7.78345e-13
N241	KVVLHPNYSQVD	N6H7F1S3		1.0648e-11
N241	KVVLHPNYSQVD	N6H6F1S2		1.96805e-06
N241	KVVLHPNYSQVD	N6H6F2		5.19966e-11
N241	KVVLHPNYSQVD	N6H9F1S2		2.63161e-11
N241	KVVLHPNYSQVD	N6H5F1S2		0.000545276
N241	KVVLHPNYSQVD	N3H4S1		6.64421e-14
N241	KVVLHPNYSQVD	N6H8F1S1		2.92692e-10
N241	KVVLHPNYSQVD	N6H7F1S2		3.06238e-10
N241	KVVLHPNYSQVD	N7H4F1	Deamidated [N/Q]	1.27969e-07
N241	KVVLHPNYSQVD	N3H6S1	Deamidated [N/Q]	0.00154028
N241	KVVLHPNYSQVD	N6H6	Deamidated [N/Q]	0.00990516
N241	KVVLHPNYSQVD	N5H6S2	Deamidated [N/Q]	0.028529
N241	KVVLHPNYSQVD	N5H4F1S2	Deamidated [N/Q]	0.00785718
N241	KVVLHPNYSQVDIGLIK	N6H8S1		3.34386e-09
N241	KVVLHPNYSQVDIGLIK	N6H6F2S2		0.000598533
N241	KVVLHPNYSQVDIGLIK	N8H6		1.80887e-15
N241	KVVLHPNYSQVDIGLIK	N3H5		0.000226505
N241	KVVLHPNYSQVDIGLIK	N9H4		2.78744e-07
N241	KVVLHPNYSQVDIGLIK	N6H6F1S2		4.32783e-09
N241	KVVLHPNYSQVDIGLIK	N5H5		1.36442e-09
N241	KVVLHPNYSQVDIGLIK	N5H6F1S1	Deamidated [N/Q]	0.0478826
N241	KVVLHPNYSQVDIGLIK	N4H5S1Na1	Deamidated [N/Q]	7.8562e-16
N241	VVLHPNYSQVD	N5H8F1		0.000479342
N241	VVLHPNYSQVD	N8H8		0.00187347
N241	VVLHPNYSQVD	N5H6F2		5.16074e-06
N241	VVLHPNYSQVD	N5H6F1		0.0041491
N241	VVLHPNYSQVD	N5H7F1S2		0.00184922
N241	VVLHPNYSQVD	N4H5F3S1		3.55187e-07
N241	VVLHPNYSQVD	N3H4S1		2.90136e-13
N241	VVLHPNYSQVD	N6H7S1		5.11612e-10
N241	VVLHPNYSQVD	N4H4S1Na1	Deamidated [N/Q]	0.00257271
N241	VVLHPNYSQVD	N4H6	Deamidated [N/Q]	0.00265382
N241	VVLHPNYSQVDIGLIK	N4H4S1		7.53013e-17
N241	VVLHPNYSQVDIGLIK	N9H6		7.61061e-11
N241	VVLHPNYSQVDIGLIK	N5H4F4		3.31323e-16
N241	VVLHPNYSQVDIGLIK	N6H7		6.52694e-10
N241	VVLHPNYSQVDIGLIK	N4H5S1Na1		1.01323e-18
N241	VVLHPNYSQVDIGLIK	N7H4		9.31689e-08
N241	VVLHPNYSQVDIGLIK	N6H9F1S2		0.00163565
N241	VVLHPNYSQVDIGLIK	N6H8F1S1		0.00028016
N241	VVLHPNYSQVDIGLIK	N5H5		0.0205209
N241	VVLHPNYSQVDIGLIK	N2H3	Deamidated [N/Q]	0.00214706
N241	VVLHPNYSQVDIGLIK	N3H6	Deamidated [N/Q]	0.00110031
N241	VVLHPNYSQVDIGLIK	N6H6S1	Deamidated [N/Q]	1.60621e-05
N241	VVLHPNYSQVDIGLIK	N6H6	Deamidated [N/Q]	5.99747e-06
N241	VVLHPNYSQVDIGLIK	N4H5F1S2	Deamidated [N/Q]	0.00560492
N241	VVLHPNYSQVDIGLIK	N4H7	Deamidated [N/Q]	5.91356e-11
N241	VVLHPNYSQVDIGLIK	N6H7F1S3	Deamidated [N/Q]	4.63971e-07
N241	VVLHPNYSQVDIGLIK	N5H7F1S2	Deamidated [N/Q]	8.06172e-08
N241	VVLHPNYSQVDIGLIK	N7H7F1	Deamidated [N/Q]	0.000163828
N241	VVLHPNYSQVDIGLIK	N5H6S3	Deamidated [N/Q]	1.41435e-06
N241	VVLHPNYSQVDIGLIK	N2H2	Deamidated [N/Q]	0.00139694
N241	VVLHPNYSQVDIGLIKLK	N5H3		0.00979338
N241	VVLHPNYSQVDIGLIKLK	N4H5S2		8.24048e-14
