# Supplementary material for: Data Independent Acquisition Mass Spectrometry Enhanced Personalized Glycosylation Profiling of Haptoglobin in Hepatocellular Carcinoma
Source: J Proteome Res. 2024 Jul 12;23(8):3571–84. doi: 10.1021/acs.jproteome.4c00227 (PMC11301664; doi:10.1021/acs.jproteome.4c00227)
Supplement: Supplementary file 10 — pr4c00227_si_010.xlsx [file pr4c00227_si_010.xlsx]

## Sheet: Sheet1
Nsite	Peptide Sequence	Glycan	Modification	Library Score
N184	MVSHHNLTTGATLINE	N2H2F1		0.018505
N207	QWLLTTAKNLFLNHSE	N4H5		0.00110824
N207	QWLLTTAKNLFLNHSE	N2H4	Deamidated [N/Q]; Deamidated [N/Q]	0.0162669
N207	NLFLNHSENATAK	N4H3F1		8.35548e-06
N241	KVVLHPNYSQVD	N4H4F1S1	Deamidated [N/Q]	0.00148257
N241	KVVLHPNYSQVDIGLIK	N3H5F1		0.000653053
N241	KVVLHPNYSQVDIGLIK	N4H5S1Na1	Deamidated [N/Q]	7.8562e-16
N241	KVVLHPNYSQVDIGLIK	N5H6F1S3	Deamidated [N/Q]	0.000397623
N241	VVLHPNYSQVDIGLIK	N8H5		7.14472e-16
N241	VVLHPNYSQVDIGLIK	N6H3F1S1		0.000315959
N184	MVSHHNLTTGATLINE	N2H5	Oxidation [M]; Deamidated [N/Q]	6.149e-09
N207	NLFLNHSE	N4H3F1	Deamidated [N/Q]	0.0482942
N207	NLFLNHSENATAKD	N6H7F1S1		0.000110582
N211	NATAK	N6H4S2		2.08962e-06
N241	KVVLHPNYSQVD	N3H6S1		0.000275376
N241	VVLHPNYSQVDIGLIK	N5H5		0.0205209
N207	NLFLNHSE	N4H4F1P1		0.000112612
N241	KVVLHPNYSQVD	N2		2.00958e-12
N241	KVVLHPNYSQVDIGLIK	N7H4F1		2.04365e-18
N241	KVVLHPNYSQVDIGLIK	N8H5F1		1.42072e-17
N241	KVVLHPNYSQVDIGLIK	N6H6S2	Deamidated [N/Q]	2.59671e-05
N184	MVSHHNLTTGATLINE	N3H6S1		0.00262652
N184	MVSHHNLTTGATLINE	N6H3		0.000584097
N184	MVSHHNLTTGATLINE	N5H5	Oxidation [M]	0.00218093
N211	NATAK	N6H7S1		9.72001e-07
N241	KVVLHPNYSQVD	N4H4F1P1		0.0267809
N241	KVVLHPNYSQVDIGLIK	N5H6F3S3		2.87659e-09
N241	KVVLHPNYSQVDIGLIK	N6H6S1	Deamidated [N/Q]	6.58128e-05
N184	MVSHHNLTTGATLINE	N4H3	Deamidated [N/Q]	0.00197575
N207	QWLLTTAKNLFLNHSE	N3H6	Deamidated [N/Q]; Deamidated [N/Q]	0.0425783
N207	NLFLNHSENATAK	N6H7F2S2		1.36298e-08
N207	NLFLNHSENATAKD	N8H9F1S4	Deamidated [N/Q]	0.0011428
N211	NATAKD	N5H6F1S3		5.8806e-09
N241	KVVLHPNYSQVD	N2H3		2.16351e-08
N241	KVVLHPNYSQVD	N3H4F1S1		1.34796e-08
N241	KVVLHPNYSQVD	N6H5F2S1		4.15951e-12
N241	KVVLHPNYSQVD	N8H6		1.15197e-11
N241	KVVLHPNYSQVD	N6H6F2		5.19966e-11
N241	KVVLHPNYSQVD	N4H4F1		0.00169782
N241	KVVLHPNYSQVDIGLIK	N6H7F1S1		6.03424e-10
N241	KVVLHPNYSQVDIGLIK	N5H6S1	Deamidated [N/Q]	0.00321003
N241	VVLHPNYSQVDIGLIK	N4H6	Deamidated [N/Q]	0.00010657
N184	MVSHHNLTTGATLINE	N6H5F1S2		0.00436988
N207	QWLLTTAKNLFLNHSE	N4H6S1		0.00271871
N207	NLFLNHSE	N5H7		4.09421e-08
N241	VVLHPNYSQVDIGLIK	N6H5F1S2		1.92088e-09
N241	VVLHPNYSQVDIGLIK	N8H8F1	Deamidated [N/Q]	4.57914e-09
N184	MVSHHNLTTGATLINE	N3H4F1S1		0.0400051
N241	VVLHPNYSQVDIGLIK	N4H5F1		5.0424e-09
N184	MVSHHNLTTGATLINE	N7H3		6.0326e-11
N207	QWLLTTAKNLFLNHSE	N4H4S1Na1		5.01022e-05
N241	KVVLHPNYSQVDIGLIK	N6H4S1		2.73663e-05
N241	VVLHPNYSQVDIGLIKLK	N2H7F1	Deamidated [N/Q]	0.00294941
N207	QWLLTTAKNLFLNHSE	N4H4F1S1		0.003257
