# Supplementary material for: Data Independent Acquisition Mass Spectrometry Enhanced Personalized Glycosylation Profiling of Haptoglobin in Hepatocellular Carcinoma
Source: J Proteome Res. 2024 Jul 12;23(8):3571–84. doi: 10.1021/acs.jproteome.4c00227 (PMC11301664; doi:10.1021/acs.jproteome.4c00227)
Supplement: Supplementary file 11 — pr4c00227_si_011.xlsx [file pr4c00227_si_011.xlsx]

## Sheet: Glycopeptide
Site-specific N-glycopeptides differentially expressed in HCC and HBV samples.
Differentially expressed in	Nsite	Peptide Sequence	Glycan	Modification	HBV1	HBV2	HBV3	HBV4	HBV5	HCC1	HCC2	HCC3	HCC4	HCC5	HBV_average	HCC_average	HCC/HBV ratio	p value
HCC	N184	MVSHHNLTTGATLINE	N2H2	Dea	0	0	0.000629255	0.000904681	0.0015097	0.00118042	0.00157923	0.00158513	0.00321253	0.00208928	0.000608727	0.00192932	3.16943	0.0204123
	N184	MVSHHNLTTGATLINE	N3H6S1		0	2.25065e-07	0	0	0	0.000124156	4.41414e-05	7.00427e-05	7.69654e-05	0.000238874	4.50131e-08	0.000110836	2462.3	0.0326011
	N184	MVSHHNLTTGATLINE	N4H5F1S2		0.000424671	0.000280365	0.000138614	0.000655042	0.00029174	0.00136543	0.00153055	0.00324952	0.000786408	0.00276737	0.000358087	0.00193986	5.41728	0.0249666
	N184	MVSHHNLTTGATLINE	N4H6	Oxi	0.00153465	0.00010613	0.00686955	0.00205083	0.00144565	0.00913893	0.0199013	0.00638271	0.0182268	0.00462795	0.00240136	0.0116555	4.85373	0.0381864
	N184	MVSHHNLTTGATLINE	N5H6S2		0.00267964	0.00136997	0.00219261	0.00287454	0.000255268	0.00556432	0.0151952	0.00785416	0.00699008	0.00262503	0.0018744	0.00764575	4.07903	0.0488095
	N184	MVSHHNLTTGATLINE	N6H5F1S2		4.54084e-05	0	0	0.000208792	4.14108e-05	0.000232719	0.000295546	0.000244787	0.000414924	0.000541111	5.91222e-05	0.000345817	5.8492	0.00473264
	N184	MVSHHNLTTGATLINE	N6H6S2		0.000893403	0.00184307	0.000500409	0.00118674	0.00063688	0.00629155	0.00392045	0.00701764	0.00196978	0.00558066	0.0010121	0.00495602	4.89676	0.0103106
	N207	QWLLTTAKNLFLNHSE	N2H4	2Dea	0.000109864	0.000141916	3.70135e-05	2.38575e-07	0	3.99175e-05	0.000296216	0.00015414	0.000258013	0.000194284	5.78064e-05	0.000188514	3.26113	0.0442468
	N207	NLFLNHSE	N2H4		0	0	0	0.00037436	0.00154824	0.00549854	0.00388579	0.00890864	0.00319131	0.00080458	0.00038452	0.00445777	11.5931	0.0370847
	N207	NLFLNHSE	N3H4F1S1	Dea	0.0028506	0.00591216	0.0049475	0.0037233	0.00542406	0.0169827	0.0089061	0.0132983	0.0128623	0.00593328	0.00457153	0.0115965	2.53668	0.0185878
	N207	NLFLNHSE	N4H4S1Na1	Dea	0.00237028	0.000831452	0.00144153	0.00267094	0.00282444	0.00328688	0.00557101	0.00672253	0.00341843	0.00323931	0.00202773	0.00444763	2.19341	0.0242971
	N207	NLFLNHSENATAKD	N6H3F1S2		0.00458	0.00633935	0.00347032	0.00391666	0.00499815	0.0163364	0.0085361	0.00756986	0.0130735	0.00661136	0.00466089	0.0104254	2.23679	0.0331626
	N207	QWLLTTAKNLFLNHSE	N7H3		3.29967e-05	0.000101439	7.21472e-05	0.00031909	0	0.000627959	0.000301606	0.000125404	0.00025587	0.000609048	0.000105135	0.000383977	3.65225	0.0492773
	N211	NATAK	N5H6		0.00115136	0.000248941	0.000353063	0.0018124	0.000913717	0.0038407	0.00160155	0.00244292	0.00115925	0.00195232	0.000895897	0.00219935	2.45491	0.0488562
	N211	NATAK	N5H6F1S3		0	0	5.91451e-05	0	0.000238137	0	0.001437	0.00212847	0.00266132	0.00288674	5.94565e-05	0.00182271	30.6561	0.0271207
	N211	NATAK	N6H7F1		0.00257017	0.00108349	0	0.00281012	0.00164508	0.00416617	0.00417382	0.00674132	0.00362092	0.00188731	0.00162177	0.00411791	2.53914	0.0318848
	N241	KVVLHPNYSQVD	N2H6		0	0	0.000234586	0	0	5.92579e-05	0.000366754	0.000303654	0.000468409	0.000503178	4.69172e-05	0.000340251	7.25215	0.0165685
	N241	VVLHPNYSQVDIGLIK	N3H4S1	Dea	0.0024311	0.0048604	0.00499512	0.00408068	0.00208161	0.00638488	0.00490663	0.00541312	0.00519642	0.00648724	0.00368978	0.00567766	1.53875	0.0273074
	N241	VVLHPNYSQVD	N3H5		0.00107167	0	0	0	0	0.00442701	0.00178131	0.00188413	0.00285365	0.00787694	0.000214334	0.00376461	17.5642	0.0336742
	N241	KVVLHPNYSQVDIGLIK	N3H5F1S2	Dea	0.00310625	0.00445446	0.00519649	0.00383555	0.00402182	0.00568524	0.00647485	0.00721321	0.00375696	0.00746037	0.00412292	0.00611812	1.48393	0.0376555
	N241	VVLHPNYSQVD	N4H4S1Na1	Dea	0.00210111	0.00431332	0.00406147	0.00344436	0.00126831	0.0050195	0.00785514	0.00657858	0.00425261	0.00847152	0.00303771	0.00643547	2.11852	0.0105035
	N241	KVVLHPNYSQVDIGLIK	N4H5F1S1		0.00337518	0	0.00174628	0	0.00179277	0.00727626	0.00927079	0.0125951	0.002217	0.00455307	0.00138285	0.00718244	5.19396	0.0292892
	N241	VVLHPNYSQVDIGLIK	N4H5F1S1	Dea	0.00505529	0.0023629	0.00246737	0	0.00130682	0.00324544	0.00290569	0.00878037	0.0119602	0.00882652	0.00223848	0.00714365	3.1913	0.0472454
	N241	KVVLHPNYSQVDIGLIK	N4H5F3S2	Dea	0	0.00083584	0	0.00108774	0.000853401	0.000431437	0.00236252	0.00150884	0.00194212	0.00320738	0.000555396	0.00189046	3.4038	0.0417027
	N241	VVLHPNYSQVDIGLIK	N4H5F3S2		0.00143056	0.0026156	0.00258633	0.0026658	0.00257462	0.00468547	0.00370642	0.00395057	0.00595452	0.00562722	0.00237458	0.00478484	2.01503	0.002902
	N241	VVLHPNYSQVD	N5H6F1S2		0.0079866	0.00607991	0.00346305	0.00291283	0.00530797	0.0184748	0.00946141	0.0132055	0.0140662	0.005347	0.00515007	0.012111	2.35162	0.0312904
	N241	VVLHPNYSQVDIGLIK	N5H6F1S2		0.00166933	0.00258018	0.00356394	0.00373311	0.00188896	0.0115485	0.00384651	0.00842627	0.00355721	0.0086506	0.0026871	0.00720582	2.68163	0.0398049
	N241	VVLHPNYSQVDIGLIK	N5H6F2	Dea	0.00229732	0.00465481	0.00308696	0.00086606	0.00313429	0.00430857	0.00361876	0.0059574	0.00597733	0.00741499	0.00280789	0.00545541	1.94289	0.0200746
	N241	VVLHPNYSQVDIGLIK	N5H6F3S1		0.00173352	0.00354496	0.00360884	0.00339558	0.00194552	0.0130109	0.00366472	0.00906911	0.00374723	0.0104378	0.00284568	0.00798594	2.80634	0.0489527
	N241	VVLHPNYSQVDIGLIK	N5H6F3S1	Dea	0.00165421	0.00330777	0.00333728	0.00173639	0.00132909	0.0121972	0.00334972	0.00975417	0.00381412	0.00967789	0.00227295	0.00775862	3.41346	0.0339498
	N241	KVVLHPNYSQVDIGLIK	N5H6F4S1		0.00191908	0.00145699	0	0.00233969	0.00103301	0.00318234	0.00710673	0.00850425	0.00496841	0.00313562	0.00134975	0.00537947	3.98552	0.0160657
	N241	VVLHPNYSQVDIGLIK	N5H6S1		0.00264118	0.00509781	0.00434313	0.00244739	0.00268253	0.00521018	0.00427664	0.00602525	0.00982354	0.00865771	0.00344241	0.00679866	1.97497	0.0296554
	N241	VVLHPNYSQVDIGLIK	N5H6S2	Dea	0.00223942	0.00136494	0.00119933	0.00438497	0.00107376	0.003492	0.00392346	0.00366118	0.00682157	0.00349637	0.00205248	0.00427892	2.08475	0.0368703
	N241	VVLHPNYSQVDIGLIK	N6H3F1S1		6.45688e-05	0	0	0.000177673	0	0.00228982	0.00271489	0.000208428	0.000703471	0.00114293	4.84484e-05	0.00141191	29.1425	0.0449168
	N241	VVLHPNYSQVDIGLIK	N6H5F2S1		0.00387945	0.00642102	0	0.00506945	0.00519189	0.00814289	0.00722058	0.0109545	0.0111994	0.00821113	0.00411236	0.0091457	2.22395	0.0072612
	N241	VVLHPNYSQVDIGLIK	N6H6		0.00624138	0.00171933	0.00180488	0.0015761	0.00245225	0.00498973	0.00548656	0.00354993	0.00785337	0.00693346	0.00275879	0.00576261	2.08882	0.0328414
	N241	VVLHPNYSQVD	N6H7F1S2		0.00262025	0.000199933	0.00119588	0.000900243	5.16124e-05	0.00268965	0.00405588	0.00422301	0.000681294	0.00543621	0.000993583	0.00341721	3.43928	0.0386907
	N241	KVVLHPNYSQVDIGLIK	N6H7F1S3		0.000347579	0.000817298	0.000307098	0	0	0.00123085	0.000612768	0.000684772	0.00104229	0.000696673	0.000294395	0.00085347	2.89906	0.0206249
	N241	VVLHPNYSQVDIGLIK	N6H7F1S3		0.000411487	0.00103596	0.000465295	0.000500456	0.00047678	0.0026494	0.00425958	0.00266123	0.00132826	0.00217036	0.000577995	0.00261377	4.52213	0.0113937
	N241	VVLHPNYSQVDIGLIK	N6H7F1S3	Dea	0.000277884	0.000874881	0.000794481	6.06726e-05	0.000385083	0.00302192	0.000581658	0.00305722	0.00157199	0.00292992	0.0004786	0.00223254	4.66474	0.0214918
	N241	VVLHPNYSQVDIGLIK	N6H7F2S1		0.00178834	0.00283459	0.00450663	0.00466595	0.0010108	0.00444855	0.00395359	0.00775737	0.00675089	0.00475154	0.00296126	0.00553239	1.86825	0.0371098
	N241	VVLHPNYSQVDIGLIK	N6H7S1		0.000496215	0.00177315	0.0015494	0.00103889	0.00196809	0.00316089	0.00379706	0.00608848	0.00226158	0.002717	0.00136515	0.003605	2.64074	0.0251629
	N241	VVLHPNYSQVDIGLIK	N6H7S2		0.00119752	0.00243126	0.00451833	0.00277014	0.00188594	0.00506289	0.00345447	0.00714164	0.00903025	0.00538672	0.00256064	0.00601519	2.3491	0.0186047
	N241	VVLHPNYSQVDIGLIK	N7H7F1	Dea	0.00117206	0.00120001	0.00118244	0.00183022	0.000795708	0.00253462	0.00318666	0.00327435	0.00232759	0.00279269	0.00123609	0.00282318	2.28396	0.000211092
	N241	VVLHPNYSQVDIGLIK	N8H6	Dea	0.00132226	0.0008156	0.00330147	0.00171048	0.0015958	0.00314115	0.00221458	0.00354685	0.00522668	0.00296606	0.00174912	0.00341906	1.95473	0.034481
HBV	N207	QWLLTTAKNLFLNHSE	N5H6F3S1	2Dea	0.000478582	0.000148742	0.00119868	0.00127538	0.000239394	0	0	0	0	0	0.000668154	0	-10	0.0488655
	N241	VVLHPNYSQVDIGLIK	N2H6		0.000742515	0.00100904	0.00104159	0.00110926	0.000557383	0	0.000652199	0	0.000211683	0.000421813	0.000891957	0.000257139	0.288286	0.00498674
	N241	KVVLHPNYSQVD	N7H4F1		0.00407224	0.00536715	0.000909932	0.00577459	0.000576747	0	0	0	0.000778583	0.000484764	0.00334013	0.000252669	0.0756465	0.0474156
-10 represent that the glycopeptide was present in HBV but was absent in HCC

## Sheet: Glycopeptide precursor
Site-specific N-glycopeptide precursor differentially expressed in HCC and HBV samples.
Differentially expressed in	Nsite	Peptide Sequence	Glycan	Modification	z	HBV1	HBV2	HBV3	HBV4	HBV5	HCC1	HCC2	HCC3	HCC4	HCC5	HBV_average	HCC_average	HCC/HBV ratio	p value
HCC	N184	MVSHHNLTTGATLINE	N2H2	Dea	3	0	0	0.000629255	0.000904681	0.0015097	0.00118042	0.00157923	0.00158513	0.00321253	0.00208928	0.000608727	0.00192932	3.17	0.0204123
	N184	MVSHHNLTTGATLINE	N3H6S1		3	0	2.25065e-07	0	0	0	0.000124156	4.41414e-05	7.00427e-05	7.69654e-05	0.000238874	4.50131e-08	0.000110836	2462.3	0.0326011
	N184	MVSHHNLTTGATLINE	N4H5F1S2		3	0.000424671	0.000280365	0.000138614	0.000655042	0.00029174	0.00136543	0.00153055	0.00324952	0.000786408	0.00276737	0.000358087	0.00193986	5.42	0.0249666
	N184	MVSHHNLTTGATLINE	N4H6	Oxi	4	0.00153465	0.00010613	0.00686955	0.00205083	0.00144565	0.00913893	0.0199013	0.00638271	0.0182268	0.00462795	0.00240136	0.0116555	4.85	0.0381864
	N184	MVSHHNLTTGATLINE	N5H6S2		4	0.00267964	0.00136997	0.00219261	0.00287454	0.000255268	0.00556432	0.0151952	0.00785416	0.00699008	0.00262503	0.0018744	0.00764575	4.08	0.0488095
	N184	MVSHHNLTTGATLINE	N6H5F1S2		3	4.54084e-05	0	0	0.000208792	4.14108e-05	0.000232719	0.000295546	0.000244787	0.000414924	0.000541111	5.91222e-05	0.000345817	5.85	0.00473264
	N184	MVSHHNLTTGATLINE	N6H6S2		4	0.000893403	0.00184307	0.000500409	0.00118674	0.00063688	0.00629155	0.00392045	0.00701764	0.00196978	0.00558066	0.0010121	0.00495602	4.9	0.0103106
	N207	QWLLTTAKNLFLNHSE	N2H4	2Dea	3	0.000109864	0.000141916	3.70135e-05	2.38575e-07	0	3.99175e-05	0.000296216	0.00015414	0.000258013	0.000194284	5.78064e-05	0.000188514	3.26	0.0442468
	N207	NLFLNHSE	N2H4		2	0	0	0	0.00037436	0.00154824	0.00549854	0.00388579	0.00890864	0.00319131	0.00080458	0.00038452	0.00445777	11.59	0.0370847
	N207	NLFLNHSE	N3H4F1S1	Dea	2	0.0028506	0.00591216	0.0049475	0.0037233	0.00542406	0.0169827	0.0089061	0.0132983	0.0128623	0.00593328	0.00457153	0.0115965	2.54	0.0185878
	N207	NLFLNHSE	N4H4S1Na1	Dea	3	0.00237028	0.000831452	0.00144153	0.00267094	0.00282444	0.00328688	0.00557101	0.00672253	0.00341843	0.00323931	0.00202773	0.00444763	2.19	0.0242971
	N207	NLFLNHSENATAKD	N6H3F1S2		3	0.00458	0.00633935	0.00347032	0.00391666	0.00499815	0.0163364	0.0085361	0.00756986	0.0130735	0.00661136	0.00466089	0.0104254	2.24	0.0331626
	N207	QWLLTTAKNLFLNHSE	N7H3		3	3.29967e-05	0.000101439	7.21472e-05	0.00031909	0	0.000627959	0.000301606	0.000125404	0.00025587	0.000609048	0.000105135	0.000383977	3.65	0.0492773
	N211	NATAK	N5H6		3	0.00115136	0.000248941	0.000353063	0.0018124	0.000913717	0.0038407	0.00160155	0.00244292	0.00115925	0.00195232	0.000895897	0.00219935	2.45	0.0488562
	N211	NATAK	N5H6F1S3		3	0	0	5.91451e-05	0	0.000238137	0	0.001437	0.00212847	0.00266132	0.00288674	5.94565e-05	0.00182271	30.66	0.0271207
	N211	NATAK	N6H7F1		3	0.00257017	0.00108349	0	0.00281012	0.00164508	0.00416617	0.00417382	0.00674132	0.00362092	0.00188731	0.00162177	0.00411791	2.54	0.0318848
	N241	KVVLHPNYSQVD	N2H6		2	0	0	0.000234586	0	0	5.92579e-05	0.000366754	0.000303654	0.000468409	0.000503178	4.69172e-05	0.000340251	7.25	0.0165685
	N241	VVLHPNYSQVDIGLIK	N3H4S1	Dea	3	0.0024311	0.0048604	0.00499512	0.00408068	0.00208161	0.00638488	0.00490663	0.00541312	0.00519642	0.00648724	0.00368978	0.00567766	1.54	0.0273074
	N241	VVLHPNYSQVDIGLIK	N3H4S1	Dea	4	0.000273691	0.000919681	0.000496964	0.000597914	0.000654882	0.00113788	0.000909827	0.000752311	0.000910814	0.00112649	0.000588627	0.000967465	1.64	0.0208095
	N241	VVLHPNYSQVD	N3H5		2	0.00107167	0	0	0	0	0.00442701	0.00178131	0.00188413	0.00285365	0.00787694	0.000214334	0.00376461	17.56	0.0336742
	N241	KVVLHPNYSQVDIGLIK	N3H5F1S2	Dea	4	0.00310625	0.00445446	0.00519649	0.00383555	0.00402182	0.00568524	0.00647485	0.00721321	0.00375696	0.00746037	0.00412292	0.00611812	1.48	0.0376555
	N241	VVLHPNYSQVD	N4H4S1Na1	Dea	3	0.00210111	0.00431332	0.00406147	0.00344436	0.00126831	0.0050195	0.00785514	0.00657858	0.00425261	0.00847152	0.00303771	0.00643547	2.12	0.0105035
	N241	KVVLHPNYSQVDIGLIK	N4H5F1S1		4	0.00337518	0	0.00174628	0	0.00179277	0.00727626	0.00927079	0.0125951	0.002217	0.00455307	0.00138285	0.00718244	5.19	0.0292892
	N241	VVLHPNYSQVDIGLIK	N4H5F1S1	Dea	3	0.00505529	0.0023629	0.00246737	0	0.00130682	0.00324544	0.00290569	0.00878037	0.0119602	0.00882652	0.00223848	0.00714365	3.19	0.0472454
	N241	KVVLHPNYSQVDIGLIK	N4H5F3S2	Dea	4	0	0.00083584	0	0.00108774	0.000853401	0.000431437	0.00236252	0.00150884	0.00194212	0.00320738	0.000555396	0.00189046	3.4	0.0417027
	N241	VVLHPNYSQVDIGLIK	N4H5F3S2		4	0.00143056	0.0026156	0.00258633	0.0026658	0.00257462	0.00468547	0.00370642	0.00395057	0.00595452	0.00562722	0.00237458	0.00478484	2.02	0.002902
	N241	VVLHPNYSQVD	N5H6F1S2		3	0.0079866	0.00607991	0.00346305	0.00291283	0.00530797	0.0184748	0.00946141	0.0132055	0.0140662	0.005347	0.00515007	0.012111	2.35	0.0312904
	N241	VVLHPNYSQVDIGLIK	N5H6F1S2		4	0.00166933	0.00258018	0.00356394	0.00373311	0.00188896	0.0115485	0.00384651	0.00842627	0.00355721	0.0086506	0.0026871	0.00720582	2.68	0.0398049
	N241	VVLHPNYSQVDIGLIK	N5H6F2	Dea	3	0.00229732	0.00465481	0.00308696	0.00086606	0.00313429	0.00430857	0.00361876	0.0059574	0.00597733	0.00741499	0.00280789	0.00545541	1.94	0.0200746
	N241	VVLHPNYSQVDIGLIK	N5H6F3S1		4	0.00173352	0.00354496	0.00360884	0.00339558	0.00194552	0.0130109	0.00366472	0.00906911	0.00374723	0.0104378	0.00284568	0.00798594	2.81	0.0489527
	N241	VVLHPNYSQVDIGLIK	N5H6F3S1	Dea	4	0.00165421	0.00330777	0.00333728	0.00173639	0.00132909	0.0121972	0.00334972	0.00975417	0.00381412	0.00967789	0.00227295	0.00775862	3.41	0.0339498
	N241	KVVLHPNYSQVDIGLIK	N5H6F4S1		4	0.00191908	0.00145699	0	0.00233969	0.00103301	0.00318234	0.00710673	0.00850425	0.00496841	0.00313562	0.00134975	0.00537947	3.99	0.0160657
	N241	VVLHPNYSQVDIGLIK	N5H6S1		3	0.00264118	0.00509781	0.00434313	0.00244739	0.00268253	0.00521018	0.00427664	0.00602525	0.00982354	0.00865771	0.00344241	0.00679866	1.97	0.0296554
	N241	VVLHPNYSQVDIGLIK	N5H6S1		4	0.00558766	0.0104201	0.00934149	0.00603216	0.00613254	0.00926401	0.00929079	0.0147138	0.0128384	0.0150351	0.0075028	0.0122284	1.63	0.0196907
	N241	VVLHPNYSQVDIGLIK	N5H6S2	Dea	3	0.00223942	0.00136494	0.00119933	0.00438497	0.00107376	0.003492	0.00392346	0.00366118	0.00682157	0.00349637	0.00205248	0.00427892	2.08	0.0368703
	N241	VVLHPNYSQVDIGLIK	N5H6S2	Dea	4	0.0116135	0.00473187	0.00506042	0.019437	0.00365628	0.0205883	0.0201318	0.0151563	0.0333567	0.0214199	0.00889982	0.0221306	2.49	0.0142204
	N241	VVLHPNYSQVDIGLIK	N6H3F1S1		4	6.45688e-05	0	0	0.000177673	0	0.00228982	0.00271489	0.000208428	0.000703471	0.00114293	4.84484e-05	0.00141191	29.14	0.0449168
	N241	VVLHPNYSQVDIGLIK	N6H5F2S1		4	0.00387945	0.00642102	0	0.00506945	0.00519189	0.00814289	0.00722058	0.0109545	0.0111994	0.00821113	0.00411236	0.0091457	2.22	0.0072612
	N241	VVLHPNYSQVDIGLIK	N6H6		4	0.00624138	0.00171933	0.00180488	0.0015761	0.00245225	0.00498973	0.00548656	0.00354993	0.00785337	0.00693346	0.00275879	0.00576261	2.09	0.0328414
	N241	VVLHPNYSQVD	N6H7F1S2		3	0.00262025	0.000199933	0.00119588	0.000900243	5.16124e-05	0.00268965	0.00405588	0.00422301	0.000681294	0.00543621	0.000993583	0.00341721	3.44	0.0386907
	N241	KVVLHPNYSQVDIGLIK	N6H7F1S3		4	0.000347579	0.000817298	0.000307098	0	0	0.00123085	0.000612768	0.000684772	0.00104229	0.000696673	0.000294395	0.00085347	2.9	0.0206249
	N241	VVLHPNYSQVDIGLIK	N6H7F1S3		4	0.000411487	0.00103596	0.000465295	0.000500456	0.00047678	0.0026494	0.00425958	0.00266123	0.00132826	0.00217036	0.000577995	0.00261377	4.52	0.0113937
	N241	VVLHPNYSQVDIGLIK	N6H7F1S3	Dea	4	0.000277884	0.000874881	0.000794481	6.06726e-05	0.000385083	0.00302192	0.000581658	0.00305722	0.00157199	0.00292992	0.0004786	0.00223254	4.66	0.0214918
	N241	VVLHPNYSQVDIGLIK	N6H7F2S1		4	0.00178834	0.00283459	0.00450663	0.00466595	0.0010108	0.00444855	0.00395359	0.00775737	0.00675089	0.00475154	0.00296126	0.00553239	1.87	0.0371098
	N241	VVLHPNYSQVDIGLIK	N6H7S1		4	0.000496215	0.00177315	0.0015494	0.00103889	0.00196809	0.00316089	0.00379706	0.00608848	0.00226158	0.002717	0.00136515	0.003605	2.64	0.0251629
	N241	VVLHPNYSQVDIGLIK	N6H7S2		4	0.00119752	0.00243126	0.00451833	0.00277014	0.00188594	0.00506289	0.00345447	0.00714164	0.00903025	0.00538672	0.00256064	0.00601519	2.35	0.0186047
	N241	VVLHPNYSQVDIGLIK	N7H7F1	Dea	4	0.00117206	0.00120001	0.00118244	0.00183022	0.000795708	0.00253462	0.00318666	0.00327435	0.00232759	0.00279269	0.00123609	0.00282318	2.28	0.000211092
	N241	VVLHPNYSQVDIGLIK	N8H6	Dea	3	0.00132226	0.0008156	0.00330147	0.00171048	0.0015958	0.00314115	0.00221458	0.00354685	0.00522668	0.00296606	0.00174912	0.00341906	1.95	0.034481
HBV	N207	QWLLTTAKNLFLNHSE	N5H6F3S1	2Dea	3	0.000478582	0.000148742	0.00119868	0.00127538	0.000239394	0	0	0	0	0	0.000668154	0	-10	0.0488655
	N241	VVLHPNYSQVDIGLIK	N2H6		4	0.000742515	0.00100904	0.00104159	0.00110926	0.000557383	0	0.000652199	0	0.000211683	0.000421813	0.000891957	0.000257139	0.29	0.00498674
	N241	KVVLHPNYSQVD	N7H4F1		3	0.00407224	0.00536715	0.000909932	0.00577459	0.000576747	0	0	0	0.000778583	0.000484764	0.00334013	0.000252669	0.08	0.0474156
-10 represent that the glycopeptide was present in HBV but was absent in HCC
